# Supplementary material for: Oxygen respiration and polysaccharide degradation by a sulfate-reducing acidobacterium
Source: Nat Commun. 2023 Oct 10;14:6337. doi: 10.1038/s41467-023-42074-z (PMC10564751; doi:10.1038/s41467-023-42074-z)
Supplement: Supplementary file 4 — Supplementary Datasets 1–7 [file 41467_2023_42074_MOESM4_ESM.xlsx]

## Sheet: Supplementary Data 1
Supplementary Data 1. Taxonomy, genome characteristics and coverage of MAGs recovered from the bioreactor.
MAG ID	Classification1	Completeness2	Contamination2	Strain heterogeneity2	Quality3	Average Coverage Oxic	Average Coverage Anoxic	Mapped metagenome reads per kilobase million (RPKM) Oxic	Mapped metagenome reads per kilobase million (RPKM) Anoxic	Average mOTU abundance Oxic4	Standard dev. Oxic	Average mOTU abundance Oxic4	Standard dev. Oxic
BO56	d__Archaea;p__Thermoproteota;c__Nitrososphaeria;o__Nitrososphaerales;f__Nitrosopumilaceae;g__Nitrosotalea;s__	88.35	1.94	50	Medium	2.79043	2.8697	0.158043	0.163056	n/a	n/a	n/a	n/a
CO108	d__Bacteria;p__Acidobacteriota;c__Acidobacteriae;o__Acidobacteriales;f__Acidobacteriaceae;g__;s__	76.61	5.26	16.67	Medium	187.709	181.631	10.5258	10.0959	n/a	n/a	n/a	n/a
BO262	d__Bacteria;p__Acidobacteriota;c__Acidobacteriae;o__Acidobacteriales;f__Acidobacteriaceae;g__Palsa-288;s__	91.69	0.85	100	High	224.425	237.606	12.5814	13.2724	2.25267	0.0880486	2.25267	0.145839
BA147*	d__Bacteria;p__Acidobacteriota;c__Acidobacteriae;o__Acidobacteriales;f__Acidobacteriaceae;g__Terracidiphilus;s__	83.44	0.86	11.11	Medium	35.2109	39.2408	1.9737	2.19141	0.451083	0.0543262	0.451083	0.0187408
BO159*	d__Bacteria;p__Acidobacteriota;c__Acidobacteriae;o__Acidobacteriales;f__Acidobacteriaceae;g__Terracidiphilus;s__	76.8	2.59	20	Medium	8.6857	9.6321	0.48604	0.5366	n/a	n/a	n/a	n/a
BO208	d__Bacteria;p__Acidobacteriota;c__Acidobacteriae;o__Acidobacteriales;f__Acidobacteriaceae;g__Terracidiphilus;s__	70.83	6.9	100	Medium	87.2872	79.1867	4.88954	4.4196	n/a	n/a	n/a	n/a
BO222	d__Bacteria;p__Acidobacteriota;c__Acidobacteriae;o__Acidobacteriales;f__Acidobacteriaceae;g__Terracidiphilus;s__	63.89	6.51	55.56	Medium	82.8945	89.751	4.64508	5.00732	0.82	0.0646622	0.82	0.0849854
BO317	d__Bacteria;p__Acidobacteriota;c__Acidobacteriae;o__Acidobacteriales;f__Acidobacteriaceae;g__Terracidiphilus;s__	56.66	1.72	50	Medium	70.0017	77.5321	3.92365	4.32411	0.765597	0.0153915	0.765597	0.122532
BO331	d__Bacteria;p__Acidobacteriota;c__Acidobacteriae;o__Acidobacteriales;f__Acidobacteriaceae;g__Terracidiphilus;s__	83.17	6.13	50	Medium	43.0783	62.6094	2.41468	3.48991	0.523963	0.0714655	0.523963	0.0189098
BO34	d__Bacteria;p__Acidobacteriota;c__Acidobacteriae;o__Acidobacteriales;f__Acidobacteriaceae;g__Terracidiphilus;s__	75.57	1.15	0	Medium	33.5575	44.4089	1.88066	2.47543	0.369018	0.0337261	0.369018	0.00655833
BA46*	d__Bacteria;p__Acidobacteriota;c__Acidobacteriae;o__Acidobacteriales;f__Acidobacteriaceae;g__Terracidiphilus;s__	48.72	0	0	Low	32.3786	35.8142	1.81486	1.99618	n/a	n/a	n/a	n/a
CO120	d__Bacteria;p__Acidobacteriota;c__Acidobacteriae;o__Acidobacteriales;f__Acidobacteriaceae;g__Terracidiphilus;s__	84.65	9.74	15.38	Medium	13.5871	13.5403	0.765161	0.757044	n/a	n/a	n/a	n/a
BO43	d__Bacteria;p__Acidobacteriota;c__Acidobacteriae;o__Acidobacteriales;f__Koribacteraceae;g__;s__	96.77	4.7	14.29	High	10.6947	12.3564	0.599024	0.69201	n/a	n/a	n/a	n/a
BO89	d__Bacteria;p__Acidobacteriota;c__Acidobacteriae;o__Acidobacteriales;f__Koribacteraceae;g__TOLSYN;s__	92.31	0	0	High	52.9906	56.3249	2.97014	3.14373	0.537894	0.0477863	0.537894	0.0692094
BO209	d__Bacteria;p__Acidobacteriota;c__Acidobacteriae;o__Acidoferrales;f__UBA7541;g__Palsa-295;s__	87.96	5.56	10	Medium	3.79042	3.85658	0.213108	0.21517	0.0554625	0.0284657	0.0554625	0.00877577
CO324	d__Bacteria;p__Acidobacteriota;c__Acidobacteriae;o__Bryobacterales;f__Bryobacteraceae;g__CAIVVT01;s__	50.43	1.88	25	Medium	196.23	203.378	11.0016	11.3474	2.31658	0.0350373	2.31658	0.181584
CO124*	d__Bacteria;p__Acidobacteriota;c__Acidobacteriae;o__Bryobacterales;f__Bryobacteraceae;g__Sulfopaludibacter;s__	90.41	0.88	0	High	6.6681	7.41432	0.376544	0.415666	0.0722628	0.0111674	0.0722628	0.0091042
BO2	d__Bacteria;p__Acidobacteriota;c__Acidobacteriae;o__UBA7540;f__UBA7540;g__Bog-366;s__	86.2	5.13	0	Medium	6.24484	7.60636	0.350665	0.426443	0.084397	0.0156432	0.084397	0.0207261
CO275	d__Bacteria;p__Acidobacteriota;c__Holophagae;o__Holophagales;f__Holophagaceae;g__Geothrix;s__	96.05	6.85	31.58	Medium	24.3521	27.1445	1.36531	1.52107	0.333625	0.0815088	0.333625	0.0475037
BO186	d__Bacteria;p__Acidobacteriota;c__Holophagae;o__Holophagales;f__Holophagaceae;g__Holophaga;s__	91.79	5.26	33.33	Medium	10.4016	9.09452	0.581145	0.50771	0.0981976	0.0079859	0.0981976	0.0144521
BO157	d__Bacteria;p__Actinobacteriota;c__Acidimicrobiia;o__Acidimicrobiales;f__UBA8190;g__Chersky-840;s__	88.37	5.73	21.43	Medium	4.05945	4.69336	0.227482	0.262438	0.0627454	0.00956711	0.0627454	0.00399438
BA163	d__Bacteria;p__Actinobacteriota;c__Actinomycetia;o__Mycobacteriales;f__Mycobacteriaceae;g__Mycobacterium;s__	94.86	5.16	9.09	Medium	4.04385	6.90985	0.228153	0.385511	0.0546168	0.0113247	0.0546168	0.0345672
CO287	d__Bacteria;p__Actinobacteriota;c__Actinomycetia;o__Mycobacteriales;f__Mycobacteriaceae;g__Mycobacterium;s__	92.04	4.86	4.35	High	3.25373	5.58313	0.184171	0.311062	0.0490705	0.0199194	0.0490705	0.020133
BA287	d__Bacteria;p__Actinobacteriota;c__Coriobacteriia;o__OPB41;f__JAAXUF01;g__;s__	95.42	2.78	0	High	3.65287	4.22742	0.206622	0.236196	0.0368077	0.0193034	0.0368077	0.0226875
BO11	d__Bacteria;p__Armatimonadota;c__Armatimonadia;o__Armatimonadales;f__Capsulimonadaceae;g__;s__	97.22	0	0	High	22.819	16.438	1.2834	0.921166	n/a	n/a	n/a	n/a
BO249	d__Bacteria;p__Armatimonadota;c__Fimbriimonadia;o__Fimbriimonadales;f__Fimbriimonadaceae;g__Fimbriimonas;s__	92.75	0.93	0	High	7.65759	9.29617	0.428546	0.521272	0.0870674	0.00710941	0.0870674	0.00377859
CO152	d__Bacteria;p__Bacteroidota;c__Bacteroidia;o__Bacteroidales;f__Paludibacteraceae;g__JAFGVL01;s__	98.66	0	0	High	326.754	382.892	18.8021	21.7364	4.19876	0.317485	4.19876	0.144432
BO7	d__Bacteria;p__Bacteroidota;c__Bacteroidia;o__Bacteroidales;f__Paludibacteraceae;g__Paludibacter;s__	98.92	0.54	0	High	80.0587	78.0956	4.54425	4.40792	0.835333	0.100645	0.835333	0.0754671
CO247	d__Bacteria;p__Bacteroidota;c__Bacteroidia;o__Chitinophagales;f__Chitinophagaceae;g__Flavipsychrobacter;s__	99.51	0.52	0	High	43.9613	44.0089	2.49639	2.48322	0.24424	0.0255322	0.24424	0.0192723
CO254	d__Bacteria;p__Bacteroidota;c__Bacteroidia;o__Chitinophagales;f__Chitinophagaceae;g__Puia;s__	99.01	3.69	0	High	11.8687	14.8023	0.669077	0.827754	0.122464	0.00679057	0.122464	0.0447688
BO124	d__Bacteria;p__Bacteroidota;c__Bacteroidia;o__Sphingobacteriales;f__Sphingobacteriaceae;g__Mucilaginibacter;s__	97.14	1.9	0	High	12.6332	11.2282	0.713764	0.632114	0.103023	0.0210476	0.103023	0.00993082
BO79	d__Bacteria;p__Bacteroidota;c__Ignavibacteria;o__Ignavibacteriales;f__Ignavibacteriaceae;g__FEN-1297;s__	81.26	0	0	Medium	2.9719	2.1471	0.168708	0.121581	0.0495199	0.0126237	0.0495199	0.0132628
BO162	d__Bacteria;p__Bacteroidota;c__Ignavibacteria;o__Ignavibacteriales;f__Ignavibacteriaceae;g__Fen-1301;s__	91.06	1.12	50	High	91.9904	101.988	5.16353	5.72189	0.957721	0.0492535	0.957721	0.0807163
CO62	d__Bacteria;p__Bacteroidota;c__Ignavibacteria;o__Ignavibacteriales;f__Ignavibacteriaceae;g__Fen-1301;s__	94.41	2.61	60	High	7.86279	10.7128	0.442228	0.601425	0.080823	0.020616	0.080823	0.0141613
CO165	d__Bacteria;p__Bdellovibrionota;c__Bdellovibrionia_A;o__UBA1018;f__UBA1018;g__;s__	91.83	0.89	0	High	5.20602	74.1811	0.291913	4.15085	0.0481386	0.0222443	0.0481386	0.0155271
BO327	d__Bacteria;p__Chlamydiota;c__Chlamydiia;o__Chlamydiales;f__VFKH01;g__;s__	92.91	1.35	0	High	55.9431	79.0685	3.14979	4.4201	n/a	n/a	n/a	n/a
CO170	d__Bacteria;p__Chloroflexota;c__Anaerolineae;o__Anaerolineales;f__Anaerolineaceae;g__;s__	92.91	9.27	0	Medium	11.342	13.6596	0.639616	0.765431	n/a	n/a	n/a	n/a
CO269	d__Bacteria;p__Chloroflexota;c__Limnocylindria;o__Limnocylindrales;f__CSP1-4;g__CTSoil-043;s__	88.89	3.7	33.33	Medium	13.392	23.7661	0.751877	1.3262	0.183758	0.0356184	0.183758	0.0298266
CO261	d__Bacteria;p__Cyanobacteria;c__Vampirovibrionia;o__Obscuribacterales;f__Obscuribacteraceae;g__;s__	98.29	2.28	0	High	41.7189	54.7192	2.3456	3.05585	0.0881272	0.0203867	0.0881272	0.0164885
BO39	d__Bacteria;p__Dependentiae;c__Babeliae;o__Babeliales;f__JABDEC01;g__;s__	86.52	0	0	Medium	4.53548	2.63595	0.254765	0.147436	n/a	n/a	n/a	n/a
CA299	d__Bacteria;p__Dependentiae;c__Babeliae;o__Babeliales;f__Vermiphilaceae;g__;s__	56.3	3.66	40	Medium	13.5944	7.06695	0.763717	0.398089	0.183631	0.0153717	0.183631	0.0158856
CA64	d__Bacteria;p__Desulfobacterota;c__Desulfobulbia;o__Desulfobulbales;f__Desulfocapsaceae;g__CAIUQR01;s__	99.34	1.79	33.33	High	26.3186	64.4656	1.47645	3.62931	0.303859	0.0214072	0.303859	0.0727422
BA410	d__Bacteria;p__Desulfobacterota;c__Desulfomonilia;o__Desulfomonilales;f__Desulfomonilaceae;g__CAJBEZ01;s__	87.74	0.65	100	Medium	3.72896	9.07862	0.2107	0.504629	0.0560286	0.0146305	0.0560286	0.0497823
BA72	d__Bacteria;p__Desulfobacterota;c__Desulfuromonadia;o__Geobacterales;f__Pseudopelobacteraceae;g__Oryzomonas;s__	96.13	0	0	High	36.4396	52.4313	2.04635	2.92463	0.365843	0.0316642	0.365843	0.0263408
BA129	d__Bacteria;p__Desulfobacterota;c__Syntrophobacteria;o__Syntrophobacterales;f__Syntrophobacteraceae;g__SbD1;s__	98.06	1.13	0	High	2.51761	11.9882	0.141757	0.672159	0.0438257	0.00613341	0.0438257	0.0322022
BA69	d__Bacteria;p__Desulfobacterota;c__Syntrophobacteria;o__Syntrophobacterales;f__Syntrophobacteraceae;g__SbD1;s__	91.88	3.73	12.5	High	5.30247	7.21524	0.299574	0.403291	0.0574386	0.0227869	0.0574386	0.0136466
BO58	d__Bacteria;p__Desulfobacterota_I;c__Desulfovibrionia;o__Desulfovibrionales;f__Desulfovibrionaceae;g__Humidesulfovibrio;s__	70.41	0	0	Medium	44.1282	54.6841	2.47319	3.05424	0.408382	0.0558763	0.408382	0.0387877
CA253	d__Bacteria;p__Firmicutes_A;c__Clostridia;o__Clostridiales;f__Clostridiaceae;g__Clostridium;s__	94.01	4.51	41.67	High	13.2712	13.3597	0.761429	0.759004	0.156105	0.0382523	0.156105	0.0129286
BO3	d__Bacteria;p__Firmicutes_A;c__Clostridia;o__Oscillospirales;f__Ethanoligenenaceae;g__;s__	67.5	0	0	Medium	2.97784	2.7451	0.169333	0.155864	0.0589757	0.0198499	0.0589757	0.0014377
CA265	d__Bacteria;p__Firmicutes_A;c__Clostridia;o__Oscillospirales;f__Ethanoligenenaceae;g__;s__	85.74	4	33.33	Medium	1.42002	1.762	0.0805708	0.0991031	n/a	n/a	n/a	n/a
BO167	d__Bacteria;p__Firmicutes_B;c__Desulfitobacteriia;o__Desulfitobacteriales;f__Desulfitobacteriaceae;g__Desulfosporosinus;s__	92.94	0.03	0	High	6.53555	7.35477	0.367804	0.412599	0.0694505	0.00348926	0.0694505	0.0193056
BO295	d__Bacteria;p__Firmicutes_B;c__Desulfitobacteriia;o__Desulfitobacteriales;f__Desulfitobacteriaceae;g__Desulfosporosinus;s__	91.4	2.76	23.08	High	18.0741	24.3867	1.01891	1.35776	0.19092	0.0491193	0.19092	0.0629871
CO4	d__Bacteria;p__Firmicutes_B;c__Desulfitobacteriia;o__Desulfitobacteriales;f__Desulfitobacteriaceae;g__Desulfosporosinus;s__	95.15	3.94	18.18	High	26.8485	26.2142	1.52522	1.47822	n/a	n/a	n/a	n/a
CO142	d__Bacteria;p__Firmicutes_C;c__Negativicutes;o__Sporomusales;f__UBA7701;g__;s__	95.89	7.88	5.88	Medium	6.20825	5.69591	0.356345	0.324196	n/a	n/a	n/a	n/a
CA155	d__Bacteria;p__Firmicutes_C;c__Negativicutes;o__Sporomusales;f__UBA7701;g__;s__	96.2	5	15.38	High	6.81467	6.49537	0.387998	0.367748	0.104633	0.0294922	0.104633	0.0236736
CO250	d__Bacteria;p__Patescibacteria;c__Doudnabacteria;o__UBA920;f__UBA920;g__PALSA-1336;s__	73.27	0.99	0	Medium	15.7021	24.0913	0.88147	1.35127	n/a	n/a	n/a	n/a
BA90	d__Bacteria;p__Patescibacteria;c__Paceibacteria;o__Moranbacterales;f__UBA2206;g__;s__	73.76	0	0	Medium	2.44235	11.1433	0.136989	0.626273	n/a	n/a	n/a	n/a
CO280	d__Bacteria;p__Patescibacteria;c__Paceibacteria;o__Moranbacterales;f__UBA2206;g__;s__	63.28	1.98	0	Medium	0.221703	1.40474	0.0125112	0.0786672	n/a	n/a	n/a	n/a
CO256	d__Bacteria;p__Patescibacteria;c__Paceibacteria;o__UBA6257;f__2-01-FULL-56-20;g__;s__	75.99	2.38	20	Medium	86.7436	88.5795	4.86957	4.90201	n/a	n/a	n/a	n/a
CO277	d__Bacteria;p__Patescibacteria;c__Paceibacteria;o__UBA9983_A;f__PALSA-1337;g__;s__	53.79	1.14	0	Medium	2.79584	3.87272	0.156868	0.216845	n/a	n/a	n/a	n/a
CO249	d__Bacteria;p__Patescibacteria;c__Paceibacteria;o__UBA9983_A;f__UBA2100;g__UBA10103;s__	63.65	2.21	0	Medium	4.94811	3.7112	0.281226	0.21049	0.0536659	0.0183433	0.0536659	0.0123534
CO270	d__Bacteria;p__Patescibacteria;c__Paceibacteria;o__UBA9983_A;f__UBA2103;g__C7867-001;s__	59.52	5.38	9.09	Medium	48.9934	49.7864	2.75345	2.7376	0.569022	0.0677022	0.569022	0.0637761
BO118	d__Bacteria;p__Patescibacteria;c__Paceibacteria;o__UBA9983_A;f__UBA9973;g__UBA9973;s__	77.73	0	0	Medium	5.14628	6.99048	0.288596	0.392039	0.0459954	0.00810515	0.0459954	0.0199155
BA398	d__Bacteria;p__Planctomycetota;c__Planctomycetia;o__Isosphaerales;f__Isosphaeraceae;g__;s__	99.16	5.23	0	Medium	2.04593	4.38281	0.115269	0.244164	0.0159187	0.00545207	0.0159187	0.00584163
BA406	d__Bacteria;p__Planctomycetota;c__Planctomycetia;o__Isosphaerales;f__Isosphaeraceae;g__Paludisphaera;s__Paludisphaera borealis	97.87	2.33	0	High	5.21713	6.63512	0.29674	0.372372	0.0627155	0.0112267	0.0627155	0.0191584
BA309	d__Bacteria;p__Proteobacteria;c__Alphaproteobacteria;o__Acetobacterales;f__Acetobacteraceae;g__69-11;s__	67.76	1.24	50	Medium	10.5389	12.1312	0.591562	0.67641	n/a	n/a	n/a	n/a
BA416	d__Bacteria;p__Proteobacteria;c__Alphaproteobacteria;o__Acetobacterales;f__Acetobacteraceae;g__Acidocella;s__	88.06	0	0	Medium	115.372	109.591	6.47441	6.13274	1.2637	0.0194138	1.2637	0.106835
CA405	d__Bacteria;p__Proteobacteria;c__Alphaproteobacteria;o__Acetobacterales;f__Acetobacteraceae;g__Acidocella;s__	51.35	0.62	57.14	Medium	592.023	179.987	33.1841	10.0473	8.02666	0.049734	8.02666	0.0793095
BA70	d__Bacteria;p__Proteobacteria;c__Alphaproteobacteria;o__Acetobacterales;f__Acetobacteraceae;g__CAIQQQ01;s__	87.22	1.49	66.67	Medium	26.0997	16.1534	1.46242	0.902377	0.236917	0.0355468	0.236917	0.0254212
BA151	d__Bacteria;p__Proteobacteria;c__Alphaproteobacteria;o__Acetobacterales;f__Acetobacteraceae;g__Rhodopila;s__	90.68	4.73	53.33	High	5.24723	5.41303	0.295321	0.302062	0.0714483	0.0246387	0.0714483	0.0163217
BA399	d__Bacteria;p__Proteobacteria;c__Alphaproteobacteria;o__Azospirillales;f__Azospirillaceae;g__;s__	97.82	2.84	0	High	126.927	108.377	7.11153	6.00185	1.33493	0.2126	1.33493	0.0718671
BA131	d__Bacteria;p__Proteobacteria;c__Alphaproteobacteria;o__Caulobacterales;f__Caulobacteraceae;g__BOG-935;s__	83.89	4.03	31.82	Medium	5.33274	4.74988	0.298558	0.264287	n/a	n/a	n/a	n/a
BA202	d__Bacteria;p__Proteobacteria;c__Alphaproteobacteria;o__Caulobacterales;f__Caulobacteraceae;g__BOG-935;s__	95.86	6.37	17.65	Medium	103.416	113.159	5.7942	6.30477	1.30847	0.0248372	1.30847	0.126418
CA125	d__Bacteria;p__Proteobacteria;c__Alphaproteobacteria;o__Micropepsales;f__Micropepsaceae;g__Rhizomicrobium;s__	78.12	2.37	70	Medium	38.9715	73.6358	2.18273	4.10515	0.438989	0.0458302	0.438989	0.0072598
BA296	d__Bacteria;p__Proteobacteria;c__Alphaproteobacteria;o__Parvibaculales;f__Parvibaculaceae;g__Parvibaculum;s__	98.12	2.17	20	High	5.49046	5.73907	0.307844	0.318349	0.0455412	0.0175103	0.0455412	0.0110939
BA230	d__Bacteria;p__Proteobacteria;c__Alphaproteobacteria;o__Rhizobiales;f__Ancalomicrobiaceae;g__CAIYYN01;s__	95.73	0.79	20	High	25.7581	31.6378	1.454	1.76897	0.321301	0.0731591	0.321301	0.0285826
BA87	d__Bacteria;p__Proteobacteria;c__Alphaproteobacteria;o__Rhizobiales;f__Ancalomicrobiaceae;g__CAIYYN01;s__	92.67	1.24	16.67	High	7.68231	8.71314	0.434299	0.487969	0.0945398	0.0393761	0.0945398	0.0113505
BA316	d__Bacteria;p__Proteobacteria;c__Alphaproteobacteria;o__Rhizobiales;f__Beijerinckiaceae;g__Methylovirgula;s__	87.25	3.03	76.92	Medium	12.339	13.2816	0.696174	0.743065	0.166861	0.0134869	0.166861	0.060411
BA168	d__Bacteria;p__Proteobacteria;c__Alphaproteobacteria;o__Rhizobiales;f__Beijerinckiaceae;g__RH-AL1;s__	90.52	1.63	62.5	High	25.0714	26.1581	1.40893	1.46131	0.210865	0.034957	0.210865	0.00468199
CA30	d__Bacteria;p__Proteobacteria;c__Alphaproteobacteria;o__Rhizobiales;f__Devosiaceae;g__Devosia_A;s__	98.74	9.8	3.57	Medium	8.24014	10.2073	0.464144	0.570158	0.0660114	0.0132903	0.0660114	0.0271452
CA61	d__Bacteria;p__Proteobacteria;c__Alphaproteobacteria;o__Rhizobiales;f__Xanthobacteraceae;g__BOG-931;s__	96.21	5.67	4.35	Medium	9.4546	13.0283	0.534875	0.728872	0.111562	0.0325865	0.111562	0.0525629
BA244	d__Bacteria;p__Proteobacteria;c__Alphaproteobacteria;o__Rhizobiales;f__Xanthobacteraceae;g__Bradyrhizobium;s__	92.05	8.39	25	Medium	8.01474	9.53641	0.451544	0.532025	0.0570795	0.0127126	0.0570795	0.0239572
BA17	d__Bacteria;p__Proteobacteria;c__Alphaproteobacteria;o__Rhizobiales;f__Xanthobacteraceae;g__U87765;s__	93.1	3.23	30.77	High	15.3305	17.2725	0.861722	0.964711	0.187146	0.0161168	0.187146	0.0668152
CA127	d__Bacteria;p__Proteobacteria;c__Alphaproteobacteria;o__Rhodospirillales;f__Magnetospirillaceae;g__Telmatospirillum;s__	100	5.72	7.14	Medium	34.0189	32.6198	1.91257	1.82366	0.269684	0.0355496	0.269684	0.0349143
CA1	d__Bacteria;p__Proteobacteria;c__Alphaproteobacteria;o__UBA9219;f__UBA9219;g__;s__	93.79	5.12	11.11	Medium	4.15474	4.45408	0.234169	0.249492	0.0383466	0.0100342	0.0383466	0.00586401
CA70	d__Bacteria;p__Proteobacteria;c__Alphaproteobacteria;o__UBA9219;f__UBA9219;g__CAIXLI01;s__	90.42	3.64	0	High	9.20144	16.4187	0.517358	0.916767	0.0717274	0.00681051	0.0717274	0.0140752
BO332	d__Bacteria;p__Proteobacteria;c__Gammaproteobacteria;o__Burkholderiales;f__Burkholderiaceae;g__Cupriavidus;s__Cupriavidus basilensis	96.87	2.98	0	High	6.00841	6.21078	0.338025	0.346704	0.0770598	0.0113857	0.0770598	0.0135596
BA404	d__Bacteria;p__Proteobacteria;c__Gammaproteobacteria;o__Burkholderiales;f__Burkholderiaceae;g__Pandoraea;s__	90.55	2.07	8.33	High	22.3794	21.2973	1.26304	1.19828	0.310693	0.0236398	0.310693	0.0110101
BA346	d__Bacteria;p__Proteobacteria;c__Gammaproteobacteria;o__Burkholderiales;f__Burkholderiaceae;g__PKWO01;s__	96.1	1.27	0	High	12.1674	10.6856	0.688776	0.594326	0.114642	0.0104953	0.114642	0.0233585
BA11	d__Bacteria;p__Proteobacteria;c__Gammaproteobacteria;o__Burkholderiales;f__Burkholderiaceae;g__Rhodoferax;s__	97.66	1.29	0	High	636.45	579.295	35.7591	32.4226	6.82646	0.390835	6.82646	0.219102
CA144	d__Bacteria;p__Proteobacteria;c__Gammaproteobacteria;o__Burkholderiales;f__Burkholderiaceae;g__Rhodoferax_A;s__	97.15	6.05	3.85	Medium	6.48472	8.54268	0.367343	0.476572	0.06213	0.0157671	0.06213	0.00719707
CA269	d__Bacteria;p__Proteobacteria;c__Gammaproteobacteria;o__Burkholderiales;f__Chitinibacteraceae;g__Formivibrio;s__	98.69	4.21	15.38	High	19.8079	19.7236	1.117	1.10699	0.0709428	0.00354633	0.0709428	0.0109456
CA230	d__Bacteria;p__Proteobacteria;c__Gammaproteobacteria;o__Burkholderiales;f__Chitinibacteraceae;g__Silvimonas;s__	99.57	1	0	High	37.3201	26.8964	2.10701	1.51264	0.41625	0.0209457	0.41625	0.0196108
CA113	d__Bacteria;p__Proteobacteria;c__Gammaproteobacteria;o__Burkholderiales;f__Sulfuriferulaceae;g__Sulfuriferula_A;s__	98.58	3	0	High	147.452	78.3033	8.27333	4.38645	1.66436	0.151913	1.66436	0.0406543
CA184	d__Bacteria;p__Proteobacteria;c__Gammaproteobacteria;o__Burkholderiales;f__Thiobacillaceae;g__Parasulfuritortus;s__	84.62	3.63	14.29	Medium	295.658	290.441	16.5815	16.1999	3.3825	0.194387	3.3825	0.0478046
CA161	d__Bacteria;p__Proteobacteria;c__Gammaproteobacteria;o__DSM-16500;f__DSM-16500;g__UBA5158;s__	94.19	1.89	0	High	3.00051	7.53342	0.169116	0.423892	0.0202323	0.00155436	0.0202323	0.0149985
CA28	d__Bacteria;p__Proteobacteria;c__Gammaproteobacteria;o__DSM-16500;f__DSM-16500;g__UBA5158;s__	95.93	2.71	0	High	17.7275	8.84735	0.998241	0.496661	0.243071	0.0407303	0.243071	0.0104991
CA117	d__Bacteria;p__Proteobacteria;c__Gammaproteobacteria;o__Enterobacterales;f__Enterobacteriaceae;g__Rouxiella;s__Rouxiella aceris	99.67	0.49	0	High	7.97392	11.5036	0.459238	0.649958	0.0807212	0.0271577	0.0807212	0.0324262
BO158	d__Bacteria;p__Proteobacteria;c__Gammaproteobacteria;o__Legionellales;f__Legionellaceae;g__Legionella;s__	88.17	0.19	0	Medium	33.7996	34.8174	1.91208	1.9494	0.378933	0.0124825	0.378933	0.102919
CO105	d__Bacteria;p__Proteobacteria;c__Gammaproteobacteria;o__Legionellales;f__Legionellaceae;g__Legionella;s__	99.62	4.5	0	High	36.2153	51.0767	2.04393	2.86386	0.29252	0.0266443	0.29252	0.191232
CA22	d__Bacteria;p__Proteobacteria;c__Gammaproteobacteria;o__Nevskiales;f__Nevskiaceae;g__Nevskia;s__	95.62	7.44	4.88	Medium	16.3454	14.7609	0.917214	0.806627	0.184648	0.036207	0.184648	0.0674524
CA191	d__Bacteria;p__Proteobacteria;c__Gammaproteobacteria;o__Xanthomonadales;f__Rhodanobacteraceae;g__Dyella;s__Dyella sp002878475	99.66	2.22	0	High	19.423	33.7954	1.09032	1.89316	0.0119071	0.00346	0.0119071	0.0208811
CA158	d__Bacteria;p__Proteobacteria;c__Gammaproteobacteria;o__Xanthomonadales;f__Rhodanobacteraceae;g__Rudaea;s__	96.55	8.58	2.74	Medium	5.18579	6.513	0.293779	0.365976	0.0495625	0.015833	0.0495625	0.0215281
CO328	d__Bacteria;p__Verrucomicrobiota;c__Verrucomicrobiae;o__Chthoniobacterales;f__Chthoniobacteraceae;g__Chthoniobacter;s__	84.69	7.86	0	Medium	71.7321	56.0888	4.0262	3.14093	0.723849	0.0487739	0.723849	0.0594626
BO64	d__Bacteria;p__Verrucomicrobiota;c__Verrucomicrobiae;o__Pedosphaerales;f__UBA11358;g__UBA11358;s__	94.26	5.63	0	Medium	13.3584	15.1376	0.749167	0.844095	0.130778	0.0187906	0.130778	0.0167986
CO88	d__Bacteria;p__Verrucomicrobiota;c__Verrucomicrobiae;o__Pedosphaerales;f__UBA11358;g__UBA11358;s__	50.05	8.11	38.89	Medium	54.4183	54.2224	3.05743	3.03259	n/a	n/a	n/a	n/a
1) GTDB-Tk
2) CheckM
3) According to MIMAG standards.
4) Metagenomic OTUs absed on the single copy marker gene COG0202. Note that in some MAGs COG0202 is missed.
*) After targeted re-assembly to obtain best possible quality (see Methods).

## Sheet: Supplementary Data 2
Supplementary Data 2. Annotation and normalized transcriptional activity (reads per kilobase million, RPKM) of selected coding sequences (CDS) in MAG CO124, including genes that were potentially involved in sulfur metabolism. Differential expression of genes in response to oxic and anoxic conditions was tested for significance using the Wald test as implemented in DESeq2. P-values were corrected …
						RPKM								DE analysis (from DESeq2)
Gene_ID	Annotation (from MetaErg)	Manually curated annotation (gene)	Closest relative (from MetaErg)	Length	Contig_ID	Oxic_1	Oxic_2	Oxic_3	Oxic_4	Anoxic_1	Anoxic_2	Anoxic_3	Anoxic_4	Log2 fold change	P(adj.)
Sulfate reduction pathway and conserved hypothetical proteins:
303	Sulfate adenylyltransferase	sat	s__Bog-366_sp003165615	1269	NODE_3_length_125681_cov_24.810557	2.673	0.5826	0	0.386	25.1495	29.2844	19.6401	25.8232	-6.2865	2.97375e-25
306	Allosteric activator of DsrAB	dsrD	s__Sulfopaludibacter_sp900290315	249	NODE_3_length_125681_cov_24.810557	0	0	0	0	33.0443	14.8853	17.5378	16.8162	-6.87118	9.76115e-09
1353	hypothetical protein	hyp	s__Bog-209_sp003139095	1428	NODE_20_length_60630_cov_24.421395	0	0	0	0	4.01586	3.21026	3.20718	6.50196	-7.06698	1.8335e-09
1354	Polysulphide reductase; NrfD	dsrP	s__Sulfopaludibacter_sp900290315	1200	NODE_20_length_60630_cov_24.421395	0	0	0	0	2.90887	2.03207	2.48519	2.27566	-6.04175	1.66844e-06
1355	Hdr-like menaquinol oxidoreductase iron-sulfur subunit 1	dsrO	s__Sulfopaludibacter_sp900290315	723	NODE_20_length_60630_cov_24.421395	0	0	0	0	2.75886	1.34904	1.47314	0.755414	-4.68708	0.00451078
1356	hypothetical protein	dsrJ	s__Sulfopaludibacter_sp900290315	399	NODE_20_length_60630_cov_24.421395	0	0	0	0	1.24975	2.44452	0.266963	0	-2.99932	NA
1357	Hdr-like menaquinol oxidoreductase iron-sulfur subunit 2	dsrK	s__Sulfopaludibacter_sp900290315	1611	NODE_20_length_60630_cov_24.421395	0	0	0	0	4.10138	2.90616	2.31398	2.48619	-6.75951	1.57414e-08
1358	Hdr-like menaquinol oxidoreductase cytochrome b-like subunit	dsrM	s__CSP1-6_sp001443385	993	NODE_20_length_60630_cov_24.421395	0	0	0	0	7.03054	4.71484	3.75415	3.48338	-6.7545	1.79973e-08
1359	RsbT co-antagonist protein rsbRD N-terminal domain	dsrT	s__Sulfopaludibacter_sp900290315	492	NODE_20_length_60630_cov_24.421395	0	0	0	0	9.62879	11.6966	7.14396	8.88071	-6.69813	1.9978e-08
1360	Sulfite reductase; dissimilatory-type subunit gamma	dsrC	s__Sulfopaludibacter_sp900290315	318	NODE_20_length_60630_cov_24.421395	0	0	0	0	11.369	13.4958	16.7468	20.0374	-6.7851	1.12632e-08
1361	NADPH-Fe(3+) oxidoreductase subunit beta	dsrL	s__Sulfopaludibacter_sp900290315	1662	NODE_20_length_60630_cov_24.421395	1.0205	0.8896	0	0	7.87609	7.51193	4.10147	6.02465	-4.94061	1.92127e-12
1362	hypothetical protein	hyp	s__Sulfopaludibacter_sp900290315	435	NODE_20_length_60630_cov_24.421395	0	0.8498	0	0	10.6039	14.5746	11.0182	17.5776	-6.31474	9.40111e-08
1363	Sulfite reductase; dissimilatory-type subunit beta	dsrB	s__Sulfopaludibacter_sp900290315	1092	NODE_20_length_60630_cov_24.421395	0	0	0	0	11.7589	13.2194	10.5339	5.83505	-8.04016	1.90709e-12
1364	Sulfite reductase; dissimilatory-type subunit alpha	dsrA	s__Sulfopaludibacter_sp900290315	1206	NODE_20_length_60630_cov_24.421395	0.7032	0	0	1.6248	10.9574	12.6977	10.0681	9.96315	-5.51699	4.89798e-14
1365	4Fe-4S dicluster domain	qmoC	s__Bog-209_sp003132325	1143	NODE_20_length_60630_cov_24.421395	0	0	0	0	2.3995	3.15736	1.49099	3.66338	-6.06004	1.66844e-06
1366	FAD dependent oxidoreductase;FAD binding domain;FAD dependent oxidoreductase;4Fe-4S binding domain;4Fe-4S dicluster domain;4Fe-4S dicluster domain;Methyl-viologen-reducing hydrogenase; delta subunit;L-lysine 6-monooxygenase (NADPH-requiring);NAD(P)-binding Rossmann-like domain;Pyridine nucleotide-disulphide oxidoreductase;Pyridine nucleotide-disulphide oxidoreductase	qmoB	s__Sulfopaludibacter_sp900290315	2082	NODE_20_length_60630_cov_24.421395	0	0	0	0	2.63466	2.57669	2.91594	2.53583	-6.98593	2.56204e-09
1367	H(2):CoB-CoM heterodisulfide;ferredoxin reductase subunit A	qmoA	s__Sulfopaludibacter_sp900290315	1266	NODE_20_length_60630_cov_24.421395	0	0	0	0	1.08316	0.308181	1.68258	1.29423	-4.93929	0.00164693
1368	Putative zinc- or iron-chelating domain	hyp	s__Sulfopaludibacter_sp900290315	798	NODE_20_length_60630_cov_24.421395	0	0	0	0	6.56139	9.04486	8.54209	7.5285	-7.17851	6.48358e-10
1369	Ogr/Delta-like zinc finger	hyp	s__Sulfopaludibacter_sp900290315	336	NODE_20_length_60630_cov_24.421395	0	0	0	0	4.4524	2.03207	5.3889	2.70913	-4.76068	0.00293532
1370	Adenylylsulfate reductase subunit alpha	aprA	s__Bog-209_sp003132325	1932	NODE_20_length_60630_cov_24.421395	0	2.6786	1.2641	4.8177	56.7841	59.6737	49.3407	65.8673	-5.75698	4.94227e-21
1371	Adenylylsulfate reductase subunit beta	aprB	s__Sulfopaludibacter_sp900290315	441	NODE_20_length_60630_cov_24.421395	3.8459	0	0	4.4434	56.821	62.8134	50.9604	54.9052	-6.16696	4.34955e-21
NrfD family - putative dimethylsulfoxide (DMSO) reductase - Dms:
2392	Polysulphide reductase; NrfD	dmsC	s__Sulfopaludibacter_sp900290315	1182	NODE_44_length_39612_cov_24.176833	1.4349	2.1891	0	1.2434	0.421869	0	0	0	2.64577	0.224346
2393	Putative dimethyl sulfoxide reductase iron-sulfur subunit B	-	s__Sulfopaludibacter_sp900290315	741	NODE_44_length_39612_cov_24.176833	0	0	0	0	0	0	0	0	NA	NA
2394	Cytochrome c7 and related cytochrome c	-	s__Fen-178_sp003170915	450	NODE_44_length_39612_cov_24.176833	0	0	0	0	0	0.867019	0	0	-1.00159	NA
NrfD family - quinone reductase complex - Qrc:
49	Menaquinone reductase; integral membrane subunit	qrcD	s__Sulfopaludibacter_sp900290315	1254	NODE_1_length_149421_cov_25.909444	0	0	0	0	0.994114	0.855604	0.169853	1.16143	-4.37797	0.0181846
50	Menaquinone reductase; iron-sulfur cluster-binding subunit	qrcC	s__PALSA-349_sp003152325	795	NODE_1_length_149421_cov_25.909444	0	0	0	0	0.313616	0.245403	0.26796	0	-1.15144	NA
51	hypothetical protein	qrcB	s__Sulfopaludibacter_sp900290315	1809	NODE_1_length_149421_cov_25.909444	0	0	0	0	0	0.43138	0.353294	1.00634	-4.1086	0.0582147
52	Cytochrome c7 and related cytochrome c;Cytochrome c3;Class III cytochrome C family	qrcA	s__Sulfopaludibacter_sp900290315	573	NODE_1_length_149421_cov_25.909444	0	0	0	0	0.87028	1.70224	0.929434	0.635475	-3.58979	0.137135
NrfD family - NiFe hydrogenase group 2 - Hyb:
670	Hdr-like menaquinol oxidoreductase iron-sulfur subunit 2	-	s__SURF-9_sp003599535	1428	NODE_7_length_92532_cov_24.680569	0	0.5177	0	0	3.40475	4.37142	4.69899	7.64935	-5.91922	1.64054e-07
671	hypothetical protein	-	s__B3-LCP_sp005223185	765	NODE_7_length_92532_cov_24.680569	0	0	0	0	5.05183	2.42251	1.39225	0.9519	-5.43227	0.000164808
672	hypothetical protein	-	s__B3-LCP_sp005223185	753	NODE_7_length_92532_cov_24.680569	0	0	0	0	1.98669	2.84972	1.27303	3.6266	-5.28898	0.000174247
673	Cytochrome c7 and related cytochrome c;Cytochrome c3;Class III cytochrome C family;Polysulphide reductase; NrfD	hydB	s__SURF-9_sp003599535	1842	NODE_7_length_92532_cov_24.680569	0	1.204	1.0607	0	5.41445	6.08951	4.39452	4.4476	-4.06225	1.7615e-12
NrfD family NiFe hydrogenase group 2 - Hyb (no accessory proteins were identified):
1838	hypothetical protein	hydB	s__Sulfopaludibacter_sp900290315	1170	NODE_30_length_50577_cov_23.389850	1.4496	0	0.835	1.6748	3.83595	2.50096	0.728238	2.8008	-2.54127	0.00351534
Sulfur carrier ThiS/MoaD-like/ThiF/MoeB/HesA family (biosynthesis):
3428	Probable adenylyltransferase/sulfurtransferase MoeZ	-	s__Sulfopaludibacter_sp900290315	1455	NODE_79_length_31764_cov_23.953168	1.1657	3.0486	4.0285	1.3468	2.14205	3.15074	1.17121	3.00299	-0.993389	0.116333
No predicted protein family with rhodanese-like domain:
18	Rhodanese-like domain	-	s__Sulfopaludibacter_sp900290315	366	NODE_1_length_149421_cov_25.909444	0	2.0199	0	0	0	0	0	0	2.08733	NA
418	Rhodanese-like domain	-	s__Sulfopaludibacter_sp900290315	366	NODE_4_length_101525_cov_22.834769	0	0	0	0	0.340611	1.06595	2.03705	0	-2.65389	NA
SoxCD-like:
3149	sulfite dehydrogenase	-	s__Sulfopaludibacter_sp900290315	1206	NODE_69_length_33219_cov_25.298185	0	0	0	0	0	0	0	0	NA	NA
3150	Cytochrome C oxidase; cbb3-type; subunit III ;Cytochrome c	-	s__Sulfopaludibacter_sp900290315	516	NODE_69_length_33219_cov_25.298185	0	1.4327	0	0	0	0	0	0	2.08733	NA
SoxX-like:
5327	sulfur oxidation c-type cytochrome SoxX	-	s__PALSA-129_sp003167255	1389	NODE_174_length_15419_cov_24.142281	0	0.5322	0	0	0.538546	0.561737	0.766828	0.655314	-2.91302	0.110907
RNA polymerase:
5875	DNA-directed RNA polymerase subunit alpha	rpoA	s__PALSA-243_sp003135055	1050	NODE_225_length_9560_cov_25.019884	8.8841	13.0255	15.8168	6.0653	4.74926	4.45884	2.8403	2.4274	0.471332	0.353776
6077	DNA-directed RNA polymerase subunit beta	rpoB	s__Sulfopaludibacter_sp900290315	3135	NODE_255_length_7147_cov_26.773971	4.869	6.0133	8.7253	6.2506	2.22693	1.61781	2.71791	1.5679	0.528059	0.167

## Sheet: Supplementary Data 3
Supplementary Data 3. Annotation and normalized transcriptional activity (reads per kilobase million, RPKM) of genes encoding the aerobic respiratory chain in MAG CO124 (complex I-IV). The activity of C-III, AC-III and C-IV is also depicted in Figure 4. AC, alternative respiratory complex. Differential expression of genes in response to oxic and anoxic conditions was tested for significance using…
				DE analysis (from DESeq2)			RPKM
Gene_ID	Annotation (from MetaErg)	Closest relative (from MetaErg)	Contig_ID	Log2 fold change	P(adj.)	Complex	Oxic_1	Oxic_2	Oxic_3	Oxic_4	Anoxic_1	Anoxic_2	Anoxic_3	Anoxic_4	Gene	* P(adj.) ≤ 0.05
3936	cytochrome_c_oxidase;_subunit_II	s__Sulfopaludibacter_sp900290315	NODE_99_length_27692_cov_25.697579	4.46226	0.101245	C-IV	0	1.8556	2.9425	0	0	0	0	0	ctaC
3937	Cytochrome_c_oxidase_subunit_1	s__Sulfopaludibacter_sp900290315	NODE_99_length_27692_cov_25.697579	5.91116	5.759e-07		6.2585	3.6373	5.4073	7.2308	0.153366	0	0	0.223934	ctaD	*
3938	Cytochrome_c_oxidase_subunit_3	s__Sulfopaludibacter_sp900290315	NODE_99_length_27692_cov_25.697579	4.65639	0.00577083		7.6399	2.7751	3.6671	0.7356	0	0	0.319867	0.273395	ctaE	*
3939	caa(3)-type_oxidase;_subunit_IV	s__Sulfopaludibacter_sp900290315	NODE_99_length_27692_cov_25.697579	4.208	NA		0	0	3.2564	9.7978	0	0	0	0	ctaF
3904	Probable_cytochrome_oxidase_subunit_2	s__PALSA-129_sp003167255	NODE_98_length_28103_cov_25.528487	-4.80066	0.00354592	C-IV	0	0	0	0	1.35638	1.25419	2.00163	0.360178	cydB	*
3905	Cytochrome_bd_ubiquinol_oxidase_subunit_1	s__Sulfopaludibacter_sp900290315	NODE_98_length_28103_cov_25.528487	-2.24054	0.138025		0	1.11	0	2.5745	0.374401	2.7094	2.55875	3.28029	cydA
1753	Rieske_[2Fe-2S]_domain	s__PALSA-349_sp003152325	NODE_28_length_51472_cov_23.953264	5.19031	0.00864965	C-III	0	8.0898	4.1116	0.8247	0	0	0	0	petA	*
1754	Cytochrome_b/b6/petB;Cytochrome_b(N-terminal)/b6/petB	s__Solibacter_usitatus	NODE_28_length_51472_cov_23.953264	1.21007	0.679635		0	1.5499	1.536	0.5135	0.78404	0	0	0	petB
1755	Cytochrome_b(C-terminal)/b6/petD	s__Sulfopaludibacter_sp900290315	NODE_28_length_51472_cov_23.953264	3.69707	0.00185227		1.812	4.3441	4.1749	5.2338	0	0.208443	0.455205	0	petD	*
1756	Cytochrome_c7_and_related_cytochrome_c;Cytochrome_C_oxidase;_cbb3-type;_subunit_III_;Cytochrome_c;Cytochrome_c3;Doubled_CXXCH_motif_(Paired_CXXCH_1)	s__PALSA-349_sp003152325	NODE_28_length_51472_cov_23.953264	4.2973	3.43604e-07		4.3868	3.3463	1.8951	1.5839	0.0806234	0.189239	0	0	petC	*
3928	Cytochrome_c7_and_related_cytochrome_c;Cytochrome_c3;Class_III_cytochrome_C_family	s__PALSA-129_sp003167255	NODE_99_length_27692_cov_25.697579	0.150945	0.870308	AC-III	6.4244	6.7208	9.6212	3.7113	2.45557	4.43356	1.77516	2.48257	actA
3929	MoCo/4Fe-4S_cofactor_protein_extended_Tat_translocation_domain	s__Sulfopaludibacter_sp900290315	NODE_99_length_27692_cov_25.697579	1.66091	0.00933387		2.2434	3.4226	1.4537	1.62	0.494702	0.419332	0.211342	0.240783	actB	*
3930	Polysulphide_reductase;_NrfD	s__Sulfopaludibacter_sp900290315	NODE_99_length_27692_cov_25.697579	4.66098	0.0609234		0	3.7257	10.1982	2.8215	0.359001	0	0	0	actC
3931	Protein_of_unknown_function_(DUF3341)	s__Sulfopaludibacter_sp900290315	NODE_99_length_27692_cov_25.697579	0.924532	NA		0	0.6883	3.6384	0	1.1608	0	0	0	actD
3932	Cytochrome_C_oxidase;_cbb3-type;_subunit_III	s__PALSA-243_sp003135055	NODE_99_length_27692_cov_25.697579	2.42059	NA		0	3.0804	0	0	0	0	0	0.60685	actE
3933	hypothetical_protein	s__Sulfopaludibacter_sp900290315	NODE_99_length_27692_cov_25.697579	3.00552	0.045165		1.4098	1.8436	2.8422	1.2217	0	0.324305	0.1771	0	actF	*
3934	hypothetical_protein	s__PALSA-243_sp003135055	NODE_99_length_27692_cov_25.697579	3.87148	NA		0	4.6622	0	0.8827	0	0	0.191866	0	actG
3935	SCO1/SenC	s__Sulfopaludibacter_sp900290315	NODE_99_length_27692_cov_25.697579	1.84621	0.312966		0	3.7591	3.3116	0	0.563458	0.220401	0.240693	0.411451	sco
2060	succinate_dehydrogenase_(or_fumarate_reductase)_cytochrome_b_subunit;_b558_family	s__Sulfopaludibacter_sp900290315	NODE_36_length_47371_cov_26.782230	-1.39744	0.354124	C-II	0	1.0486	2.7714	0	1.59145	0.830149	1.20863	1.54942	sdhC
2061	Succinate_dehydrogenase_flavoprotein_subunit	s__Sulfopaludibacter_sp900290315	NODE_36_length_47371_cov_26.782230	-2.56443	0.0216573		0	0.7725	0	0.5119	1.95398	0.509558	0.389529	1.33164	sdhA	*
2062	succinate_dehydrogenase_and_fumarate_reductase_iron-sulfur_protein	s__Sulfopaludibacter_sp900290315	NODE_36_length_47371_cov_26.782230	-2.607	0.244333		0	0.9818	0	0	1.32449	1.03624	1.13154	0	sdhB
2100	NADH-quinone_oxidoreductase_subunit_K_2	s__Sulfopaludibacter_sp900290315	NODE_37_length_45855_cov_24.307249	3.38398	NA	C-I	6.2817	8.2143	0	0	0	0	0.788932	0	nuoK
2101	NADH-quinone_oxidoreductase_chain_10	s__Fen-178_sp003170915	NODE_37_length_45855_cov_24.307249	-0.463488	NA		0	0	0	1.9099	0	0.950631	0.622884	0	nuoJ
2102	NADH-quinone_oxidoreductase_subunit_I_2	s__Sulfopaludibacter_sp900290315	NODE_37_length_45855_cov_24.307249	1.52363	0.354124		9.2985	0.8106	4.2847	2.1486	1.91376	0.427757	0.467163	0.399222	nuoI
2103	NADH-quinone_oxidoreductase_subunit_D_2	s__Sulfopaludibacter_sp900290315	NODE_37_length_45855_cov_24.307249	0.662867	NA		0	0	0	1.7606	0.448049	0	0	0.327114	nuoD
2104	NADH_(or_F420H2)_dehydrogenase;_subunit_C	s__Fen-178_sp003170915	NODE_37_length_45855_cov_24.307249	0.318318	0.880775		2.5466	0.555	4.4005	0	0.374401	1.75741	0.319867	0.820094	nuoC
3003	NADH-quinone_oxidoreductase_subunit_F_2	s__Solibacter_usitatus	NODE_64_length_34755_cov_24.766772	0.535486	0.748244		0	0.3603	5.2369	1.4324	0.850532	0.66546	0.207628	0.88722	nuoF
3004	NADH-quinone_oxidoreductase_subunit_G_2	s__Solibacter_usitatus	NODE_64_length_34755_cov_24.766772	-0.40875	0.746271		0	2.0825	0.9173	0.69	0.58529	1.1906	0.250023	0.512819	nuoG
3005	NADH-quinone_oxidoreductase_subunit_H_1	s__PALSA-129_sp003167255	NODE_64_length_34755_cov_24.766772	-0.505487	0.752754		0	0.9358	2.4732	0.8268	0.210436	1.15237	1.1685	0.61455	nuoH
3006	NAD(P)H-quinone_oxidoreductase_chain_6	s__PSRJ01_sp003175985	NODE_64_length_34755_cov_24.766772	-2.36038	NA		0	0	0	0	0.50068	1.5669	0	0	nuoJ
3007	NADH-quinone_oxidoreductase_subunit_K_1	s__Fen-178_sp003142355	NODE_64_length_34755_cov_24.766772	0.74572	0.807218		0	5.9813	0	3.1708	0.806868	1.89393	0.689375	0	nuoK
3008	NADH-quinone_oxidoreductase_subunit_L	s__PALSA-243_sp003135055	NODE_64_length_34755_cov_24.766772	0.0717117	0.978041		0	1.595	0.5269	0	0.268956	0.526136	0.172389	0.196395	nuoL
3009	NADH-quinone_oxidoreductase_subunit_M	s__BOG-224_sp003139735	NODE_64_length_34755_cov_24.766772	0.216224	0.894059		1.1042	1.4439	0.636	1.9136	0	1.14304	0.13869	0.948185	nuoM
3010	NADH-quinone_oxidoreductase_subunit_N_1	s__Sulfopaludibacter_sp900290315	NODE_64_length_34755_cov_24.766772	0.629329	0.762825		1.1585	0.505	0.6673	0.6692	0.170306	0.53302	0.145484	0.248664	nuoN
3248	NADH-quinone_oxidoreductase_subunit_H_2	s__Sulfopaludibacter_sp900290315	NODE_73_length_32367_cov_23.299208	-0.0379829	0.992205		0	1.8811	0	0.831	0.740195	0.413625	0	0.463267	nuoH
3249	NADH-quinone_oxidoreductase_subunit_N_2	s__Sulfopaludibacter_sp900290315	NODE_73_length_32367_cov_23.299208	0.608582	0.622928		1.1491	4.5078	0.6619	0.6638	0.675697	0.396504	0.721625	0.493343	nuoN
3250	NADH-quinone_oxidoreductase_subunit_M	s__Sulfopaludibacter_sp900290315	NODE_73_length_32367_cov_23.299208	-0.7561	0.689434		0	1.9103	0.6311	0	0	1.26017	0.41281	0.588007	nuoM
3251	NADH-quinone_oxidoreductase_subunit_12	s__Solibacter_usitatus	NODE_73_length_32367_cov_23.299208	1.91381	0.161001		1.5239	0.1661	2.1943	0.8803	0.224024	0.350576	0	0.081801	nuoL
4061	NADH-quinone_oxidoreductase_subunit_A	s__Fen-178_sp003142355	NODE_104_length_26697_cov_25.785339	0.365886	NA		0	3.2712	0	0	0.735485	0.287708	0.62841	1.0741	nuoA
4062	NADH-quinone_oxidoreductase_subunit_C	s__Fen-178_sp003142355	NODE_104_length_26697_cov_25.785339	0.87005	NA		0	0	0	2.067	0	0	0.674157	0	nuoC
4063	NADH-quinone_oxidoreductase_subunit_D_1	s__Solibacter_usitatus	NODE_104_length_26697_cov_25.785339	0.163849	0.881549		2.7988	2.4399	3.2242	3.6378	1.85153	0.32195	0.527313	2.70378	nuoD
4064	NADH_dehydrogenase_[ubiquinone]_flavoprotein_2;_mitochondrial	s__PALSA-129_sp003167255	NODE_104_length_26697_cov_25.785339	-0.802563	0.600828		0	3.8265	5.0565	0	1.54869	3.83686	0.882056	1.88459	nuoE
4065	NADH-quinone_oxidoreductase_subunit_F_2	s__Bog-375_sp003164035	NODE_104_length_26697_cov_25.785339	2.04755	NA		0	0	3.5396	1.775	0.451672	0	0	1.31923	nuoF

## Sheet: Supplementary Data 4
Supplementary Data 4. Annotation and normalized transcriptional activity (reads per kilobase million, RPKM) of genes that were potentially involved in the degradation of pectin polysaccharides, including selected transporters, permeases and porins. Differential expression of genes in response to oxic and anoxic conditions was tested for significance using the Wald test as implemented in DESeq2. P…
			RPKM								DE analysis (from DESeq2)		dbCAN output
Gene_ID	Annotation (from MetaErg)	Closest relative (from MetaErg)	Oxic_1	Oxic_2	Oxic_3	Oxic_4	Anoxic_1	Anoxic_2	Anoxic_3	Anoxic_4	Log2 fold change	P(adj.)	EC number	HMMER	dbCAN_sub	DIAMOND	SignalP
Carbohydrate active enzymes:
3111	Alpha-galactosidase	s__Fen-178_sp003170915	1.8415	0.8027	0	0	3.79011	2.96531	1.15645	1.18598	-3.15444	0.0055508	3.2.1.22|2.4.1.-	GH27	GH27_e14	GH27	N
5318	Tissue alpha-L-fucosidase	s__Sulfopaludibacter_sp900290315	2.0288	1.1791	3.1162	0.7813	0.596523	0.62225	0.679501	0.58067	0.433613	0.731518	-	GH29	GH29_e45	GH29	N
5202	Beta-galactosidase BoGH2A	s__PALSA-243_sp003135055	1.3574	0.2958	0	0.3921	1.34695	1.28798	1.02292	1.82127	-2.78414	0.000242818	3.2.1.23	GH2	GH2_e127	GH2	Y(1-25)
837	Tissue alpha-L-fucosidase	s__PALSA-243_sp003135055	1.3148	0.2865	1.136	0.3798	2.1261	0.604857	0.990762	0.423409	-1.60873	0.182951	3.2.1.51	GH29	GH29_e17	GH29	Y(1-26)
1009	GDSL-like Lipase/Acylhydrolase family	s__Sulfopaludibacter_sp900290315	1.4098	0	0	0.8144	0.829062	0.972916	0	1.81602	-1.88839	0.259056	-	CE12	CE12_e31	CE12	Y(1-18)
4787	Glycosyl hydrolases family 28;Pectate lyase superfamily protein	s__Sulfopaludibacter_sp900290315	2.5127	0.5476	0	0	0.738746	0.288976	0.315609	1.34858	-1.07576	0.513562	-	GH28	GH28_e80	GH28	N
1880	Tissue alpha-L-fucosidase	s__PALSA-243_sp003135055	0	0.487	2.2524	2.259	0	0.385543	0	0	2.60973	0.152142	-	GH29	GH29_e82	GH29	Y(1-26)
4785	Polygalacturonase	s__Sulfopaludibacter_sp900290315	1.2398	0.8106	0	0	1.00245	1.14078	0.467163	0.532296	-1.78603	0.211513	-	GH28	GH28_e108	GH28	Y(1-20)
5110	Alpha-L-fucosidase	s__Fen-178_sp003142355	1.3302	0.2899	0.7662	1.5369	0	0.153003	0	0	3.7408	0.0966029	-	GH29	GH29_e52	GH29	Y(1-21)
2749	Right handed beta helix region;Glycosyl hydrolases family 28;Pectate lyase superfamily protein RG-galacturonohydrolase	s__PALSA-349_sp003152325	0	0	0.5784	0.5801	0.590453	1.4437	0.378386	0.431109	-2.30519	0.107415	3.2.1.173	GH28	GH28_e34	GH28	Y(1-25)
5081	Beta-L-arabinofuranosidase; GH127	s__PALSA-243_sp003135055	0.8903	0.7762	1.0256	0.5143	0.196304	0.563186	0	0	1.07028	0.55237	3.2.1.-	GH127	GH127_e5	CBM66	N
2583	Alpha-L-fucosidase 2	s__Sulfopaludibacter_sp900290315	0	0.3147	0	1.2513	0.318417	0.664373	0.181357	0.697528	-1.15419	0.427443	3.2.1.-|3.2.1.63	GH95	GH95_e1	GH95	Y(1-19)
1019	GDSL-like Lipase/Acylhydrolase family	s__Sulfopaludibacter_sp900290315	0	0	1.5076	0.756	0.384818	0.451582	0	0.280914	0.254889	0.930345	-	CE12	CE12_e31	CE12	Y(1-34)
367	Oligogalacturonate lyase	s__Sulfopaludibacter_sp900290315	0	0	0	0	1.21334	0.791015	0.777427	0.147659	-4.29922	0.0320107	-	PL22_2	PL22_e1	PL22_2	Y(1-22)
1026	Protein of unknown function (DUF4038);Domain of unknown function (DUF5060);Domain of unknown function (DUF5605)	s__Sulfopaludibacter_sp900290315	0	1.0038	1.3264	0	0.338528	0.13244	0	0	1.59415	0.581975	-	GH140	GH140_e16	N	N
469	Pectate lyase superfamily protein;SMP-30/Gluconolactonase/LRE-like region	s__Bog-159_sp003166475	0.5543	0	0	0	0.81484	0.191231	0.139234	1.07093	-3.70739	0.0164689	-	GH55	GH55_e15	GH55	Y(1-25)
1153	Right handed beta helix region;Glycosyl hydrolases family 28;Pectate lyase superfamily protein	s__PALSA-349_sp003152325	0	0	0.711	1.4262	0	0.141952	0	0.26497	2.38498	1	-	GH28	GH28_e51	GH28	Y(1-28)
144	Alpha-xylosidase	s__Sulfopaludibacter_sp900290315	0	0	0	0	0.347768	0.816199	0.594167	0.761755	-4.88881	0.00140155	-	GH31	GH31_e48	GH31	N
2261	Glycosyl hydrolases family 43	s__PALSA-349_sp003152325	0	0	0	0	0.992392	0.5823	0.211976	0.724614	-3.65683	0.120972	-	GH43_17	GH43_e226	GH43_17	N
1588	alpha-L-rhamnosidase	s__PALSA-129_sp003167255	0	0.329	0.8695	0.436	0	0.434098	0.284447	0	0.0847095	0.978041	-	GH106	GH106_e49+GH106_e49	GH106	Y(1-21)
6096	Beta-galactosidase BoGH2A	s__Bog-159_sp003166475	0	0	0	0	0.693542	0.723527	0.246853	0.675244	-4.75272	0.00287197	3.2.1.23	GH2	GH2_e127	GH2	N
1010	Beta-galactosidase BoGH2A	s__Sulfopaludibacter_sp900290315	0	0	0	0	0.957788	0.166501	0.545521	0.621615	-4.87854	0.00215521	3.2.1.23|-	GH2	GH2_e142+GH2_e16	GH2	Y(1-18)
1651	WD40-like Beta Propeller Repeat;Oligogalacturonate lyase	s__PALSA-243_sp003135055	0	1.3767	0.9096	0	0	0	0	0	3.51549	1	N	PL22	N	N	N
990	Tissue alpha-L-fucosidase	s__UBA6024_sp002429385	1.0789	0	0	0	0.793008	0.124106	0.27104	0	-1.77491	0.525998	-	GH29	GH29_e82	GH29	Y(1-26)
5239	Beta-galactosidase;Beta-galactosidase trimerisation domain	s__Solibacter_usitatus	1.5639	0	0.6756	0	0	0	0	0	4.31381	0.130313	-	GH42	GH42_e22	GH42	Y(1-25)
2345	Alpha galactosidase A;Alpha galactosidase C-terminal beta sandwich domain	s__BOG-234_sp003136575	0	0	1.1841	0.5938	0.151101	0.177371	0.129088	0	1.45509	1	3.2.1.22|2.4.1.-	GH27	GH27_e14	GH27	Y(1-20)
1025	Beta-L-arabinobiosidase	s__Fen-178_sp003142355	0	0.4481	1.1841	0	0.151101	0.118217	0.258176	0	0.970138	1	3.2.1.185|3.2.1.-	GH142	GH142_e0	GH142	N
1030	BNR repeat-like domain;Sulfatase-modifying factor enzyme 1	s__Sulfopaludibacter_sp900290315	0	0	0	0	0.455386	0.356283	0.778152	0.498778	-4.67563	0.00385992	-	GH33	GH33_e4	GH33	Y(1-21)
1326	Right handed beta helix region;Glycosyl hydrolases family 28;Periplasmic copper-binding protein (NosD);Pectate lyase superfamily protein	s__Sulfopaludibacter_sp900290315	0	0.9406	0.6214	0	0.15862	0	0	0.347405	1.29406	1	3.2.1.67	GH28	GH28_e10	GH28+GH43_18	Y(1-21)
5236	Alpha-L-fucosidase 1	s__Bog-375_sp003164035	0	0	1.3157	0	0	0	0	0.735575	0.0183285	1	-	GH29	GH29_e44+CBM32_e126	GH29	Y(1-29)
1878	Beta-galactosidase BoGH2A	s__Fen-178_sp003142355	0	0	0	0.3329	0.296495	0.265151	0.651419	0.494883	-3.35695	0.032627	-	GH2	GH2_e20	GH2	Y(1-37)
368	Rhamnogalacturonate lyase	s__Sulfopaludibacter_sp900290315	0	0	0.5202	0	0.398316	0.519341	0.113416	0.484737	-2.40288	0.264483	-	PL4	PL4_e9	PL4	Y(1-20)
1797	Beta-galactosidase	s__Sulfopaludibacter_sp900290315	0.7352	0.6409	0	0.2123	0.108072	0.0845187	0.0923093	0.157804	1.54456	0.514552	3.2.1.23	GH2	GH2_e64	GH2	N
708	Glycosyl hydrolases family 2;Glycosyl hydrolases family 2; TIM barrel domain;Glycosyl hydrolases family 2; sugar binding domain	s__Sulfopaludibacter_sp900290315	0.6219	0.4066	0	0.3593	0.182897	0.286168	0.11713	0	0.168942	0.944843	-	GH2	GH2_e97	GH2	Y(1-27)
2514	Glycosyl hydrolases family 2;Glycosyl hydrolases family 2; TIM barrel domain;Glycosyl hydrolases family 2; sugar binding domain	s__PALSA-129_sp003167255	0	0.8311	0	0.5507	0.420419	0	0.0598787	0	0.757958	1	-	GH2	GH2_e14	GH2	Y(1-19)
5334	Alpha-L-rhamnosidase	s__Solibacter_usitatus	0	0.4572	0	0	0.385452	0.211161	0.131715	0.61926	-2.25334	0.163288	3.2.1.40|3.2.1.-|-	CBM67	CBM67_e12+CBM67_e28+GH78_e2	CBM67+GH78	Y(1-20)
6028	Domain of unknown function (DUF5597);Glycosyl hydrolases family 35;Beta-galactosidase	s__Bog-159_sp003166475	0	0.2374	0	0	0.16016	0.313254	0.136788	0.701514	-2.46785	1	-	GH35	GH35_e9	GH35	Y(1-20)
3992	Right handed beta helix region;Glycosyl hydrolases family 28	s__UBA11358_sp002479245	0	0.7641	0	0	0.257723	0.100825	0	0.376303	-0.503792	1	-	GH28	GH28_e92	N	N
5812	Exo-poly-alpha-D-galacturonosidase	s__Kribbella_sp004361855	0	0	0.3276	0	0.167226	0.523327	0.428572	0	-2.43091	1	-	GH28	GH28_e96	GH28	N
5758	Beta-galactosidase	s__PALSA-129_sp003167255	0	0	0	0	0.835313	0.326751	0.237884	0	-3.75257	0.128935	3.2.1.23	GH35	GH35_e43	GH35	N
798	Alpha-L-fucosidase	s__Sulfopaludibacter_sp900290315	1.1633	0	0	0	0	0	0	0	2.57159	1	3.2.1.51	GH29	GH29_e70	GH29	N
1833	Right handed beta helix region;Glycosyl hydrolases family 28;Pectinesterase	s__Sulfopaludibacter_sp900290315	0	0	0.8638	0	0	0.25872	0	0	0.703841	1	-	GH28	GH28_e108+CE8_e53	CE8+GH28	N
5581	Beta-galactosidase	s__UBA7541_sp003223245	0	0	0.4377	0	0	0	0.190869	0.489357	-1.40505	1	-	GH2	GH2_e83	GH2	Y(1-30)
1200	Beta-galactosidase; domain 2;Glycosyl hydrolases family 35;Beta-galactosidase	s__PALSA-349_sp003152325	0	0	0	0	0.468069	0.325574	0.266601	0	-3.86569	0.0993772	-	GH35	GH35_e26	GH35	N
424	Intracellular exo-alpha-(1->5)-L-arabinofuranosidase 1	s__Sulfopaludibacter_sp900290315	0	0	0	0	0	0.441073	0.275207	0.235167	-2.79981	1	3.2.1.55	GH51	GH51_e0	GH51	N
3711	Retaining alpha-galactosidase	s__Bog-375_sp003164035	0	0	0	0	0	0.297854	0	0.555848	-3.0418	1	-	GH97	GH97_e31	GH97	Y(1-20)
3189	Alpha-galactosidase	s__PALSA-243_sp003135055	0	0	0	0.6571	0.167226	0	0	0	1.60494	1	3.2.1.22|2.4.1.-	GH27	GH27_e14	GH27	Y(1-20)
3246	Right handed beta helix region;Fibronectin type III domain	s__QIAW01_sp003225655	0	0	0	0.3776	0	0.225564	0	0.140321	-0.515871	1	-	GH141	GH141_e4	GH141	Y(1-20)
756	Extracellular exo-alpha-(1->5)-L-arabinofuranosidase	s__Acidipila_rosea	0	0	0	0	0.704322	0	0	0	-2.02777	1	-	GH43_26	GH43_e151	GH43_26	Y(1-20)
5372	Glycosyl hydrolases family 28;Pectate lyase superfamily protein	s__Solibacter_usitatus	0	0.7001	0	0	0	0	0	0	2.08733	1	-	GH28	GH28_e43	GH28	N
5266	Alpha-L-arabinofuranosidase B; catalytic;Lamin Tail Domain;NPCBM-associated; NEW3 domain of alpha-galactosidase	s__LD21_sp003141495	0	0	0	0	0.284628	0	0	0.356283	-3.32823	1	3.2.1.55|3.2.1.37	GH54	GH54_e0	GH54	Y(1-29)
3729	Beta-galactosidase BoGH2A	s__Fen-330_sp003137035	0	0	0	0	0.301839	0.157442	0.128907	0	-2.89089	1	3.2.1.23	GH2	GH2_e16	GH2	Y(1-33)
1011	Exo-poly-alpha-D-galacturonosidase	s__Sulfopaludibacter_sp900290315	0	0	0	0	0.190144	0.297582	0	0	-1.44284	1	3.2.1.173	GH28	GH28_e139	GH28	Y(1-18)
1018	Tissue alpha-L-fucosidase	s__Sulfopaludibacter_sp900290315	0	0	0	0	0	0	0.275207	0	-1.17014	1	3.2.1.51	GH29	GH29_e53	GH29	Y(1-21)
633	Right handed beta helix region;Glycosyl hydrolases family 28	s__Sulfopaludibacter_sp900290315	0	0	0	0	0	0	0.205816	0	0.0664977	1	3.2.1.67	GH28	GH28_e64	N	N
364	Oligogalacturonate lyase	s__Fen-178_sp003170915	0	0	0	0	0	0.144488	0	0	0.0664979	1	-	PL22_2	PL22_e4	PL22_2	Y(1-24)
1777	Exo-poly-alpha-D-galacturonosidase	s__Solibacter_usitatus	0	0	0	0	0.134523	0	0	0	NA	1	-	GH28	GH28_e95	GH28	N
993	Intracellular endo-alpha-(1->5)-L-arabinanase	s__Sulfopaludibacter_sp900290315	0	0	0	0	0	0	0	0	NA	1	3.2.1.99	GH43_5	GH43_e178	N	Y(1-24)
Permeases:
6009	acidobacterial duplicated orphan permease	s__Sulfopaludibacter_sp900290315	4.9283	2.762	5.6774	5.2873	0.206994	0.242957	0.176828	0.302292	3.42175	3.4559e-09	NA
4303	acidobacterial duplicated orphan permease	s__Sulfopaludibacter_sp900290315	2.0288	3.5372	3.8952	5.4692	0.0993751	0.388895	0.169853	0	3.39709	4.54827e-07
1408	acidobacterial duplicated orphan permease	s__PALSA-243_sp003135055	5.5223	2.8584	2.3856	2.592	0.253737	0.198478	0.260078	0	3.05554	4.51266e-06
5287	acidobacterial duplicated orphan permease	s__Sulfopaludibacter_sp900290315	2.0991	5.4897	2.8211	1.6168	0	0.160975	0	0	5.11962	4.77777e-06
2301	acidobacterial duplicated orphan permease	s__PALSA-243_sp003135055	1.3959	1.5212	2.4121	1.4112	0	0	0	0.149833	5.48936	6.6366e-05
905	acidobacterial duplicated orphan permease	s__Sulfopaludibacter_sp900290315	1.3874	2.7213	0.5993	1.6029	0.305916	0.239334	0	0	2.46558	0.0185773
1507	acidobacterial duplicated orphan permease	s__Sulfopaludibacter_sp900290315	2.0459	1.3377	0.7856	1.9698	0.300752	0.392156	0	0	1.95693	0.0573716
3090	acidobacterial duplicated orphan permease	s__PALSA-243_sp003135055	2.0633	1.0493	1.7827	0.3973	0.505572	0.039587	0.604675	0.147659	0.917563	0.451356
897	acidobacterial duplicated orphan permease	s__Sulfopaludibacter_sp900290315	2.0965	0.9138	1.6101	1.2111	0.102727	0.602864	0	0	1.91836	0.0994141
1912	acidobacterial duplicated orphan permease	s__KBS-96_sp000381625	0.3468	1.8142	1.3985	2.4044	0	0.239334	0	0	3.48932	0.0045412
239	acidobacterial duplicated orphan permease	s__UBA7540_sp002478145	0	0.3143	0	0	1.90815	1.61736	0.815112	1.54806	-4.88609	6.60831e-05
1768	acidobacterial duplicated orphan permease	s__Solibacter_usitatus	1.4134	0.4621	0.8141	2.0412	0.103905	0	0.355015	0.379292	1.56871	0.193517
1324	acidobacterial duplicated orphan permease	s__Solibacter_usitatus	0	2.2789	1.0038	2.0135	0	0	0	0	5.94212	0.000123282
25	acidobacterial duplicated orphan permease	s__PALSA-243_sp003135055	0.7058	1.0768	1.6262	0.4077	0.103723	0.771176	0.177281	0.0757316	0.777955	0.595639
1268	acidobacterial duplicated orphan permease	s__QHXW01_sp003223115	0.6698	0.8759	1.5433	0.9674	0.196938	0.0769999	0.336535	0.21569	1.40938	0.212398
227	acidobacterial duplicated orphan permease	s__Sulfopaludibacter_sp900290315	2.0939	0.9127	0.804	0.4032	0.205182	0	0.175288	0.149833	2.16524	0.0917945
1162	acidobacterial duplicated orphan permease	s__Fen-178_sp003170915	0	0.3035	1.2031	0	0.870008	0.640639	0.612104	0.971557	-1.99852	0.0491361
2651	acidobacterial duplicated orphan permease	s__Sulfopaludibacter_sp900290315	1.7029	1.3361	0.3923	0.3935	0.20029	0.0783587	0	0.146209	2.58779	0.0654324
4378	acidobacterial duplicated orphan permease	s__Sulfotelmatobacter_sp003225005	0.6937	0.7559	1.1987	0	0.611832	0.199475	0.174291	0.148927	0.264747	0.87852
5360	acidobacterial duplicated orphan permease	s__Sulfopaludibacter_sp900290315	0	1.1488	1.8977	0.3806	0	0	0.0827975	0	4.64413	0.0101895
3557	acidobacterial duplicated orphan permease	s__PALSA-243_sp003135055	1.3806	0	0.3976	0.7975	0.304467	0	0.173386	0	1.28454	0.513562
1697	acidobacterial duplicated orphan permease	s__PALSA-243_sp003135055	0	0.4328	1.5252	0.3824	0.291965	0.0761846	0	0.284265	1.09804	0.547333
3151	acidobacterial duplicated orphan permease	s__Solibacter_usitatus	0	0	0	0	0.506116	0.356374	0.691912	1.33047	-5.27949	0.000220679
4162	acidobacterial duplicated orphan permease	s__Sulfopaludibacter_sp900290315	0.6498	0	1.4972	0.3754	0	0.186883	0	0.139506	2.21418	0.255116
3345	acidobacterial duplicated orphan permease	s__Sulfopaludibacter_sp900290315	0.6869	1.7966	0	0.1984	0.101006	0	0	0	4.19814	0.0500985
1117	acidobacterial duplicated orphan permease	s__PALSA-243_sp003135055	0	1.8164	0.4	0.4012	0	0	0	0	4.92747	0.0216573
5152	acidobacterial duplicated orphan permease	s__Bog-159_sp003166475	0	0	1.6081	0.4032	0.102636	0	0	0.299665	1.81619	0.461181
3985	acidobacterial duplicated orphan permease	s__Bog-375_sp003164035	0	0.2778	1.1014	0.3682	0.0936681	0.146662	0.160069	0.136788	1.0756	0.583815
3119	acidobacterial duplicated orphan permease	s__Gp1-AA112_sp003225215	0.6381	0	0.7351	0.1843	0	0.146753	0	0	2.34649	0.390461
2753	acidobacterial duplicated orphan permease	s__Sulfopaludibacter_sp900290315	0	0.2951	0.78	0.5867	0	0	0	0	4.28064	0.105638
507	acidobacterial duplicated orphan permease	s__Sulfopaludibacter_sp900290315	0	0	0.4941	0.9912	0	0	0.107709	0	3.0659	NA
1332	acidobacterial duplicated orphan permease	s__PALSA-243_sp003135055	0	0	0	1.1963	0.101459	0.158801	0	0.0741011	1.57193	NA
4118	acidobacterial duplicated orphan permease	s__Gp1-AA112_sp003225175	0	0.2778	0	0.7364	0.0936681	0.146662	0	0.205273	0.687812	0.824347
5412	acidobacterial duplicated orphan permease	s__Sulfopaludibacter_sp900290315	0.704	0	0	0	0.310536	0.242957	0	0.151101	-1.45154	0.637312
705	acidobacterial duplicated orphan permease	s__Fen-178_sp003142355	0	0	0.403	0	0	0.160975	0	0.751066	-2.00354	0.500979
4195	acidobacterial duplicated orphan permease	s__Sulfopaludibacter_sp900290315	0.6528	0.2846	0	0.3771	0	0	0	0	3.88843	NA
2322	acidobacterial duplicated orphan permease	s__UBA7540_sp002478145	0	0.3046	0	0.8074	0	0.0803516	0	0	2.97135	NA
5825	acidobacterial duplicated orphan permease	s__Sulfopaludibacter_sp900290315	0.6324	0	0	0	0.0929434	0.218227	0.0794457	0.135792	-0.919164	NA
5819	acidobacterial duplicated orphan permease	s__Bog-375_sp003164035	0	0.1426	0.3769	0.378	0.192409	0	0	0	1.38158	NA
553	acidobacterial duplicated orphan permease	s__Palsa-89_sp003166865	0	0.3151	0.4164	0	0	0	0	0.310445	0.640872	NA
5136	acidobacterial duplicated orphan permease	s__Sulfopaludibacter_sp900290315	0	0.2788	0.1842	0.3694	0.141046	0	0	0	1.85897	NA
3334	acidobacterial duplicated orphan permease	s__Palsa-89_sp003162425	0	0.5601	0.37	0	0	0	0	0	3.51549	NA
1148	acidobacterial duplicated orphan permease	s__Palsa-89_sp003166875	0	0.5507	0	0.3649	0	0	0	0	3.55064	NA
6206	acidobacterial duplicated orphan permease	s__PALSA-243_sp003135055	0	0.8468	0	0	0	0	0	0	3.38857	NA
986	acidobacterial duplicated orphan permease	s__Sulfopaludibacter_sp900290315	0	0	0.403	0	0.411451	0	0	0	-1.04147	NA
5385	acidobacterial duplicated orphan permease	s__Sulfopaludibacter_sp900290315	0	0	0.3942	0	0.201196	0.157442	0.0429388	0	-0.639563	NA
3302	acidobacterial duplicated orphan permease	s__Bog-375_sp003164035	0	0.3096	0	0	0.208806	0.122566	0	0.15246	-0.944756	NA
5935	acidobacterial duplicated orphan permease	s__Sulfopaludibacter_sp900290315	0	0.607	0	0	0	0.0800799	0.0874175	0	1.45398	NA
2728	acidobacterial duplicated orphan permease	s__KBS-96_sp000381625	0	0	0.3667	0.3678	0	0	0	0	3.18608	NA
1831	acidobacterial duplicated orphan permease	s__PALSA-243_sp003135055	0	0	0.2334	0	0.327657	0.163149	0	0	-2.0032	0.496816
1348	acidobacterial duplicated orphan permease	s__PALSA-243_sp003135055	0.6432	0	0	0	0	0.0740105	0	0	1.82264	NA
1322	acidobacterial duplicated orphan permease	s__UBA7541_sp003223215	0	0.3031	0	0.4017	0	0	0	0	3.03919	NA
4300	acidobacterial duplicated orphan permease	s__Sulfopaludibacter_sp900290315	0.6928	0	0	0	0	0	0	0	2.57159	NA
3891	acidobacterial duplicated orphan permease	s__PALSA-243_sp003135055	0	0	0	0.596	0	0	0	0	2.81474	NA
953	acidobacterial duplicated orphan permease	UNKNOWN	0	0.3123	0	0	0.105354	0	0	0.153819	0.497704	NA
1349	acidobacterial duplicated orphan permease	s__Sulfopaludibacter_sp900290315	0	0.5594	0	0	0	0	0	0	2.81693	NA
2580	acidobacterial duplicated orphan permease	s__Solibacter_usitatus	0	0.5588	0	0	0	0	0	0	2.81693	NA
4523	acidobacterial duplicated orphan permease	s__Sulfopaludibacter_sp900290315	0	0	0	0	0.390163	0	0.166682	0	-2.98752	NA
2028	acidobacterial duplicated orphan permease	s__Solibacter_sp003136215	0	0	0	0.3758	0	0	0.0817105	0	1.60461	NA
3474	acidobacterial duplicated orphan permease	s__Solibacter_usitatus	0	0	0	0	0.146481	0	0.166863	0.142586	-2.2867	NA
2029	acidobacterial duplicated orphan permease	s__QHXW01_sp003223115	0	0.1429	0	0	0.0963857	0.0754599	0	0.140774	-0.563822	NA
1107	acidobacterial duplicated orphan permease	s__Solibacter_sp003136215	0	0	0.3734	0	0	0.074554	0	0	1.53854	NA
5446	acidobacterial duplicated orphan permease	s__Palsa-89_sp003132905	0	0.1566	0	0	0.105626	0.165233	0	0	-0.714603	NA
2486	acidobacterial duplicated orphan permease	s__Sulfopaludibacter_sp900290315	0	0	0	0.4139	0	0	0	0	2.32367	NA
2187	acidobacterial duplicated orphan permease	s__Gp13-AA74_sp003224695	0	0.3002	0	0	0	0.079174	0	0	1.35459	NA
97	acidobacterial duplicated orphan permease	s__Sulfopaludibacter_sp900290315	0	0	0	0.3597	0	0	0	0	2.32367	NA
5434	acidobacterial duplicated orphan permease	s__Fen-181_sp003170135	0	0.3139	0	0	0	0	0	0	2.08733	NA
2132	acidobacterial duplicated orphan permease	s__QHXM01_sp003222945	0	0	0	0	0	0	0	0.271492	-1.60885	NA
2780	acidobacterial duplicated orphan permease	s__KBS-96_sp000381625	0	0.2702	0	0	0	0	0	0	2.08733	NA
280	acidobacterial duplicated orphan permease	s__PALSA-243_sp003135055	0	0	0	0	0	0.242051	0	0	-1.64132	NA
6065	acidobacterial duplicated orphan permease	s__PALSA-129_sp003167255	0	0	0	0	0.205997	0	0	0	-1.28591	NA
3728	acidobacterial duplicated orphan permease	s__Sulfopaludibacter_sp900290315	0	0	0	0	0	0.165233	0	0	-1.00159	NA
5396	acidobacterial duplicated orphan permease	s__Bog-375_sp003164035	0	0	0	0	0	0.0458376	0	0.0855152	-0.621229	NA
2124	acidobacterial duplicated orphan permease	s__Fen-178_sp003170915	0	0	0	0	0.0939398	0	0	0	0.0664976	NA
2880	acidobacterial duplicated orphan permease	s__Bog-105_sp003167495	0	0	0	0	0.0926716	0	0	0	0.0664976	NA
5824	acidobacterial duplicated orphan permease	s__Sulfopaludibacter_sp900290315	0	0	0	0	0	0	0.0904975	0	0.0664977	NA
4460	acidobacterial duplicated orphan permease	s__Sulfopaludibacter_sp900290315	0	0	0	0	0	0	0.0893199	0	0.0664977	NA
1846	acidobacterial duplicated orphan permease	s__Sulfopaludibacter_sp900290315	0	0	0	0	0	0.0777246	0	0	0.0664979	NA
441	acidobacterial duplicated orphan permease	s__Solibacter_usitatus	0	0	0	0	0	0.0768187	0	0	0.0664979	NA
3112	acidobacterial duplicated orphan permease	s__PALSA-243_sp003135055	0	0	0	0	0.0518164	0	0	0	NA	NA
242	acidobacterial duplicated orphan permease	s__PALSA-349_sp003152325	0	0	0	0	0	0	0	0	NA	NA
732	acidobacterial duplicated orphan permease	s__Sulfopaludibacter_sp900290315	0	0	0	0	0	0	0	0	NA	NA
1110	acidobacterial duplicated orphan permease	s__Sulfotelmatobacter_sp003225005	0	0	0	0	0	0	0	0	NA	NA
1191	acidobacterial duplicated orphan permease	s__Bog-375_sp003164035	0	0	0	0	0	0	0	0	NA	NA
1194	acidobacterial duplicated orphan permease	s__Sulfopaludibacter_sp900290315	0	0	0	0	0	0	0	0	NA	NA
1261	acidobacterial duplicated orphan permease	s__Bog-159_sp003166475	0	0	0	0	0	0	0	0	NA	NA
1267	acidobacterial duplicated orphan permease	s__PSRJ01_sp003175985	0	0	0	0	0	0	0	0	NA	NA
1347	acidobacterial duplicated orphan permease	s__Bog-375_sp003164035	0	0	0	0	0	0	0	0	NA	NA
1591	acidobacterial duplicated orphan permease	s__UBA7541_sp003225295	0	0	0	0	0	0	0	0	NA	NA
1828	acidobacterial duplicated orphan permease	s__Bog-375_sp003142185	0	0	0	0	0	0	0	0	NA	NA
1931	acidobacterial duplicated orphan permease	s__Solibacter_usitatus	0	0	0	0	0	0	0	0	NA	NA
2051	acidobacterial duplicated orphan permease	s__Palsa-89_sp003162425	0	0	0	0	0	0	0	0	NA	NA
2340	acidobacterial duplicated orphan permease	s__UBA7541_sp003224525	0	0	0	0	0	0	0	0	NA	NA
2506	acidobacterial duplicated orphan permease	s__Sulfopaludibacter_sp900290315	0	0	0	0	0	0	0	0	NA	NA
2883	acidobacterial duplicated orphan permease	s__Bryobacter_aggregatus	0	0	0	0	0	0	0	0	NA	NA
3046	acidobacterial duplicated orphan permease	s__Palsa-89_sp003166875	0	0	0	0	0	0	0	0	NA	NA
3335	acidobacterial duplicated orphan permease	s__2-12-FULL-66-21_sp001767455	0	0	0	0	0	0	0	0	NA	NA
3416	acidobacterial duplicated orphan permease	s__Sulfopaludibacter_sp900290315	0	0	0	0	0	0	0	0	NA	NA
3545	acidobacterial duplicated orphan permease	s__PALSA-243_sp003135055	0	0	0	0	0	0	0	0	NA	NA
3824	acidobacterial duplicated orphan permease	s__Palsa-89_sp003162425	0	0	0	0	0	0	0	0	NA	NA
4533	acidobacterial duplicated orphan permease	s__Sulfopaludibacter_sp900290315	0	0	0	0	0	0	0	0	NA	NA
5648	acidobacterial duplicated orphan permease	s__KBS-96_sp000381625	0	0	0	0	0	0	0	0	NA	NA
Inner membrane Ton-complex (ExbB-ExbD-TonB):
4275	MotA/TolQ/ExbB proton channel family	s__Sulfopaludibacter_sp900290315	32.0441	44.8958	44.1657	53.5505	44.9205	57.7855	39.6716	47.4175	-1.22955	7.5686e-08	NA
4276	Tol-Pal system protein TolR	s__Solibacter_usitatus	28.9923	28.434	17.7432	26.1692	15.9829	29.8032	27.993	19.8392	-1.04602	0.00252202
4277	Biopolymer transport protein exbD1	s__Sulfopaludibacter_sp900290315	15.9253	22.5603	10.3196	25.2994	21.6558	20.1486	24.0022	36.3253	-1.53365	1.19379e-05
4274	TonB family C-terminal domain	s__Solibacter_usitatus	4.4341	2.8992	3.8311	3.8423	4.88886	8.79755	4.873	5.71149	-1.85354	0.000454408
Outer membrane transporters that potentially interact with the Ton-complex
4375	Carboxypeptidase_regulatory-like_domain;TonB_dependent_receptor	s__QHXM01_sp003222945	8.5163	10.5653	13.018	12.2992	2.64843	3.42831	3.86711	6.68024	0.333465	0.378653	NA
880	Carboxypeptidase_regulatory-like_domain;TonB_dependent_receptor	s__Solibacter_sp003136215	1.4596	0	0.5605	1.1242	8.43991	8.08616	9.77717	6.16244	-4.645	3.85291e-11
4783	Carboxypeptidase_regulatory-like_domain;TonB-dependent_Receptor_Plug_Domain;TonB_dependent_receptor	s__Solibacter_sp003136215	6.7939	4.019	5.0313	4.205	0.142676	0.195398	0	0	4.70582	1.81568e-14
4434	Carboxypeptidase_regulatory-like_domain;TonB_dependent_receptor	s__Sulfopaludibacter_sp900290315	1.5063	3.5016	2.6028	4.3507	1.32856	1.6747	1.38736	1.72462	-0.0755016	0.894059
5800	Carboxypeptidase_regulatory-like_domain;TonB_dependent_receptor	s__Palsa-187_sp003170295	3.2662	4.1416	3.4206	2.4014	0.0873269	0.239062	0.223753	0.50992	2.7303	1.82043e-06
141	Carboxypeptidase_regulatory-like_domain;TonB_dependent_receptor	s__Fen-330_sp003154855	4.6939	2.9553	1.9526	2.7116	0	0.0599693	0.0654952	0.335901	4.17457	2.54972e-08
2418	Carboxypeptidase_regulatory-like_domain;TonB_dependent_receptor	s__Bog-375_sp003164035	3.9813	2.7767	2.2932	2.1466	0.35121	0.244225	0.366701	0.341879	2.00928	0.000127056
1323	Carboxypeptidase_regulatory-like_domain;TonB_dependent_receptor	s__Palsa-187_sp003170295	1.8971	3.7803	3.4344	2.1919	0.0797175	0.124649	0	0	4.96003	1.17662e-07
3211	Carboxypeptidase_regulatory-like_domain;TonB_dependent_receptor	s__Fen-330_sp003154855	0	1.3223	0	0.3186	1.29731	2.37893	1.66256	1.59852	-3.01498	0.00368224
4560	TonB_dependent_receptor	s__Fen-178_sp003170915	1.2982	0.2829	0.7477	0.375	0.572517	1.34378	0.937496	1.2541	-1.85101	0.015106
4815	Carboxypeptidase_regulatory-like_domain;TonB_dependent_receptor	s__Fen-178_sp003170915	0	0.7284	1.4437	1.2871	0.286621	0.480479	0.909414	0.239153	-0.19461	0.875317
4138	Carboxypeptidase_regulatory-like_domain;TonB_dependent_receptor	s__Solibacter_usitatus	0.5112	1.3369	1.1777	0.5906	0.450857	0.470333	0.256817	0.43899	0.161597	0.87852
1529	Carboxypeptidase_regulatory-like_domain;TonB_dependent_receptor	s__PALSA-129_sp003167255	0	0	0	0.1411	0.862036	1.0116	1.35012	1.36371	-5.76017	2.81336e-06
2945	Carboxypeptidase_regulatory-like_domain;TonB_dependent_receptor	s__Solibacter_usitatus	1.3287	0.1448	0.1913	0.3838	0.683668	0.152822	0	0.641817	-0.710944	0.679304
116	Carboxypeptidase_regulatory-like_domain;TonB_dependent_receptor	s__Sulfopaludibacter_sp900290315	0.5781	0	0	0.3339	0.467435	1.26325	0.580851	0.248211	-2.89336	0.0163589
1946	Carboxypeptidase_regulatory-like_domain;TonB_dependent_receptor	s__Sulfopaludibacter_sp900290315	0.6787	0	0.3909	0	0.997737	0.23417	0.0852434	0.437088	-2.0172	0.204915
5082	TonB_dependent_receptor	s__Sulfopaludibacter_sp900290315	0	0	0.8971	0.8997	0	0	0	0	3.18608	NA
5017	Carboxypeptidase_regulatory-like_domain;TonB-dependent_Receptor_Plug_Domain	s__Bog-105_sp003167495	0	0.1488	0.7866	0	0.100372	0.23562	0.25727	0	-0.30029	0.922965
3381	Carboxypeptidase_regulatory-like_domain;TonB-dependent_Receptor_Plug_Domain;TonB_dependent_receptor	s__Solibacter_sp003136215	1.4029	0	0	0	0	0	0	0	3.74718	NA
5611	Carboxypeptidase_regulatory-like_domain;TonB_dependent_receptor	s__Bog-159_sp003166475	0	0.1203	0	0.3189	0.487002	0	0	0.118489	-1.25535	0.689434
4294	Carboxypeptidase_regulatory-like_domain;TonB-dependent_Receptor_Plug_Domain;TonB_dependent_receptor	s__Fen-178_sp003142355	0.6282	0.2738	0	0	0	0	0	0.134886	2.61388	NA
3245	Carboxypeptidase_regulatory-like_domain;TonB_dependent_receptor	s__UBA7541_sp003223255	0	0	0	0	0.375759	0.0980163	0.160522	0.365885	-4.37962	0.015401
5828	TonB_dependent_receptor	s__Solibacter_sp003136215	0	0.1115	0	0.2956	0.150467	0.0882328	0	0	0.0440668	NA
4443	Carboxypeptidase_regulatory-like_domain;TonB_dependent_receptor	s__PALSA-243_sp003135055	0	0	0	0.3067	0	0	0	0	2.32367	NA
3442	Carboxypeptidase_regulatory-like_domain;TonB_dependent_receptor	s__PALSA-129_sp003167255	0	0	0	0	0	0	0	0	NA	NA
4093	Carboxypeptidase_regulatory-like_domain;TonB_dependent_receptor	s__PALSA-243_sp003135055	0	0	0	0	0	0	0	0	NA	NA
Porins:
2278	Carbohydrate-selective_porin;_OprB_family	s__Solibacter_sp003136215	3.2049	0.5588	1.4768	1.1109	0	0	0	0	5.1504	0.00375342	NA
2302	Carbohydrate-selective_porin;_OprB_family	s__PALSA-349_sp003152325	0	0.5588	0	0.7406	0	0	0.160975	0	2.32373	NA
3751	Carbohydrate-selective_porin;_OprB_family	s__QHYU01_sp003224235	0	0	0	0	0	0	0	0	NA	NA

## Sheet: Supplementary Data 5
Supplementary Data 5. Metagenomic assembly characteristics. Samples were taken at day 172 (oxic period) and day 185 (anoxic period) for metagenome sequencing. Triplicated metagenomic libraries were assembled together for each time point.
	Oxic	Anoxic
No. of reads	1220615720	1273824648
No. of assembled contigs	2581180	2892569
Total assembly size (bp)	3029463596	3297102995
Largest contig (bp)	976434	718472
Average contig length (bp)	1174	1140
N50 (bp)	2244	2115

## Sheet: Supplementary Data 6
Supplementary Data 6. Annotation and normalized transcriptional activity (reads per kilobase million, RPKM) of all coding sequences (CDS) in MAG CO124. Differential expression of genes in response to oxic and anoxic conditions was tested for significance using the Wald test as implemented in DESeq2. P-values were corrected for multiple testing (Benjamini-Hochberg).
					RPKM								DE analysis (from DESeq2)		TMHMM	SignalP							MetaErg output						dbCAN output
Gene_ID	Annotation (from MetaErg)	Closest relative (from MetaErg)	Length	Contig_ID	Oxic_1	Oxic_2	Oxic_3	Oxic_4	Anoxic_1	Anoxic_2	Anoxic_3	Anoxic_4	Log2 fold change	P(adj.)	Number of tranmembrane helices	Prediction	SP(Sec/SPI)	LIPO(Sec/SPII)	TAT(Tat/SPI)	TATLIPO(Sec/SPII)	PILIN(Sec/SPIII)	Position	KEGG pathways	MetaCyc pathways	Cas gene accession	SWISS-PROT description	TIGRFAM description	Pfam description	EC number	HMMER	dbCAN_sub	DIAMOND	Amino acid sequence
1	hypothetical protein	s__Fen-178_sp003142355	3414	NODE_1_length_149421_cov_25.909444	0	0	0	0	0.146028	0.114322	0.0624152	0.213335	-3.01978	NA	PredHel=0	NO_SP	0	0	0	0	0								NA	NA	NA	NA	MPADEFISRWQHSAAAERANYALFLSELCDYLDIPRPNPAVADPSQNTYVFEHPVTFRHPTGLSSVGFIDLYKRGCFVLEAKQGSPAPEPSLLFEMPHRRGTAIRGTAGWDQAMLRARNQAEQYAKALPAAEGWPPFLITADVGYSIELFADFSGTGKAYVPFPDSLTHRIPLEQLKLQLIRDRLRAIWLDPLSLDPSRISAIVTRDVAWHLANLARSLEQDHPAEAVTPFLMRCIFTFFAQNIHLLPPGSFSLLLQSLREDLANFTPMVESLWRTMDSGGFSPILREHVIRFNGGLFESVEALPLNRKQFDILCLAAAAEWKDVEPAIFGTLLERALGQRERHALGAHYTPRAYVERLVIPTIVEPLRQDWADVQAAALTLDRAGKNADAIAVLATFR…
2	hypothetical protein	s__PALSA-129_sp003167255	303	NODE_1_length_149421_cov_25.909444	0	0	3.2242	0	0	0.64381	0	1.20165	0.862081	NA	PredHel=0	NO_SP	0	0	0	0	0					hypothetical protein		Nucleotidyltransferase domain,Polymerase beta, Nucleotidyltransferase	NA	NA	NA	NA	MEISDIQVDEIKLTDLCRQYRVQELSLFGSAARGELRPDSDIDLLVQFLPVAGIDLVDYAGLMLDLSRLLGRKVDLVSKTGLKPLIRASVLEEARLLYAA*
3	Pyruvate-flavodoxin oxidoreductase	s__Sulfopaludibacter_sp900290315	3567	NODE_1_length_149421_cov_25.909444	0.951	1.4508	1.6433	2.1974	2.02709	1.72271	1.43328	2.70505	-1.39553	0.000521439	PredHel=0	NO_SP	0	0	0	0	0		ko00130;ko00010;ko00620;ko00910;ko00251;ko00720;ko00680;ko00640;ko00630;ko00020;ko00790;ko02020;ko00650;ko05012;ko00632;ko00190;ko00240;ko00920;ko00633;ko00230	NPGLUCAT-PWY;PWY-5497;PWY-5392;PWY-5483;PWY-5096;PWY-5538;P142-PWY;P23-PWY;PROPFERM-PWY;P42-PWY;PWY-5493;PWY-6142;PWY-5600;PWY-5100		Pyruvate-flavodoxin oxidoreductase	pyruvate:ferredoxin (flavodoxin) oxidoreductase	Domain of unknown function,4Fe-4S binding domain,4Fe-4S dicluster domain,4Fe-4S double cluster binding domain,4Fe-4S dicluster domain,4Fe-4S binding domain,4Fe-4S dicluster domain,4Fe-4S binding domain,4Fe-4S dicluster domain,4Fe-4S dicluster domain,Pyruvate:ferredoxin oxidoreductase core domain II,Pyruvate ferredoxin/flavodoxin oxidoreductase,Pyruvate flavodoxin/ferredoxin oxidoreductase, thiami…	N	N	N	GT2	LSSPTTTTRPTVTIDGNEAAAYVAHQINEVIAIYPITPSSNMGEWADQWSAEGKANIWGTVPTVVEMQSEGGAAGALHGALQAGSLSTTFTASQGLLLMIPNMFKIAGELTSTVFHIAARALATHALSIFGDHSDVMAARSTGFGMLSSNSVQEVMDMALIAQAASLESRIPFVHFFDGFRTSHEVAKVQQLSPDDLRALISDELVQAHRARALSPDRPQLRGTAQNPDVYFQAREACNSYYLATPTIVQNAMDKFAKVVGRQYRLFDYVGAADADRVIIMMGSGAEVAHEAVEALNTAGQKVGLLKIRLFRPFAVETFVAALPESVKSIAVLDRTKEPGATGEPLYCDVVTALSEMGVSKKVIGGRYGLASKEFTPAMVKGVYDELLKPSPKNHFTIG…
4	Dihydroorotate dehydrogenase	s__Solibacter_sp003136215	1017	NODE_1_length_149421_cov_25.909444	3.3354	2.9077	1.9212	3.3719	4.29043	4.69944	2.93243	5.19133	-1.6864	0.00140155	PredHel=0	NO_SP	0	0	0	0	0		ko00240					Dihydroorotate dehydrogenase	NA	NA	NA	NA	MIDLSKTIDLSTTYLGMKLKNPLVASSSPMCQDVGNIRRLEDAGAAAVVLQSLFEEQIEQESDELDRFITESADISAEATSHFPDLLYKVMGPDAYLAHIAKCKQAVKIPIIASLNGTTKGGWIQYAKQMQQAGADALELNIYYIPVDPNTTGEQVEQKYLDLIAAVKSEVKIPVAVKIGPYFSSMGHMAQKLNAAGADGLVLFNRFYQPDYDLESLEVVPNLILSNSHELLLRLHWIAVLYGNVDADLALTGGVHSATDVVKAMMAGAKVAMMTSALLKRGITFLDTLCTELLIWMGEHEYDSIKQMQGSMSRNSVPQPKAFERANYMKVLSSYASR*
5	Nodulation protein NolG	s__PALSA-243_sp003135055	3234	NODE_1_length_149421_cov_25.909444	0.7867	1.0287	0	0.4544	0.308362	0.211161	0.526951	0.675515	-0.636622	0.587788	PredHel=11	NO_SP	0	0	0	0	0					Nodulation protein NolG		AcrB/AcrD/AcrF family	NA	NA	NA	NA	MEQWGRYVPAGREAYPTSGFAIRNPYFIVVICLIIAVVGVTSLVRMPVDMFPAMNIPVVVVATFYSGMPPEQIETDITSRFERFFTLGSGIEHIESRSLPGVSIIKVFFQPGTNADSAVTTISNLAMAQLRRLPPGTLPPVVLKFDASSLPVCLVTFQGEGLNETQLRDLAQFQVRNQVASVPGASVPQPFGGKYRQIMVYTDPYKLEAHQLSLMDVVRAVNSANLILPAGDVQLGQLDYNIYTNSQLSSVPEIDQLPIKTVGQNPVRVADIGYAEDGHEIQTNVVRVDGQPSVFIPVMKQGGDTNTIEVVDGVKSTVANLLDVPKALVSRVVFDQSVFVKTAIDTLIHEGAIGLFLTSIMILVFLGSMRATVAVFFSIPLSALTAFILLSMGGSSINA…
6	Methane oxygenase PmoA	s__Sulfopaludibacter_sp900290315	924	NODE_1_length_149421_cov_25.909444	0	0.8001	4.2291	6.3622	0	0	0	0	5.61664	0.040887	PredHel=0	LIPO	0.499753	0.500065	4.4e-05	4.3e-05	4e-05	CS pos: 13-14. Pr: 0.4906						Methane oxygenase PmoA	NA	NA	NA	NA	MRSTLVLGIALCACLPAQVRFSRDQISIDVDKKPFTTFHYGEDYGRPFLAPLRSASGKIVTRRFPMEEVAGESHDHLHHTGLWFSYDDVNGTKFWENDPSYTKPHIGRIVVRNAQYKDGDRSGTLTATMEWRDPAGKTLVVEDRIMTFYSDPKLRTIDFDITLTAAEDLTFGDTKEGAFAIRLADNFTERKGGRMVDSDGRATMANIWGKRSNWVDYTAELEGERLGVAIFDNPQNPRHPTYWHARDYGLFALNPFGRNAFDPKQEESQWKLPKGQKLHFRWRVVVHPGDAETGHVADLYKQYAAER*
7	hypothetical protein	s__Sulfopaludibacter_sp900290315	648	NODE_1_length_149421_cov_25.909444	2.6174	0	0	0	0	0	0	0	2.57159	NA	PredHel=0	SP	0.999313	0.000138	0.000155	0.000122	0.000119	CS pos: 21-22. Pr: 0.4851							NA	NA	NA	NA	MTLKILTAALLLAQAAPAAQPLPVLRTEPIPGGSIFWVKNTGTQPVTAFLIELVNYPGSYYSLWQDEAAAVLIAPGAEKRIQVTNMTVGAVPDYVKLQAALFADGSSAGIPEKVTQMVERRRFTLATIRELIARIEKAKASSTAPADLIAALKQWAESLLPARRADPTAQTTINNAAARGAISEAAAFLESHSPEETLAHLRANEKSLAAGKPAL*
8	ANTAR domain;GAF domain;GAF domain;GAF domain	s__Sulfopaludibacter_sp900290315	729	NODE_1_length_149421_cov_25.909444	4.6531	0	2.6802	0	6.8404	5.48565	3.36036	4.24541	-2.88849	0.000188777	PredHel=0	NO_SP	0	0	0	0	0		ko02060;ko00983;ko02020;ko00230					ANTAR domain,GAF domain,GAF domain,GAF domain	NA	NA	NA	NA	MASSESVSIFHRISNIVSSDLSLDEMLGEVIGLTVQATGCDACLVYLIDHESNEVVLRASQVPHVTDLGMLRMKVGEGVTGWVAEHKSVVALSSNAAQDARFKRFQGLIEDTYQAFLSVPLVSGGELIGVVNVHHRESHEHTTEETGILVFIGEQLGVTISKSLLTEENARLLEETQEMKRELQTRKLVERAKGILQQRHGITEEEAYLRLRNQSRRLRRPMKELAEAIILSEDLNREEQTN*
9	Tetratricopeptide repeat;Tetratricopeptide repeat;Tetratricopeptide repeat;Tetratricopeptide repeat	s__Solibacter_sp003136215	870	NODE_1_length_149421_cov_25.909444	0	0	0	0	0	0	0	0	NA	NA	PredHel=0	SP	0.999314	0.000136	0.000149	0.000121	0.000112	CS pos: 24-25. Pr: 0.9841						Tetratricopeptide repeat,Tetratricopeptide repeat,Tetratricopeptide repeat,Tetratricopeptide repeat	NA	NA	NA	NA	VQRKALRLLGAVSLVLCAVVPVGAQDYELPVLRVELKCENCGVKPEYTLELHELRGRQKVETADLMADGTFTLRHVPYGDYQLMVTDPAGNMVHQEFITVSQIMQAITVHVTAPLRQRPPEGPVSMAQLQHPPTRKAFQAVLAAQKFSRAGNHEKAAGELQKAVALSPYYTDAYINLAAQHIRLRRYAEARDECKRALEVGGPTPLLLTNLASAQYGLKQLDDAAGSARWALRLEPGYPQAHFILGLILSVDTRTVHEGLQHLQKAAETISSAQVEVEKVQDVLTRTGM*
10	hypothetical protein	UNKNOWN	747	NODE_1_length_149421_cov_25.909444	0	0	0	0	0	0	0	0	NA	NA	PredHel=0	NO_SP	0	0	0	0	0								NA	NA	NA	NA	VTELSLGAGPARQPDPVPPKRLTILLGAAPLTFGRSATSMIDSSDQVMLLGALSALLERVPASSVRLVVFSLEQQKELLRRDGFTLQSIDEVARTLNQLKLGKVDVQVLQSRTGHVDLLAGLINGELRADPPSDVVIFLGPRERFHDKLPAKSVEPHSGAAPLFLYLSCRAPQPVEGGLTGDQGSDIASGKLLDGYLLSDRLVIPDSPERLPDTVSQAVGELKGKALDIDSPSQFATAIEAIERPVSR*
11	hypothetical protein	s__Sulfopaludibacter_sp900290315	429	NODE_1_length_149421_cov_25.909444	0	0	0	0	0	0	1.98623	0	-2.37295	NA	PredHel=0	SP	0.999061	0.000211	0.000211	0.00016	0.000168	CS pos: 16-17. Pr: 0.9729							NA	NA	NA	NA	MRYVLLVLMLSPLIGAQTLTTAEQIRGALAQVPADETDPWLDCAVGPIKPVLSFRLRLQAGYVFRFPLGQFAGPGHSLTVLTTVTPEGSRKPVHLIDRLALPAIPRTDMDGESGGGFFVGEGRYQVNWLLFDDQGRKCMKSW*
12	hypothetical protein	s__Fen-178_sp003170915	1263	NODE_1_length_149421_cov_25.909444	0	0	0.7735	0.7758	0.197391	0.231724	0.843284	0.432468	-1.0191	0.671803	PredHel=0	SP	0.998948	0.000234	0.000228	0.000176	0.000181	CS pos: 16-17. Pr: 0.9710							NA	NA	NA	NA	MRYVLLVLMLSPLIGAQTLTTAEQIRRALAQVPADETDPWLDCAVAPIKPVLSFGLRLQAGYVFRFPLGQFAGPGHSLTVLTTVTPEGGREPVHLIDRLALPAIPRTDMDGESGGGFFVGEGRYQVNWLLFDDQGRKCMKSWGIDARLGHAGRDIKLAIPPDPVTELSLGAGPARQPDPVPPKRLTILLGAAPLTFGRSATSMIDSSDQVMLLGALSALLERVPASSVRLVVFNLEQQKELLRRDGFTLQSIDEVARTLNELKLGKVDVQVLQSRTGHVDLLAGLINGELRADPPSDVVIFLGPRERFHDKVPVKALEPHSGAAPLFLYLACRAPQPVEGGLVGDQGSDIASGVLLDETPIWDRLHGNERPVRNVVPGAPERLPDTVSLAVGTLKGKTL…
13	Uncharacterized HTH-type transcriptional regulator YdiP	s__Sulfopaludibacter_sp900290315	870	NODE_1_length_149421_cov_25.909444	0	0	0	0	0	0	0	0	NA	NA	PredHel=0	NO_SP	0	0	0	0	0		ko00051			Uncharacterized HTH-type transcriptional regulator YdiP		AraC-like ligand binding domain,Cupin domain,Helix-turn-helix domain,Bacterial regulatory helix-turn-helix proteins, AraC family	NA	NA	NA	NA	MLGSAIDVLWTARYDYQPGWVLEPHRHNYFQMLYVLGGKGAFQLEDHTFALRPGLLLLVKPGVVHGATASAVIKTLDIKFCVRNPRLRTALLRAPSCANMADSPVPELLERIRFEGERQKPLYRDVCRALMAEILLLYLRHHSGVDERPAAPVDSHELVQDSLLRRGLDYIQKNYAGSLGVSDIADALGCCDRSLRLHFRNALGVRPLEYLQRYRLARAKELIEYSDYSLKEIAVRVGFQNVQHFTRLFAAAEGKSPGAWRQRYREGIRKDVCINPRFENANRTREIVS*
14	PA domain;Peptidase family M20/M25/M40;Peptidase family M28	s__Sulfopaludibacter_sp900290315	1614	NODE_1_length_149421_cov_25.909444	0	0.458	0.3026	0	0	0	0	0	2.5827	NA	PredHel=0	SP	0.998645	0.000422	0.000215	0.000226	0.000191	CS pos: 23-24. Pr: 0.9078						PA domain,Peptidase family M20/M25/M40,Peptidase family M28	NA	NA	NA	NA	MRVFALFLVSILLFSQTPSRLQAGYDSIQPATLKADLTFLSSDALEGRRSLERGSEVAIQWIASEFAKAGLKPAAGDSYLQPVPLIEYQMDRAQTALTVRQGGQTETFYAPDATGTFSNETTVSGAVVFAGFGITAPELGYDDYAGIDAKGKIVLIFNHEPQESDANSIFNGRGNTRYANNYSKILNAQRHGAVAVMTMADPNHAGNGRAGAGRAGRGAQQQLRPRIPPEALADGGTAIPAFALSGAMAARLFAAAGKTPAAVQGAIDSKPAPASFEIPGVRLDLHTVVSDRKRANSYNVAGLLEGSDSTLRAETIVFSAHFDHDGVGPLGIMHGADDNGSGTVGVVALAHAFARNPQKPRRSILFVVFAAEERGLLGAYYYVAHPLRPLATTRAEINF…
15	hypothetical protein	s__Sulfopaludibacter_sp900290315	321	NODE_1_length_149421_cov_25.909444	2.6418	4.6061	9.1301	9.1568	0	0.607755	1.32721	2.2686	1.95006	0.158718	PredHel=0	SP	0.999271	0.000156	0.000161	0.000131	0.000129	CS pos: 20-21. Pr: 0.9803							NA	NA	NA	NA	MKSILMVAALAIASLSVVSAKTYEIVLTNPALAGQTKLAPGHYTVKVNGSNAEFRNVDNSHTATVPVKVENGSTKFGYTAVDTKTDNGVDQIQSIELRDTNTKIEF*
16	N-acetylmuramic acid 6-phosphate etherase	s__Fen-178_sp003170915	891	NODE_1_length_149421_cov_25.909444	0	0	0	1.0996	0	0	0	0.408643	1.60569	NA	PredHel=0	NO_SP	0	0	0	0	0					N-acetylmuramic acid 6-phosphate etherase	N-acetylmuramic acid 6-phosphate etherase	SIS domain,SIS domain	NA	NA	NA	NA	MLEQLLTEQSNPASASIDALPTEEVLRIINREDQKVACAVQAEISAIARAVDAVVAAFQQGGRLFYIGAGTSGRLGVLDASECPPTFSVPPDMVQGIIAGGESALSRAAETTEDDPAIGRHDLTARGFTGRDVLVGIAASGRTPYVLGAVAEARRLGAVTVGISCTPDSELSRAVEIAITPLVGPEVVAGSTRLKSGTAQKLVLNMLSTGAFIRMGYVYGNLMVNVQPKNTKLVDRARRIVALATGVPYPRAEELLASSGNSVRTAILMGKSGMSREEAERRLAETGGRISKALAE*
17	UDP-N-acetylglucosamine 1-carboxyvinyltransferase	s__Sulfopaludibacter_sp900290315	1254	NODE_1_length_149421_cov_25.909444	0	0	0	0	0.198841	0	0.169853	0	-0.685247	NA	PredHel=0	NO_SP	0	0	0	0	0		ko00530	PWY-6386;PWY-6385;PWY-6471;PWY-6387;PEPTIDOGLYCANSYN-PWY		UDP-N-acetylglucosamine 1-carboxyvinyltransferase	UDP-N-acetylglucosamine 1-carboxyvinyltransferase	EPSP synthase (3-phosphoshikimate 1-carboxyvinyltransferase)	NA	NA	NA	NA	MDKFVITGGNALQGEIPTNGSKNSALPALAAALLTDEPVTLHRIPKVRDIRTMQRLLIDIGSQVEVDGETVRLHTPRIVSPEAPYELVKTMRASSLVLGPLVARSGRARVSLPGGCAIGARPINLHIFGLEQLGARINQAYGYIEAEAPGGLRGATVQFERITVTGTEDLLMAAVLAKGETVLHNAAREPEVVDLADLLIAMGARIEGAGTSTITIQGVEKLRGAEHTIIPDRIEAGTFLIAGAITGGDVTVTRCEPAHLEALVSKLQQSGVVVTQPDACTLRAKSGGLHSVDMTTEEFPGFATDLQAQYMALMTQAEGIAIIVETIFENRFMHAQELARMGANIRLEGRQAIVAGKRDLTGAGVIASDLRASASLVLAALVAKGETVIDRVYHIDRGY…
18	Rhodanese-like domain	s__Sulfopaludibacter_sp900290315	366	NODE_1_length_149421_cov_25.909444	0	2.0199	0	0	0	0	0	0	2.08733	NA	PredHel=0	NO_SP	0	0	0	0	0		ko00910;ko00450;ko00272;ko00920;ko00720;ko00620;ko00271					Rhodanese-like domain	NA	NA	NA	NA	MVHSQEFLDLVKDAKSRVKETDVAGYKQLREAGAPHLLVDTREDHEWTAGHVAGAVHMSRGIIERDIITQVPDKNTTMVLYCGGGFRSALVADNLQKMGYKNAISLDGGWRALKESGLPLE*
19	Quinoprotein glucose dehydrogenase A	s__PALSA-243_sp003135055	1806	NODE_1_length_149421_cov_25.909444	0	0	0	0	0	0.107981	0	0	0.0664979	NA	PredHel=0	NO_SP	0	0	0	0	0		ko00400;ko00680;ko00640;ko00010;ko00650			Quinoprotein glucose dehydrogenase A		PQQ enzyme repeat,PQQ-like domain,PQQ-like domain	NA	NA	NA	NA	MVASDAGWSAYGHDLGGTRYSPLKQIDARNVSRLQAAWTYRTGALEPATGLNNKAAFEATPILIEGTLYLTTPFNKVIALDPGTGAEKWTFDPQVDREADYSEVSSRGVAAWVDAKAPRTAACAVRIFEGTIDARLLALDAKTGKLCAGFGQGGAIDLTANVDYHHCCDYEVTSAPAVVGDLVITGSSIGDNREVSVERGIVRAYDARSGKLRWTWDPIPWSNNQAHRTGAANAWSTLAADPARDLVFIPTGSASPDYYGGERPGNNQHANSVVALKASTGAEVWSYQVVHHDLWDYDVASQPALIQFRGKPAVAVTTKMGSLFVLDRLTGKPLMQVDEKPVPKSDIPGEAAAPTQPFPAWSAMVPQKLTADDAWGPTPEAKAWCQEHIRALRNEGMFT…
20	glutamate synthase (NADPH); homotetrameric	s__PALSA-129_sp003167255	2277	NODE_1_length_149421_cov_25.909444	0	0.3247	0	0	0.109521	0.171302	0.280642	0	-1.38353	NA	PredHel=0	NO_SP	0	0	0	0	0		ko00360;ko00790;ko00071;ko00630;ko00920;ko00251;ko00680;ko00240;ko00910	PWY-5505;AMMASSIM-PWY;GLUTAMINEFUM-PWY;GLUTSYN-PWY			glutamate synthase (NADPH), homotetrameric	Iron-sulfur cluster binding domain of dihydroorotate dehydrogenase B,FAD binding domain,Dihydroprymidine dehydrogenase domain II, 4Fe-4S cluster,Oxidoreductase NAD-binding domain ,NAD(P)-binding Rossmann-like domain,Pyridine nucleotide-disulphide oxidoreductase,Pyridine nucleotide-disulphide oxidoreductase,Pyridine nucleotide-disulphide oxidoreductase	NA	NA	NA	NA	MARIDERGERIPLTVADFNIDRGTVTVVIQAVGKTTHEMMTLRQGDAILDFIGPLGLPSHIQKLDGTVVLVGGGLGVAPIYPQLREYKQRGNRTISIIGFRTRDLVFWEEQFRDYSDELIVATDDGSYGRKGFVTHALADVLGREKDVREVVAIGPIPMMKACSETTRPFAVPTVVSLNSIMVDGTGMCGSCRVTVGGKMKFACVDGADFDGHLVNFDELSLRQKRFEREEKAAMERFRSESAKLASMTVDADSNGMLHPTCELPVPVTTVPGPRIPKNIKTIPPERAPMPHQPPEVRAHNFQEVALGLDLAGALHEAERCLRCKKPRCVPGCPVGIDIPAFVAAIQERDIKRSYQILKSTNALPAVCGRVCPQESQCEATCVVGAKFKPVAIGRLERF…
21	hypothetical protein	s__PALSA-129_sp003167255	627	NODE_1_length_149421_cov_25.909444	2.705	0	0	0	0	2.17792	0.679501	0	-1.67697	0.588175	PredHel=0	NO_SP	0	0	0	0	0								NA	NA	NA	NA	MPSSCPKCRRVLEEDEICCAQIRYSWRCRSCFKLTSGFAIPYGKCFLCGGDLEVIPGRELGDSMRFQAIRDAVQFELNSFHFYKLARDKAKNLDQRAVLERLYEAELDHLHELEEKYHAHLDREVVELSRDEENLLSNWLFRGIHFTADSGVADLYHAALEMERRTRDHFRKLATDLPPGLERDLCAELAAEEEEHVALLEGELEQLA*
22	hypothetical protein	s__Solibacter_sp003136215	1116	NODE_1_length_149421_cov_25.909444	0	0	0	0	0	0	0	0	NA	NA	PredHel=0	SP	0.832087	0.166961	0.000255	0.000209	0.000196	CS pos: 20-21. Pr: 0.8199							NA	NA	NA	NA	VKRILWLYAMAFCCAAQTRSGQIADRMLAAVGGEDWERPYPAAASCANRVPIQIEIYATVQWTQHCSQTSGGLIHESFYYVFGEPARTAELRVDLRPVDESPQFTADLLAALRSRLTARLGAPGHAPEMMEIGFRHLRFGQPVNGDHWKDGPLDYFLHANQSSHSPMGMRKGVELIVLHDRLMREWAKDGVITQLEGMGVMPLPDDAVPEAPVHNPELLWRTWRDSPNTRAGEAAFVALENRGWNTDTREGCPANPDLFREVIQRGEAFLASHPQTAFRKQVLYALAVANESWWSIARAPADDPIVSAPPYPRREINARQAGAARSLAIQYYRQVVQLAPDSPEALSALRRLPRLELGFDTGQRRFFCSYC*
23	HAMP domain;Histidine kinase-; DNA gyrase B-; and HSP90-like ATPase;His Kinase A (phospho-acceptor) domain	s__Fen-178_sp003170915	1338	NODE_1_length_149421_cov_25.909444	0	0	0	0	0	0	0	0	NA	NA	PredHel=2	NO_SP	1e-06	0	0	0	0		ko04011;ko00790;ko05111;ko02020;ko00230;ko03090					HAMP domain,Histidine kinase-, DNA gyrase B-, and HSP90-like ATPase,His Kinase A (phospho-acceptor) domain	NA	NA	NA	NA	MRTLFAKILLWFWCTLAITVVGSAFISALSVNRNYSDTEAPAARLVMFELEEARSAYETGGRPALQAFLDTLQRVYRAQGVLTDERGRDVLTGVDRSDLVRRAGQSQTMPFIRVGSALIARHADDGRYWFFFITPRPNVGPWFLAPEHIFVMAVAVLLCYWLAYHLTRPVRKLQKAVERFGRGDLSARAGSTRRDELGQLARTFDRMAGRIETLLAAERRLLLDISHELRSPLARLGVAVELARSGENLDSALNRIQKESDRLNALVGQLLQVTRAEGDPNSLRRDPMRLDELVQQLVEESGLEAAAHGCTVTYARREPALVEGDPELLRRAIENVIRNAIRYAPPESSVEVATARRNGTAVVDVRDQGPGVPEEALPRLFDAFYRVDSDRNRNSGGIG…
24	Transcriptional regulatory protein CpxR	s__Fen-178_sp003142355	615	NODE_1_length_149421_cov_25.909444	0	0	0	1.5931	0	0	0	0	2.32367	NA	PredHel=0	NO_SP	0	0	0	0	0		ko02020;ko00230;ko03090;ko04011;ko00790			Transcriptional regulatory protein CpxR		Response regulator receiver domain,Transcriptional regulatory protein, C terminal	NA	NA	NA	NA	VSSEHEGNRGLAKALESGIDLVVLDVMLPGIDGFEILRRLRAQSKVPVIMLTARGEDVDRIVGLELGADDYLPKPFNPRELAARIRAILRRYEARPAEPNARLELNGIALDPGTREVLAAGKRVELTTFEFDILEMLMRSAGRVLSRDALMEKFFNRKATPYDRSIDMHISHLRKKLEAGDSLIKTIRGVGYQFSRSPEDTGIE*
25	acidobacterial duplicated orphan permease	s__PALSA-243_sp003135055	2403	NODE_1_length_149421_cov_25.909444	0.7058	1.0768	1.6262	0.4077	0.103723	0.771176	0.177281	0.0757316	0.777955	0.595639	PredHel=8	NO_SP	0	0	0	0	0		ko02010				acidobacterial duplicated orphan permease	FtsX-like permease family,MacB-like periplasmic core domain	NA	NA	NA	NA	MLFQELRQGFRALLRAPSLTAISILTVALGVGAGTSLFSVVKAVLLNPLPYPDSGRLTWVAEVNEKGHQIQVAYRNFLDWREQSHSFTSMTAFADFPVIVAGGELPLSTRGALADESFFTTLGVSAHLGRTFTADEVKVGVAPVAVIAYGLWQSAFGGNPAAIGRRLRVSGVAATVIGVMPPGFAWPEKTEIWVPITATGDPGTMSRTGHNWRVMGRLRPGSTVAQAQAEVGLIERRIKQQYPSPFQAKDAAVVALQEHLVGQVRPALLMLFGAVGFLLLIVCVNVANLLLVRVTARSRELAVRAAMGAGRRHLIRQMLTESLLLGAAGGAAGLLLASLSMELLRVLLPAELPRLDQIQIDGGVVAFALAMAAAAGLLFGLLPAWRASAMNVNDALKSG…
26	RuBisCO operon transcriptional regulator	s__Sulfopaludibacter_sp900290315	942	NODE_1_length_149421_cov_25.909444	7.2019	1.1772	0	1.0401	1.5881	0.828337	0.226108	0.386539	0.50225	0.771002	PredHel=0	NO_SP	0	0	0	0	0		ko02010			RuBisCO operon transcriptional regulator		Bacterial regulatory helix-turn-helix protein, lysR family,LysR substrate binding domain	NA	NA	NA	NA	MAMDFDQLHTFLEIVRLKSFSKAAQTCYRTQPAISAQVRQLEQELRTELFERFGSRISLTTAGKIFADYAEQMLDLRRRTQDTIAELESNPRGELVIAANEATCIYVLPKVFSQYRQLFPAVQLQVDRSYAAHVVESVMDNSADFGLTQLPVDEKRLQVVSIHRDEIRLIVPAGHALAKRNTVTPQDLVEDYLLLPKQGKTRARLNAWLEPVEGDIRISMELDSTEMMKRFVIAGLGLSFLAASNCQIEIAGGELAAIALAPEPMVRRLGLIYRKDKALSKAALGFIQVVLDNVGDETVGKPKGKPKVPQVMA*
27	hypothetical protein	s__Sulfopaludibacter_sp900290315	438	NODE_1_length_149421_cov_25.909444	3.8723	0.8439	2.2304	0	0	0.445422	0.486367	0	2.268	NA	PredHel=1	NO_SP	0	0	0	0	0								NA	NA	NA	NA	MNCKKCRKRFEVEEVRCPYCGEPNPEASGMFRTSSVLISAGGADLVYRSVDEVPAQLRNKLLKSTNGANSATILIADRRGRKEITRAMRRLPGPAQRRLMQSVLGVEASSTLLEWLTPPRKRAILAGVLLVTLALIGFVFTHHWQ*
28	hypothetical protein	s__Sulfopaludibacter_sp900290315	657	NODE_1_length_149421_cov_25.909444	0	0	0	0	0	0	0	0	NA	NA	PredHel=0	NO_SP	0	0	0	0	0								NA	NA	NA	NA	MEEPLTESKPRDPRALNAYRHGLTGQVLILTPEDEVAYKAHCQTIHQTLAPVGGMEVELAQEIADDRWRLKLAAALDNNIYSLGLTQPDTITAHHPEIDTAFAKARIWLGDPKNRTLLSLYEQRIKRKEVQTTAVLRQLQQERREALKQAVEEAALLAQLAASRGEDFDIQRDLPRLAHYPQFDFSNPEIAGLVVHAQRLAAARKLFRKPPKPLRMAA*
29	Type ISP C-terminal specificity domain	s__Microcoleus_sp004292745	471	NODE_1_length_149421_cov_25.909444	0	0	0	0	0	0	0	0	NA	NA	PredHel=0	NO_SP	0	0	0	0	0							Type ISP C-terminal specificity domain	NA	NA	NA	NA	MLHHSGYRERYAEVLKKELPRIPLAPDFDAFADAGARLMDLHLHYERQPPYPLRHIEKAPFTWELSGRMKLAKDRGSLVYNDSLTLAGIPEGTFDYRLGHRSALEWVIDQYRRTENSNPNRSDDPEYIVRLVKQVVAVSLETVSITQSLPAIAPGR*
30	hypothetical protein	s__Sulfopaludibacter_sp900290315	336	NODE_1_length_149421_cov_25.909444	0	0	0	0	0	0	0	0	NA	NA	PredHel=0	NO_SP	0	0	0	0	0								NA	NA	NA	NA	MDKRREPRFAAEQCVTIVTLGERQLRQTAIVRNASGTGLGLFVKTEIGSGTVLRIELEDAIVLGEAMYCRAMESGYFVGVQLEQVLRGLGELHRCFREFREEEKEDPVKPR*
31	Probable low-salt glycan biosynthesis reductase Agl14	s__Solibacter_sp003136215	876	NODE_1_length_149421_cov_25.909444	0	0	0	1.1185	0	0.222666	0	0	1.60397	NA	PredHel=0	NO_SP	0	0	0	0	0			PWY-5257;PWY-6501;PWY-5972;GALACTITOLCAT-PWY;CENTBENZCOA-PWY;DTDPRHAMSYN-PWY;LYSDEGII-PWY;PWY-5516;PWY-6575;PWY-481;PWY1A0-6325;PWY-6577;SUCROSEUTIL2-PWY;PWY-1186;PWY-5466;PWY-5048;ECASYN-PWY;4TOLCARBDEG-PWY;PWY-6531;LACTOSEUTIL-PWY;PWY-5195;P302-PWY;PWY-5392;PWY-882;PWY-6516;PWY-6419;OANTIGEN-PWY;PWY-6404;TOLSULFDEG-PWY		Probable low-salt glycan biosynthesis reductase Agl14	dTDP-4-dehydrorhamnose reductase	NAD dependent epimerase/dehydratase family,GDP-mannose 4,6 dehydratase,Male sterility protein,Polysaccharide biosynthesis protein,RmlD substrate binding domain	NA	NA	NA	NA	MDRRAVVFGAAGQLGVELVRELRARHYEVKAWDRAQVDIADPAAVESALAQFDAQIVFNSAAYNQVDVAEKEPQAAFLVNALAVRNLALACRQVDALLVHFSTDYVFDGEARHPYVEEDPTHPLGAYAVSKLAGELYAQAYLDQVLVIRTSGVFGPGGLNTARGNFVELMLRLAKSGQPIRVVEDHVASPTFAPALAARTVDLVERDQYGVFHIGGGIPTSWFQFARLIFEAAGVQPQLVATNEREYRTTARRPRYSALSNAKMERVGLNPIPPLAEVLKSYFEERNRKGK*
32	VWFA-related Acidobacterial domain	s__PSRJ01_sp003175985	993	NODE_1_length_149421_cov_25.909444	0	1.1167	0.9838	0	0.376665	0	0.429025	0.550051	-0.00801059	0.99826	PredHel=0	LIPO	0	1.00003	0	0	0	CS pos: 13-14. Pr: 0.9705					VWFA-related Acidobacterial domain	von Willebrand factor type A domain,von Willebrand factor type A domain	NA	NA	NA	NA	MRILLGLILTLALCAQTPPKQTPQKPAEEELPSIKVDVDLVNVLASVRDKKGTLIPNLEKNDFTILEDGKPQEIKYFTKESDLPLTIGLLIDVSRSQENLIGIEQNAATQFFTQVLRKKDEAFLISFGEESELLQDYTSSPRLLQDGLRGLRVSSGVGGLGPGPVPTAGGPRGTVLYDAIYLAATEKLRTEVGRKVIVVITDGVDEGSRLTINQAVEAAQKADAVIYSIDYQDARFYGPFGGFGGGGESALRKMSDETGGHVFKVDRKMTLDEVFKELQDEMRSQYSIAYTPINDRKDGSYRKLDVKLSNKDYKAQARKGYYAIKPEPAR*
33	DNA-3-methyladenine glycosylase 1	s__Sulfopaludibacter_sp900290315	603	NODE_1_length_149421_cov_25.909444	0	1.226	1.6201	0	0	0	0	0	2.99059	NA	PredHel=0	NO_SP	0	0	0	0	0		ko03410			DNA-3-methyladenine glycosylase 1		HhH-GPD superfamily base excision DNA repair protein	NA	NA	NA	NA	MKDAILHLRRQDPILGEIIDRVGEYGIQFRDPVFETLVRSIVYQQLSGRVASVIYGRLDRAVAGNVTPASILKLRPGRMRKLGLSTQKTAYIRDLARHTRDGVVVFEDLPALSDGEVIERLTQVKGIGVWTAHMFLMFALQRADVLPTGDLGIRTAMRKAYGLKEMPQPAEMERIASCWRPYCSVASWYLWRSLESAAAI*
34	hypothetical protein	s__Sulfopaludibacter_sp900290315	234	NODE_1_length_149421_cov_25.909444	7.2481	0	0	0	0	0	0.455205	3.89003	-0.319482	NA	PredHel=0	SP	0.999068	0.000196	0.000211	0.000152	0.000157	CS pos: 31-32. Pr: 0.9747							NA	NA	NA	NA	MRTLKLALPAAILTAGFLVCNISSYGKPAYAAKEKKQCVFCHEKADPTHKDVMAKNLNDAGKYYAAHDHSLDGYKGK*
35	Sulfatase	s__Sulfopaludibacter_sp900290315	1182	NODE_1_length_149421_cov_25.909444	1.4349	0.6255	0	0	0.21098	0.247577	0.18018	0.307999	0.577395	NA	PredHel=0	TAT	0.498814	0.000243	0.500001	0.000439	0.000213	CS pos: 19-20. Pr: 0.4485						Sulfatase	NA	NA	NA	NA	MLVSRRHIVFGSLALPALAAKKPAVERPNVVLILVDNLPGWMLACYGNKEVKSPNIQRLSDTGTRFLNHYAAAAVPEMNRATLLTGRTPMQIGDAAAPGAADVTFDKILSDAGYATHATAVPAEAQKFLDGQTAGKSFALTVSFGDLKPPYDTAPQKYLDMYAQERFESYAADPVAPNARAGKEMLLNRTASLRKVAATITAIDGQVGALLDKLTQKQLLDNSLVLFASTCGALYGRHGLWDAGQASDPVNMYDEVVQIPLIWSWPHRMPPQGLVIEMTSAYDLIPSLCDLLSLAVPGRNLCGRSYLPVAQQKKLPKKQPWRKAICAHTQNTDMAREEDYKVVLRDGGKGANELYDMTKDLVEKVNLYDAPEYLDVRTRLTADITRWKQTYSS*
36	CDP-diacylglycerol--glycerol-3-phosphate 3-phosphatidyltransferase	s__PALSA-129_sp003167255	693	NODE_1_length_149421_cov_25.909444	0	0	1.4097	0	1.07936	0.844462	0.153728	0	-1.37746	NA	PredHel=4	NO_SP	0	0	0	0	0		ko00260;ko00564	PWY4FS-8;PHOSLIPSYN2-PWY;PWY-5668;PWY4FS-7;PHOSLIPSYN-PWY;PWY-5269		CDP-diacylglycerol--glycerol-3-phosphate 3-phosphatidyltransferase	CDP-diacylglycerol--glycerol-3-phosphate 3-phosphatidyltransferase	CDP-alcohol phosphatidyltransferase	NA	NA	NA	NA	MNLPNALTILRIFFVPLLVAALVQENVVVHLGPYLVTNEWLSLAIFLTAAATDLLDGYLARRWRQVTTIGTLLDPIADKLLISAALISLVQVRALPGWMAILIIGREFAVSGLRSIAAVEGYTIKASDLGKTKMFSQVVAISCMLLAVRHKALLLPAKALMWVVIFFAILSAISYFRKFWRKVDERIKKRRRNELLQLERKRQRALMRQRGSIKGTGLGAATIWKPPEVN*
37	Domain of unknown function (DUF4115);Helix-turn-helix domain;Helix-turn-helix domain	s__Sulfopaludibacter_sp900290315	999	NODE_1_length_149421_cov_25.909444	0	0	2.9337	0	1.24794	0.390525	0.852887	0.728962	-1.15694	0.530385	PredHel=1	NO_SP	0	0	0	0	0							Domain of unknown function (DUF4115),Helix-turn-helix domain,Helix-turn-helix domain	NA	NA	NA	NA	MTSVGETLRRERLRRNLALDQISRELKINAKMLEAIEAEEFDKLPGTIFAKNFVRQYAHLLGLDEDEMAAEVQRALQPPSEIPRFAESGKAAPVPIQVTPIHLPRVEQWESTGDRGFSWGSPLPALALFVVAMLVCSGVYAWYQRTRHPVLAQNTAVTEPAPGTQSVPPALPPAPVQQPQVPQSEASPPAAPPQTQPAHTPAVPGAPAPGTSAQNPPPPRAAAAPPVAPVTAPTGAITVRVQITAEEPSWVLVRTDGKFLFSGTMEANQTRTVEASKNLELRLGNAGGVTVVLNGKAIGAMGPKGQVRTVQFTSGGFQIVAAPKPVPLIDPL*
38	N-acetylglucosaminyl-diphospho-decaprenol L-rhamnosyltransferase	s__Sulfopaludibacter_sp900290315	990	NODE_1_length_149421_cov_25.909444	0	0	0	0	0	0	0	0	NA	NA	PredHel=0	NO_SP	0	0	0	0	0		ko01030;ko00530			N-acetylglucosaminyl-diphospho-decaprenol L-rhamnosyltransferase		Glycosyl transferase family 2,Glycosyltransferase like family 2,Glycosyl transferase family group 2	-	GT2	GT2	GT2	VVVVNWNRKELLRSCLLSLQRQNGISFETIVIDNGSTDGSADLAETEFGARVIRNAENRGFCAANNQGIACARGEFIALLNNDAEAEPGWLAALHAACSRAPDVGMAASKVLVWEEPSRIDKVGHLIFPDGQNRGRGSGAKDCGQFDREEEVLWPDGCAALYRKSMLDRIGGFDEDFFAYGDDAELGLRARIAGWKCIYTPLAVVRHHRGSTMGKGSPRRLELIERNRVLLALKLFPWSLLWLNPLFFAVRVGAGMAMAGRGAGDTAHFQGWRGKLAMAGALISGDVAALRLAPRILRKRAAIARMARLSPGDVRRLILSHRLSLREVA*
39	Methyltransferase domain;Methyltransferase domain;Methyltransferase domain;Methyltransferase domain;Methyltransferase domain;Methionine biosynthesis protein MetW	s__Sulfopaludibacter_sp900290315	945	NODE_1_length_149421_cov_25.909444	0	0	0	0	0	0	0	0	NA	NA	PredHel=0	NO_SP	0	0	0	0	0		ko00450;ko00380;ko00350;ko00340;ko00130					Methyltransferase domain,Methyltransferase domain,Methyltransferase domain,Methyltransferase domain,Methyltransferase domain,Methionine biosynthesis protein MetW	NA	NA	NA	NA	MSACLICGSATTVMLFEASDRLYRTTQKKFSVVRCAECGLVRLDPVPRPGELPRYYPDNYWFTPDASPASRMEEAYRRLVLRDHVQFVAQAARRTRARGPLLDVGCGGGLFLGMMRERGFRVLGLDNSREAAAIAWRRQQAPAVCAMLEKAPFRAGSVAVLTMFHVLEHLYDPRAYLTAAYQLLEPDGRLVVQVPNAGCWQFRLLGPAWNGVDVPRHLFDFRAGDVEKLVQSCGFEVVRRKFFSLRDNPAGLASSLAPSLDPMARRVRRIEETGGARIVKDLAYLALVAGALPFTMLEAACGAGSTVMIEARRP*
40	Methyltransferase domain;Methyltransferase domain;Methyltransferase domain	s__Sulfopaludibacter_sp900290315	705	NODE_1_length_149421_cov_25.909444	0	0	0	0	0	0	0	0	NA	NA	PredHel=1	NO_SP	0	0	0	0	0		ko00450;ko00350;ko00380;ko00340					Methyltransferase domain,Methyltransferase domain,Methyltransferase domain	NA	NA	NA	NA	VSYTSLAYRLPRPLRRHILHFEVEIQDAVAAFARKLPDGARVLDAGAGEGQYRGHFARQRYCGVDLAVGDRSWNYSRLDALADLRALPFRSGAFDAAIHIVTIEHLCEPGEALREMARAMAPGAMLLIAAPHEWEVHQAPHDYFRYTRYGLAYLLEKAGFEICEMRAAGGYFRLLARRLLNGLQFFTGGIRWLCFIPAAILLVPPAMILPLLDSLDGDRNFTVGYICTARTRAQ*
41	tRNA pseudouridine synthase B	s__Sulfopaludibacter_sp900290315	879	NODE_1_length_149421_cov_25.909444	0	0	0	0	0	0	0	0	NA	NA	PredHel=0	NO_SP	0	0	0	0	0					tRNA pseudouridine synthase B	tRNA pseudouridine(55) synthase	tRNA pseudouridylate synthase B C-terminal domain,TruB family pseudouridylate synthase (N terminal domain)	NA	NA	NA	NA	LNGVIVVDKPEGWTSHDVVNKMRRLTGAKAGHLGTLDPIATGVLPLVLGKATRLAQFYTRSGKIYDAQVRFGWSTTTYDRAGEATSEKREVSLTAAELEPQLERFRGEFLQTPPPVSAKKVDGKRAYQLARQSIAVELAPVKVEVYELELLEVNGSLARIRAHCSGGTYMRSIAHDLGQALGCGAHLEQLRRTLSGEFELAMARTIPQIQDLIASERLVDALLPAASLLPGFPAVFVDDLTIAQIRNGRNFPASPFRSGPAAKHVKAVSRLGELVAIGEAVLPNLYHPIVVL*
42	HAMP domain;Histidine kinase-; DNA gyrase B-; and HSP90-like ATPase;His Kinase A (phospho-acceptor) domain;Single cache domain 4	s__Sulfopaludibacter_sp900290315	1584	NODE_1_length_149421_cov_25.909444	0	0	0	0	1.10182	0.615727	0.806868	0.459735	-4.69442	0.00375342	PredHel=2	NO_SP	0.000116	1e-06	0	0	0		ko03090;ko00620;ko00010;ko02020;ko05111;ko04011;ko00230;ko00790					HAMP domain,Histidine kinase-, DNA gyrase B-, and HSP90-like ATPase,His Kinase A (phospho-acceptor) domain,Single cache domain 4	NA	NA	NA	NA	MPRRLGRKLMLSITVIVIIVAAVSGLVNVKTEEQQLLKTMILGADQLSKGITSATWHAMLDDNREAAYQVMQTIALKQGIDRIRIYNSAGQVMFSTNSQDTRKAAATKLDLAHPVRSSRGADGYRRLEMLTPIYNERSCSQAACHAHPADVKVLGVLNLALNLESVDHEVDSMKFRVLLVTGVEITLISLCIIFFTRRFLGRPIEKLIEGSKAISHMELDKPLDLAGSSEELDDLARSFEVMRRRLQTALGEINQFTQNLESKVAERTQQLQAAQKKLLHSDRLASLGQLSASVAHEINNPVSGVLNLSMLLQRMLKDDGIPPDRIEEFRKYLAQVVNETARVGRIVSDLLAFSRRSKPQRTPADLNKIVRMTLSLVQHKMKLSNVTVEQDLREDLPLA…
43	Archaemetzincin	s__Sulfopaludibacter_sp900290315	540	NODE_1_length_149421_cov_25.909444	0	0	0	0	0	0	0	0	NA	NA	PredHel=0	NO_SP	0	0	0	0	0					Archaemetzincin		Peptidase family M54	NA	NA	NA	NA	MKYFYVGATPEVERPPLEAVRQRMAAEYGAPVKEIVLPSVEFAFDTGRQQYRSMDVLEMLARICPADAAKLLALTGRDLFVPVLTFVFGQAQLGGRVAVVSLARLRQEFYGMAPNQEIFLERAVKEALHETGHTFGLVHCSGQRCAMSLATNVRQIDGKSAAWCAACTSQLRRAKGVIR*
44	Transcriptional regulatory protein ZraR	s__Fen-178_sp003170915	1359	NODE_1_length_149421_cov_25.909444	0	0	0	0	0.183441	0.430656	0	0	-1.96988	NA	PredHel=0	NO_SP	0	0	0	0	0		ko00230;ko00790;ko05111;ko00010;ko02020;ko03090;ko00620;ko00983;ko04011;ko00240			Transcriptional regulatory protein ZraR		ATPase family associated with various cellular activities (AAA),AAA domain (Cdc48 subfamily),AAA domain (dynein-related subfamily),Bacterial regulatory protein, Fis family,Response regulator receiver domain,Sigma-54 interaction domain,Sigma-54 interaction domain	NA	NA	NA	NA	MKTHWQILVVDDEEVMCESLAAWLREDGYHVDTAASGREALEKAQQRDYAIYFVDLKMPGGMDGIETMMQVRRLHPDASIIIITAYATVDTAITAMKEGAQEYIVKPCNPEEISLLVSRIIKVKNLQRENTILRKKLTRQYRVQDVISKNPKMQEILALAHQVSSLRSTVLIQGESGTGKEMVARAVHFSGDRASKPFVAVSCAALAETLLESELFGHEKGAFTGAGQQKQGKFEMADGGTIFLDEIGDISPKLQVDLLRVLQDRSFYRVGGSQVVKVDVRVIAATHVNLQQAVADGDFRDDLFYRLNVIEIRIPPLRDRREDIPLLAAHFVEKLAHELGRDAGEISEGALKVLMAHDWPGNVRELENAVERAIVTCHSRTLTEEDFSFLMEIRESAKP…
45	hypothetical protein	s__Fen-330_sp003137035	261	NODE_1_length_149421_cov_25.909444	0	0	0	0	0	0	0.816199	0	0.0664977	NA	PredHel=0	NO_SP	0	0	0	0	0								NA	NA	NA	NA	MQSRTTRKFWRLFSDLPLDAQRDAKRAYRLFRNNPAHPGLQFKKLEGEDDIYSARIGLDHRALAVMKKDRIVWYWIGSHTEYDRLV*
46	hypothetical protein	s__Bog-159_sp003166475	216	NODE_1_length_149421_cov_25.909444	0	0	6.7842	0	0	0	0	0	2.74121	NA	PredHel=0	NO_SP	0	0	0	0	0								NA	NA	NA	NA	MSTLLEKALEKVTALPQDEQDAIASQILASLADEDAWKKRFAEKRDVIRRMAREALEEDERGETLLLDDLL*
47	hypothetical protein	s__Bog-105_sp003167495	216	NODE_1_length_149421_cov_25.909444	0	0	0	0	0	4.51563	0	0	-2.46795	NA	PredHel=0	NO_SP	0	0	0	0	0								NA	NA	NA	NA	MELIFEVRDAEEGGYCARALGHGIFIQADTWEELRANVLEATSLHFEDSEVQSRLVQLHYVKDELIPVEAA*
48	Glycine cleavage H-protein	s__Fen-178_sp003170915	828	NODE_1_length_149421_cov_25.909444	0	0	0	0	0	0	0	0	NA	NA	PredHel=1	NO_SP	0	0	0	0	0							Glycine cleavage H-protein	NA	NA	NA	NA	MLPWNYGFHLDAGHIVFLGAFYTVLVIVATTLVSAALRSRQDLRSRKLERIRWHSEFNDLPARDRACRHVLTGELESRECPHSFDCRECETHARLVEGHPVAAGEEEEIFGMSFPLDRLYHRGHTWVRPESDGTVTVGLDDLGSRLLGTPGQVALPPVGSQIEVNGTAFRVHKHGADVRVLSPVEGEVLEAGAPGAGWYLRVRPAASGEPAFRHLLRGAEVRPWLMRELERLQLTLTAEGAAPALADGGVPIADMSQAYPQADWDAVCGEMFLEG*
49	Menaquinone reductase; integral membrane subunit	s__Sulfopaludibacter_sp900290315	1254	NODE_1_length_149421_cov_25.909444	0	0	0	0	0.994114	0.855604	0.169853	1.16143	-4.37797	0.0181846	PredHel=10	NO_SP	0	0	0	0	0					Menaquinone reductase, integral membrane subunit		Polysulphide reductase, NrfD	NA	NA	NA	NA	VDRQLIPRGVKRCSTGKFLLWILPWAALLAFGLYSAGLCLVKGLNQTNMDNRFAFGLWIFLDLTVIALGAGAFFTGFLLYILKLKELRAVINSAVVIGLVCYTGAVCVLAVDVGQPLRAWFTFWYPNVHSMLTEVTFCISCYLTVLAIEYVPIVLKNRKLRQVPSFLVFEFELHKLVYVLAGVGTFLSFFHQGSLGGLYGVLRGRPFAFREGFAVWPSTFFLFILSAAAVGPSFILLTTWLVEKISRKNLVRPEVFGLLGRISGLLLAVYVLAKTVDTLIWINRTSPEIGFPAAQYYSWQPFGTWILFAEIVLFGLVPALILLAPQLRARTGWLVAAAAMACAGVALNRFVMTVQTLALPTLSFDRYLSYFPSWQETGTFLAVVAFGVLVYSFSFRYFQ…
50	Menaquinone reductase; iron-sulfur cluster-binding subunit	s__PALSA-349_sp003152325	795	NODE_1_length_149421_cov_25.909444	0	0	0	0	0.313616	0.245403	0.26796	0	-1.15144	NA	PredHel=0	NO_SP	0	0	0	0	0		ko00410;ko00920;ko00633;ko02020;ko00650;ko00632;ko00983;ko00240;ko00190;ko00720;ko00680;ko00640;ko00251;ko00020;ko00630;ko00790;ko00010;ko00130;ko00620;ko00450;ko00910			Menaquinone reductase, iron-sulfur cluster-binding subunit		4Fe-4S binding domain,4Fe-4S dicluster domain,4Fe-4S dicluster domain,4Fe-4S dicluster domain,4Fe-4S binding domain,4Fe-4S binding domain,4Fe-4S dicluster domain,4Fe-4S dicluster domain,4Fe-4S dicluster domain	NA	NA	NA	NA	MIGPNKQIRAARYGMTIDVDRCTGCGACMVACAVENNVPPAHAGATDRNGITWIRVYKIDNGLPYPETRSAFIPVMCQHCGNETPCVHVCPQQAVDVDPATGVVGEMPQRCLGCRYCMAACPYHARYFNWWDPAWPKGMEKTLNPDVTPRMRGVVEKCNFCHGRWHAAKQQAAAEGKPDTEPVQYLPACAEACPIKAIQFGDLNDPAGAPARAAQSGGSFRLLEKLHTDPKIYYRSKRDWVRASANAPHPFAGQHEAGKENHRG*
51	hypothetical protein	s__Sulfopaludibacter_sp900290315	1809	NODE_1_length_149421_cov_25.909444	0	0	0	0	0	0.43138	0.353294	1.00634	-4.1086	0.0582147	PredHel=0	TAT	0	0	0.999993	0	0	CS pos: 35-36. Pr: 0.6763	ko00910;ko00400;ko02020;ko00340;ko00360;ko00790;ko00350;ko00630;ko02010;ko00680						NA	NA	NA	NA	MTSTRRDLFKLAGGAAVGALFTPAPWRLVTDTALWSETWPGVPRPARGEIRAKYTNCSLCPAGCAVRARCVGEQPVALMGVLEHPFTHGALCPFGLAGHHLPYHPARIAQGPVKQAAAAIASALARCAANERIAVLDLRPGRTASWTYRRALAQWKNGTYLTPPRTLGGNLAVNLAAAKTVLSFGTPLLDGWGTPGNVIAAREGFRLIQAETVESRTAVMADQWLPIRPGSEPALARAIANVLGNQPLHDAALETGLTEAQIVAAARELADNGPALVLDARERPEILALNQLVGSLGHTIVMRREAPVPAEWKNAVAATELSAVPDGSVRVLLIDESAPGPYLPWSAVEKKLVAENPVVVAFAWSGEGYGRHAQFVLPTAVYPEMVDDIPAAVDSPAAM…
52	Cytochrome c7 and related cytochrome c;Cytochrome c3;Class III cytochrome C family	s__Sulfopaludibacter_sp900290315	573	NODE_1_length_149421_cov_25.909444	0	0	0	0	0.87028	1.70224	0.929434	0.635475	-3.58979	0.137135	PredHel=1	LIPO	0	1.00002	0	0	0	CS pos: 18-19. Pr: 0.9947	ko00910					Cytochrome c7 and related cytochrome c,Cytochrome c3,Class III cytochrome C family	NA	NA	NA	NA	MRGIFPFAAGAAIMLVAGWAGFPRAIYKSRPQPVDFSHKVHADKAGQKCEDCHAFRPDGTFAGIPTLDKCAGCHAAVMGATVAEKNFVEQYVTPAREPQWAVYARQPENVFFSHIAHVKRAQLTCDTCHGDHGASDHLLPYQEDRVSGYSRNIWQTADRVKTTRAAMTMSACVECHRQQGLEHSCLDCHK*
53	Glycine cleavage H-protein	s__Sulfopaludibacter_sp900290315	894	NODE_1_length_149421_cov_25.909444	0	0	0	0	1.11559	1.96386	1.19141	1.01821	-4.72731	0.00304131	PredHel=0	NO_SP	0	0	0	0	0							Glycine cleavage H-protein	NA	NA	NA	NA	MRMTCPFLREAQVKYCRTAAVRKLIPLAQAGRTEEKCSSGEYRTCKVFQTQPLEESADQGPCPFLRESLMQYCAAAPVAKLVPYSESLLSRCGNDSFRYCELYLSMAQPGVPSEEVEGLAMPERLRYTANHMWLDMGEDGMCHVGIDAFLSRVLGPVDRLTFVQLKGRTRPAAVLTVNGVDLEVMFPNAILLTGCNLYLRANPSRITCDPYTTGWLFEGRPLPETAENLMQGPAARHWMETEQRRMNEFLQQEQAARSGTMSDGGLFAEGLAHHLDGDWLRVLFHEFFSPYASGKRV*
54	hypothetical protein	s__Sulfopaludibacter_sp900290315	264	NODE_1_length_149421_cov_25.909444	0	0	0	0	0	2.95571	1.61383	2.06876	-3.10607	NA	PredHel=1	NO_SP	0	0	0	0	0								NA	NA	NA	NA	VNDPSTYWLTLTNAALGVVVLICCIAVGIGVLQEVSARRKKRVALSQLDREVADLVASFQDGHAFHTPGLGLTMADGGEKLDKEEER*
55	Glutamate racemase	s__Sulfopaludibacter_sp900290315	843	NODE_1_length_149421_cov_25.909444	0	0	0	0	0	0	0	0	NA	NA	PredHel=0	NO_SP	0	0	0	0	0		ko00471;ko00251	PWY-6387;PWY-6471;PEPTIDOGLYCANSYN-PWY;PWY-6385;PWY-6386		Glutamate racemase	glutamate racemase	Asp/Glu/Hydantoin racemase	NA	NA	NA	NA	MTLKPQLRRAIGVFDSGVGGLTVLQALRRRMPHRDFVYLGDTARVPYGRKPPEMVVEFAGGIARFLCEMGLDGLVVACNTASAVALPGLAESCPVPVWGVIDPGVETATRVTRSGSVGVIGTKATIASGAYQRRLEARGLRVWAQACPMLVHLVEEGLADSPEAELLARHYLSGHPEIDTLVLGCTHYPLLRNVLQRVAGKGVKLVDSAEVTAECVEATLGTPPACFVQGRVLHFVTGDPLAFAHTARVLGGVDGEIEPLPLRELARNPQANRRTAGISD*
56	Phosphoribosylformylglycinamidine synthase subunit PurS	s__Sulfopaludibacter_sp900290315	246	NODE_1_length_149421_cov_25.909444	0	0	0	0	0	0	0	0	NA	NA	PredHel=0	NO_SP	0	0	0	0	0		ko00230	PRPP-PWY;PWY-841;DENOVOPURINE2-PWY		Phosphoribosylformylglycinamidine synthase subunit PurS	phosphoribosylformylglycinamidine synthase, purS protein	Phosphoribosylformylglycinamidine (FGAM) synthase	NA	NA	NA	NA	MKARVFVSLKSTVLDPQGQTVCSALHGLGHQGIASVRQGKFFDIAIADGVTREQAQREIETIAHEVLANPVIEEYQVELLD*
57	Glutamine--fructose-6-phosphate aminotransferase [isomerizing]	s__Sulfopaludibacter_sp900290315	1854	NODE_1_length_149421_cov_25.909444	2.287	0.3988	0	0	0	0.157804	0.114866	0.196395	1.9099	0.428017	PredHel=0	NO_SP	0	0	0	0	0		ko00251;ko00530	PWY-6404;OANTIGEN-PWY;UDPNAGSYN-PWY;UDPNACETYLGALSYN-PWY		Glutamine--fructose-6-phosphate aminotransferase [isomerizing]	glutamine-fructose-6-phosphate transaminase (isomerizing)	Glutamine amidotransferase domain,Glutamine amidotransferase domain,SIS domain	NA	NA	NA	NA	MCGIVGYIGRHKAVPIILEGLKKLEYRGYDSAGIAVYCDDQQLAVRRAKGKLRNLEEAIRMVPVDGTYGIGHTRWATHGRPTEENAHPHSDCKGDIVVVHNGIVENYLSLKHQLESEGHIFKTETDTEIIAHLVEKHFRGNLEEAVRAAVKELTGVFALVFIARSDPNKIVAARNGPPVVIGLGDNEYFVASDVPAILSHTRDMFFLADGDMAVLTPEGVRLSDFDGRPVNRQVTRVLWDPIMAEKGGYKHFMLKEIYEQPRAVRDTMLGRVGQETGRIFLDEMDITPAEFARFRQVRIIACGTSWHAGLAGKFMIEKLARIPVEVDYGSEFRYRDPIVTADTLTVVISQSGETADTLAAQREAKQKGSKTLAICNVVGSMITREAAGTLITHAGPEIG…
58	hypothetical protein	s__Solibacter_usitatus	393	NODE_1_length_149421_cov_25.909444	0	0	0	0	0	0	0	0	NA	NA	PredHel=0	NO_SP	0	0	0	0	0					hypothetical protein	secondary thiamine-phosphate synthase enzyme	Uncharacterised protein family UPF0047	NA	NA	NA	NA	VSTNGQGLYDITGQVAQWLSGRGVRTGLLTVFVQHTSASLTIQENADPDVVYDLNEFFRRLVSEDTRLYRHTIEGPDDMPAHIRAALTLTEISIPVEQGRLALGTWQGIYVFEHRAAHHRRSVVLHLLGE*
59	Anti-sigma F factor antagonist	s__Sulfopaludibacter_sp900290315	360	NODE_1_length_149421_cov_25.909444	4.7112	0	0	2.7216	3.463	0	3.25447	0.505663	-1.17816	0.6234	PredHel=0	NO_SP	0	0	0	0	0					Anti-sigma F factor antagonist	anti-anti-sigma factor	STAS domain,STAS domain	NA	NA	NA	NA	MSTHASVRHAGGVAIVDVSGPITLGEGCGLIRSTIKDLVASGDKNILVNLQNVGYIDSAGLGELVGSYASISNLGGQIKLLHVTGRVNDLLQVTKLYTVFLTFADEAEALRSFTATASA*
60	hypothetical protein	s__Sulfopaludibacter_sp900290315	654	NODE_1_length_149421_cov_25.909444	0	0	2.9875	1.4981	0.76248	0	0	0	1.69003	NA	PredHel=0	SP	0.999043	0.0002	0.000205	0.000166	0.000165	CS pos: 21-22. Pr: 0.9746							NA	NA	NA	NA	LLKTASVLCLITLTGGGVCLAQETPVPATAGQTEAAPAAPGASTPQNSQAHKKSFLKRAFSVEAVTATIPGAVLQQFHDWPEEWGKQRLGFEKRVASLYGQFVIGVAIEDTVKAVHHEDTTYRRLGQGNFFRRTAHVITDTVTARKPNGNRTMAFSLPANAYGSWAIATLWSPHEFRNPQSIFEWGSAGMGVSAGANFAREFWPDIKEVFRKKKNKP*
61	hypothetical protein	s__Sulfopaludibacter_sp900290315	291	NODE_1_length_149421_cov_25.909444	0	0	5.0357	3.3669	0	0	0.732042	0	2.77999	NA	PredHel=0	NO_SP	0	0	0	0	0								NA	NA	NA	NA	MKEWGFAQTSPAQELALLHFFSVKKQQASGEIEFRITVKEYVTPKEPTMHFFAQADKEINQNTAPFKPVGWGKTLLDALAECIRSINRFPYEGDVR*
62	UvrABC system protein C	s__Sulfopaludibacter_sp900290315	1128	NODE_1_length_149421_cov_25.909444	0	0	0	0	0	0	0.188876	0	0.0664977	NA	PredHel=0	NO_SP	0	0	0	0	0					UvrABC system protein C			NA	NA	NA	NA	MTAIEVGPDLSLLDAALEALPNNPAVFILWPAGGEPYISRTTLLRRRLLRLLKEREKPSRLLNLRHTAKRIEYRLTGSAFESGILLYELTRRHFPETYLDLLKLRMPPYVKIVLGNEFPRSQITTHLARTAGLYFGPFRSRASAEKFEAGFLDLFQMRRCQEDLAPSPAHPGCIYGEMAMCLRPCQQVVGAAEYAGEVSRVVEFLHSDGRSLLGAIEHSRDRLSEEMLFEDAARQHKRYEKVQDVLKLRDELARDVERLNGVAVTRSLDRNAVEMWFVRDGNWQEPQRFDFEIHEGKPVSLDRKLRETFAAVTPRKLSVRERQEYLALLARWYYSSWRDGEWLPFDSFQEIPYRKLVNAVSRVAGPRIQCTEERS*
63	Aldo/keto reductase family	s__Sulfopaludibacter_sp900290315	999	NODE_1_length_149421_cov_25.909444	0	0	0	0	0	0.195308	0	0	0.0664979	NA	PredHel=0	NO_SP	0	0	0	0	0							Aldo/keto reductase family	NA	NA	NA	NA	MYATVEGTARYIERFPEFRDAAFFRSLFGLQVSSLGIGTYLGEPDDAADRAYADALIAAGDNGINFFDCAINYRRQRSERCIGEALVRLRRDEIVVCTKAGFLTPGAIPDSLQPGDVVGGMHSLAPGFLADQIDRSRANMGVDTIDVFYLHNPETQLGFRTPAEFADRIRRAFAELERLVDRGRIRWYGAATWEGFRKKDALSLPRLAEIATEEGGPGHHFRFLQLPFNLGMVEAYVDRPESVLQAAARLGIAVVASATLLQTRILANMPDTVQQLLPGLASDAQRAIQFTRSTPGIAVALVGMSKREHVLANLGVGRVAPVAREQYQRLYQ*
64	Threonine--tRNA ligase	s__PALSA-349_sp003152325	1935	NODE_1_length_149421_cov_25.909444	0.8765	1.5282	1.0097	1.7722	0.450947	0	0.385271	0.094121	1.51546	0.239006	PredHel=0	NO_SP	0	0	0	0	0			TRNA-CHARGING-PWY		Threonine--tRNA ligase	threonine--tRNA ligase	Anticodon binding domain,TGS domain,tRNA synthetase class II core domain (G, H, P, S and T),Threonyl and Alanyl tRNA synthetase second additional domain	N	N	N	GH28	MQNIEITLPDGSKKSVAEGTSPLAIAQDISPRLADAAIVAKVNGELFDLTRPLEKDASLQLLTNKDPETLEVCRHSTAHLLAAAVLELYPETKLGIGPPIENGFYYDFDRPTPFTPDDLEKIEKKMREIQARNLPYERVYTRKEEGLKKYSEAWMKCELIEERAGEVFTEYTLGPQFIDFCRGPHVPSTSKIKAFKLLSIAGAYWKGDEHNKQLQRIYGTAFFSQKDLDDYLKQLEEAKKRDHRKLGKELDLFSIQELAGPGLIFFHPKGGIIRKQLEDWMRDEYLKRGYSLVYTPHVARFDLWKTSGHAGFYVQNMFSRMELDDAEYQLKPMNCPFHILIYADKQHSYRELPVRLGELGTVYRYERSGVLNGLFRVRGFTQDDAHIFCTPEQIENEVV…
65	ECF RNA polymerase sigma factor SigW	s__Sulfopaludibacter_sp900290315	621	NODE_1_length_149421_cov_25.909444	2.7312	0	7.0791	3.1555	2.60975	3.45548	0.171483	0.87952	-0.15103	0.930715	PredHel=0	NO_SP	0	0	0	0	0					ECF RNA polymerase sigma factor SigW	RNA polymerase sigma factor, sigma-70 family	ECF sigma factor,Sigma-70 region 2 ,Sigma-70, region 4,Sigma-70, region 4	NA	NA	NA	NA	MTVSSQANVEESTLVAQARDGNTRAFGELVRRYEGKIFRLAQHITQNREDAEDVLQETFMKAYEHLDQFQGNSKFYTWIVRIAVNQALMKLRRRKTDKSVSLDETIDTGEDTIVREIAAWDENPEQKFSREELGGVLDTAIQSLEPLYRSVFVLRDMEELSTEETAEALNLSVPAVKSRLLRARLQLREKLTRYFKRKGDDAFAYL*
66	Putative zinc-finger	s__Sulfopaludibacter_sp900290315	240	NODE_1_length_149421_cov_25.909444	0	1.5402	0	0	1.03886	8.12811	3.10654	0	-3.31897	0.142023	PredHel=0	NO_SP	0	0	0	0	0							Putative zinc-finger	NA	NA	NA	NA	LLTCKDFLRELSDYLDESLDKEIRAKLEKHIAECPNCWVIADTTRKTIKIYKGMDAYPVPVDVQSRLMAALEKKMAAKK*
67	Solibacter uncharacterized C-terminal domain	s__Sulfopaludibacter_sp900290315	2103	NODE_1_length_149421_cov_25.909444	0	0	0	0	0.11858	0.185524	0	0.173114	-1.88844	NA	PredHel=0	SP	0.666154	0.33338	0.00012	9.4e-05	0.000101	CS pos: 13-14. Pr: 0.6177					Solibacter uncharacterized C-terminal domain		NA	NA	NA	NA	MTMVLAGCWPAQAQTPTIAPSAVNFSYQMGATPLIQQQKVVATLPAANSSQILAVNNVVVAMYQMTYNGANICSLGPSNTGCGWLSVSPTTGKSPLTLTVTANPSTLTAGSYAGFFTVTTTTAPFNPLIVNVTLSISNPPSKLAITSPWFPTDASGNQINSLGFSFTTSDLAPTPPSEVINVSSTGDIIPFTVTVANVTAKGSGGGATTPVWLRVAASGGNGLAATTASSSAFPGSFVGITVTLDYTAISTLDPAGSPYSGTITIAAANTVNGGFTVPVTLNIAAGAPSITSIFPTAVNAVLAGTTVTGSYVFTLVGDNFFTTTAVSLQQGTSDAPVGAVISLPQPTYLSRQLLQVTVNQAYFTVPQSGGLPVSWFLKIANPAPATNPGLLPVTAPFVS…
68	AraC-like ligand binding domain;Cupin domain	s__Sulfopaludibacter_sp900290315	423	NODE_1_length_149421_cov_25.909444	0	0	0	2.3163	0.589457	0.922368	0	0.860768	-0.360175	NA	PredHel=0	SP	0.665278	0.000239	0.333717	0.0003	0.000243	CS pos: 22-23. Pr: 0.6355	ko00051					AraC-like ligand binding domain,Cupin domain	NA	NA	NA	NA	MPYSRRDLALLLPALTAATAAAQDPKGPLPSKVYKFEDLPVKVNGQNKSRAVLNGELHSGFPVELHITELAAGQSPHAPHKHDHEEIVMLRSGQLDMTISGQTTRATAGSVIYVASNEVHGSRNPGPDPAMYFVIALGRG*
69	hypothetical protein	s__Sulfopaludibacter_sp900290315	411	NODE_1_length_149421_cov_25.909444	0	0	0	0	0	0	0	1.77181	-1.60885	NA	PredHel=0	LIPO	0.164876	0.83492	4.8e-05	3.9e-05	4.4e-05	CS pos: 15-16. Pr: 0.8263							NA	NA	NA	NA	MKRRNWLLSPLFFAGCRKEAELPRDLFPESVAGSWRRGEVHDLPVSEAPDPVPRNEVERLREASYQGPGKLQARVYRLSSAAVGTLLAQRWRPSADTVFFEVGRYFVVVKWQAADRKALQEFLYDLENRLTAATKR*
70	Ribonuclease PH	s__Fen-178_sp003170915	717	NODE_1_length_149421_cov_25.909444	2.3655	0	0	0	0	0	0	0	2.57159	NA	PredHel=0	NO_SP	0	0	0	0	0		ko00240;ko00730;ko00230	PWY0-1479		Ribonuclease PH	ribonuclease PH	3' exoribonuclease family, domain 1,3' exoribonuclease family, domain 2	NA	NA	NA	NA	MRTDTRKPDQARPVEILTGVLKTAEGSALIKVGNTHVLCAASVEDTVPPFLRNSGKGWVTAEYSMLPRATAKRTPREVTKGRASGRTHEIQRLIGRSMRSVVDVTALGERTVVLDCDVIQADGGTRTASITGAFVALALALRQMVDFGVLRTVPLRDYVAATSVGLVRGIPMLDLCYEEDSQADVDMNVVMTGGGKFIEVQATAEHSPFDDGQMGQLVDLARDGIAHLVELQRKVTGL*
71	dITP/XTP pyrophosphatase	s__Sulfopaludibacter_sp900290315	579	NODE_1_length_149421_cov_25.909444	0	0	0	0	0	0	0	0	NA	NA	PredHel=0	NO_SP	0	0	0	0	0		ko00730;ko00230	PWY-5354;PWY-6502;PWY-6404;PWY-6147;ALL-CHORISMATE-PWY		dITP/XTP pyrophosphatase	non-canonical purine NTP pyrophosphatase, RdgB/HAM1 family	Ham1 family	NA	NA	NA	NA	LSRLYCATGNAGKLSEFRLAAVRTGLEIEGVPDFKTIPPCFEDGATFSENAIKKARHYAAYVKDPVFADDSGLVVEALDGAPGVYSARYAGPAATDEANNRLLLEKLRGITNRAASFVCLIALVEGGRQRGIFAGRVDGVILDEPRGSSGFGYDPLFYCPPLGCTFGEASEEQKFEVSHRGQAFRSMLARLR*
72	MgtC family	s__Sulfopaludibacter_sp900290315	447	NODE_1_length_149421_cov_25.909444	0	0	0	0	0	0	0	0	NA	NA	PredHel=4	NO_SP	0	0	0	0	0							MgtC family	NA	NA	NA	NA	MLKPSGMPDQAYEILRLAVAYLLAMPVGWHREKEAHSVGVRTFPLVAMASCGYVLLASSSDLAAQSRIIQGLVAGIGFIGGGAILKSEGNVHGTATAASIWTTGVLGAAVAQERYIVAVTIAAINLFTLRVLLPWKQKMDAAKADKTQ*
73	hypothetical protein	s__Sulfopaludibacter_sp900290315	1560	NODE_1_length_149421_cov_25.909444	0	0.9478	0.6262	0	0.159797	0	0	0	2.80454	NA	PredHel=0	NO_SP	0.165992	9.3e-05	7.7e-05	6.1e-05	5.2e-05								NA	NA	NA	NA	MQNSRDSSVWRSLAVAFGDGLAFSVGMKLGQNAGRGSVAAPPGDTGPVALRLEQMEQRIAEIEQRPLALASPEKGAAAAHPFDQKVLEAVINALDARLHEHAGQVERQITELQAKVTIELKTLHQQDRSIADGLQARIEELQKQFTDRLAAVRQSAEADRRAIQEHFAALRREVAGLVADHFQSRGAELQEQFAGQLEALRTEAESDRLAARQQFAALREEVSAVVAESARSGVALREQLSGELEAIRQNGEAGRQAMQEQVAALRDEVDSAITQNSQFRFDLREQLSGELEAIRQSGETGRQGMQEGFAALRDEVTRVVAESSQSGDALREQLSGELEAIRQGGETGRQALQEQIATIRQDVAGVVATQLEALRNQFREELRQAVSDAATTAVSAADS…
74	hypothetical protein	s__Amorphotheca_resinae	315	NODE_1_length_149421_cov_25.909444	0	0	0	0	0	0	0	0	NA	NA	PredHel=0	NO_SP	0	0	0	0	0					hypothetical protein		NAD dependent epimerase/dehydratase family,NAD(P)H-binding ,NmrA-like family	NA	NA	NA	NA	MKLFVTGASGYIGQVVVEHAVKAGHTVEGLARNEESARKVARLGATPVMGDLGSSGVLAAAAARADAVLHLAYTHDFSLDYSVVTDIEVKAVARWWQAPEESRW*
75	hypothetical protein	s__Paraburkholderia_sp002870125	372	NODE_1_length_149421_cov_25.909444	0	0	0	0	0	0	0	0	NA	NA	PredHel=0	NO_SP	0	0	0	0	0								NA	NA	NA	NA	VDGPRKRTSDVDVDDVARFYLLAAQTAPAGALYSCTGETDISTEELAQAVGEAVGVPARALPRTEVQALWGGFLTDFVDYDNRSSSGKARRELGWRPQAAYGLLDDIVKGSYRDLAARLRMRD*
76	DinB superfamily;Protein of unknown function (DUF664)	s__PALSA-243_sp003135055	477	NODE_1_length_149421_cov_25.909444	0	0	0	0	0.522693	0	0.446599	0	-0.685247	NA	PredHel=0	NO_SP	0	0	0	0	0							DinB superfamily,Protein of unknown function (DUF664)	NA	NA	NA	NA	MAKQETVSLRKHLADLLRMKGAHVNLEAAVADFPVALRGVKPRGAPHTAWQLLEHLRIAQQDILDFSRNPKYREKKFPDDYWPATEAPPSEEAWDASIRQFQTDLKEMQELVADTKLDLLTKIPHGTGQTMLREALLMADHNAYHLGQLVFLRKMLEG*
77	D-galactarolactone cycloisomerase	s__Sulfopaludibacter_sp900290315	1239	NODE_1_length_149421_cov_25.909444	1.3689	1.4917	0	0	0	0	0	0	3.94916	NA	PredHel=0	NO_SP	0	0	0	0	0		ko00622;ko00362;ko00052			D-galactarolactone cycloisomerase		Enolase C-terminal domain-like,Mandelate racemase / muconate lactonizing enzyme, N-terminal domain	NA	NA	NA	NA	MKIASVRSYLLSYPFAEPIRLPFWGGERTIVKRDAMFIRVETDNGLVGYAPGAGHERAQREIQEIIGPFLAGRILADTDALRVQFLEVHGAEPELIKTYCSVEIALYDLAGQVRGVPVSELLGGRVRDHIRLYGSAGMYMPPGAYAAEAAAVSALGFRAYKMRPAMGPEQDLEAVRLMRQAVGPDFDLMVDAHTWWRMGDRSYSLETVEQLARSMAGYDIAWLEEPLPPEDHTAYQQLREKDIVPLAAGEHEPNEQRYIDLIVTQSVDYVQMDVCCQGGYAQGRRILAEIWRQDLSFAFHSWGTALEVIAAAHLGICWHAHVAGWLEYPCYSAPDRAGMYPFPLAAEILTKPLQIDHGDLIVPRTAGLGVRVDESVVKRYPWIPGPWSYFRTDAPAETR…
78	Thiazole synthase	s__Fen-178_sp003142355	738	NODE_1_length_149421_cov_25.909444	1.1491	1.0017	1.3237	2.6552	1.01359	0	0.577318	0.986776	0.378165	0.855857	PredHel=0	NO_SP	0	0	0	0	0					Thiazole synthase		Thiazole biosynthesis protein ThiG	NA	NA	NA	NA	VVGTGKYRSFQEMQRCHLASGADMVTVAVRRVNLTDKSKESLLDFIDRSKIFILPNTAGCYTADDAVRTALLAREVGLSNWIKLEVIGDEKTLFPDNYGLLEATRTLVKEGFVVLPYTNDDVVNARKLIDAGAAAVMPLAAPIGSGLGIQNPTNLRILREMITEVPMIVDAGVGTASDAAIAMELGADGVLMNTAIAAAEDSEKMARAMKLAVEAGRLAYESGRMEKKLYASASSPLAGVVGSRR*
79	Beta-lactamase;Domain of unknown function (DUF3471)	s__BOG-234_sp003136575	1365	NODE_1_length_149421_cov_25.909444	0	0.5416	0.7157	0	0.365342	0.071474	0.780326	0	-0.939866	0.756461	PredHel=0	NO_SP	0	0	0	0	0							Beta-lactamase,Domain of unknown function (DUF3471)	NA	NA	NA	NA	MNPNTFQSLPVPSTGEIREILAKRVDQQKQAAGIVAGVIDPNGRRVVASGNLANGDPRTPNGDTIFEIGSVTKVFTSLLLADMVTRKEVALDDPAAKYLPETVRMPERSGKSITLHDLSTHSSGLPSLPGNLKPEADYSMEDLYRFLSGYTLPRDPGSEYEYSNLSAGLLGHLLACRAGTDYESLIRSRIARPLSMPDTGITLSASMTQRMATGHTAMLAPVANSDLPTPLAGAGALRSSANDMLTFLEAFLGYKESPLAPAMKVMLEVRRPAGQATIGLGWIIMSAHGREIIGHNGATGGFRSFVGYAPNERIGVVVLSNASTPSGIDDIGFHLLNPNAPLANPEPPKQRTEIRIDPRLLDNYTGRYQVAPNLIFEITRDGDRLFAQGFAQPLAQAAG…
80	Elongation factor G 2	s__PSRJ01_sp003175985	2097	NODE_1_length_149421_cov_25.909444	0.8088	2.1153	2.7952	0.7008	1.60513	1.8605	0.965035	1.56274	-0.948511	0.138025	PredHel=0	NO_SP	0	0	0	0	0		ko00230;ko00920;ko00450			Elongation factor G 2	small GTP-binding protein domain,translation elongation factor G	Elongation factor G C-terminus,Elongation Factor G, domain III,Elongation factor G, domain IV,Elongation factor Tu GTP binding domain,50S ribosome-binding GTPase	NA	NA	NA	NA	VKVYESKDIRNVGVVGHGDSGKTTLTAGMLFTAGAANRLLRVDEGNTITDFDDEEIQRKITISTAIAVAEWKKTKLNLIDTPGYNIFINDAKAALAAADSALVLVDGVAGVEVQTEKVWSFCEEFKLPRAIIINKLARERSAFDRALESVQTNFGRSAVPIQIPVGAERDFKGVIDLIGMKAYTYTPDGDGKGKEGEIPGDMADAAQKAHEALVEMAAEGDDALMEEFFDKGTLPVEHIIDGLKKGMRELRIFPVLCASGYHNVGTDQILSFLTDYMPSPTERDGAKATLNGQETTQKITATGPASAFVFKTTADPFSGRITFFKVCTGIIRNDSNLQNVTRGTSERLAHLSCPQGKTLQPVTEIYAGDIGAVAKLRDTLTGDTLAEKGLNIAYLPVKL…
81	LysM domain;Transglycosylase SLT domain	s__Fen-178_sp003170915	1662	NODE_1_length_149421_cov_25.909444	8.1639	3.5585	4.7024	1.7685	0.600055	0.352116	0.897184	0.876349	1.60118	0.0109674	PredHel=0	LIPO	0	1.00001	0	0	0	CS pos: 22-23. Pr: 0.9964	ko00550					LysM domain,Transglycosylase SLT domain	-	GH23	GH23_e849	CBM50+GH23	MDNRTKTLLSSSLLCVAFATAGCSINQQSRFQNSFLPPTAHLVGTPGDSDPPPVVVQPNVYLAEAPSFLLNAPTMAPGKPRADALITRAEKRFEAGKRFYQSKDIAGARREFDAAVDALLDASDQNPDERTEYEQRLDLMVDAISHYDATGMGASAEVEEGKFEKAPLEDILTMTFPVDPRLKDRVKEQVAATVSQLPLAVNDTVLGYINYFSSRGHKTIVAATERSGRYRAMIQRVLDEEGVPQELIHLAQAESGFIPRAISRAAAGGMWQFLKWRGNEYGLNQTAYTDDRMDPEKATRAAARHLHDLYNEFGDWYLAIAAYNCGPITVEKAVERTGYADFWELRSRGVLPAETTNYVPIILAMTIMEKNAAEYGLDHLQYDPPLQYDTVELSAVTSL…
82	hypothetical protein	s__Bog-159_sp003166475	561	NODE_1_length_149421_cov_25.909444	9.0698	1.9767	6.0949	0	0.444425	0.695445	1.51889	3.8942	0.371067	0.816529	PredHel=0	NO_SP	0	0	0	0	0								NA	NA	NA	NA	MLFDSSKIAPKDEEEMEDFHDYEDEEQGAAQSSKLDDYEEDEEEDDDEEAEGSAPPPVAQPAPTPAAAEPPASAAAPEPAPKKAAKKAAPAKKAPAKKAAAKAPVKKAAVTTPAKKAAKKAPAKAPATKAPAKKAAAKKAPAKKAPVKKAVAKKAPAKKAVKKAPPKKAAKKAPAKKAAKKSGKKK*
83	hypothetical protein	s__PSRJ01_sp003175985	249	NODE_1_length_149421_cov_25.909444	0	0	1.9617	5.9023	0.50068	1.5669	0	0.731136	1.45528	NA	PredHel=0	NO_SP	0	0	0	0	0								NA	NA	NA	NA	MAELEPRTSAEDAAAAQPAGPGRSKDEIALELMRFIAVTTGYGKTAQTAGFSAKPSAVSPESHADALLELYGKCRQAIHKPV*
84	hypothetical protein	s__Fen-178_sp003142355	816	NODE_1_length_149421_cov_25.909444	0	0	0	0	0	0	0	0	NA	NA	PredHel=0	NO_SP	0	0	0	0	0								NA	NA	NA	NA	MPLTAIRYVRKMRGGAQAHLLEVDDGHWYVVKFRNNPQHRRILVNELAASALLGYLKIAVPETALIQIPASFLEANPEVHLTLGTRQVAVEPGWHFGSRYPGDPGRTAVYDFLPDSLLPKVANLDDFRAILVFDKWAANADGRQCVFYRAMLRQSEGAQPGFVARMIDHGFAFNGPNWDFPDSPLQGLYARRQVYEDVRSLDDFQPWLDQVRHFPEEVMDLAWKSIPPDWVEGEEFELEQVLERLFERRKRVPDLIAACREARANPFPNWK*
85	Putative branched-chain-amino-acid aminotransferase	s__Solibacter_sp003136215	873	NODE_1_length_149421_cov_25.909444	0	0.8468	1.119	0	0.285624	0.223481	0.487998	0	0.35147	NA	PredHel=0	NO_SP	0	0	0	0	0		ko00280;ko00290	PWY-5078;ALANINE-VALINESYN-PWY;PWY-5104;ILEUSYN-PWY;LEU-DEG2-PWY;BRANCHED-CHAIN-AA-SYN-PWY;PWY-5057;PWY-5076;PWY-5103;LEUSYN-PWY;PWY-5101;PWY-3001;PWY0-1061;PWY-5108;THREOCAT-PWY;VALSYN-PWY		Putative branched-chain-amino-acid aminotransferase		Amino-transferase class IV	NA	NA	NA	NA	VLHRYILHNNRVCPASDTVLSPGQVGLLSGWGVFSTLRVAEGVLFEWDRHWSRIKRDAAALHVPIPADSEAVRRQLLDLIEANGAVNSTLRVVIVRNGGGMWAGPSNGRESDLIALTADSKEWGTGVKLAYQAQGRHAACNFAGAKILSWAMNLTWLETAQRRGFDEVILLNERGEVAECTSANLFVANGSQVWTPPLSSGCLPGITRELLLGSVRAEGIEIGEKPLLPAELEAADEVFITSTTRDLLPVLEIEGRKAGGGKDARLALQKAFSAHVNEYVAAHKEATMRR*
86	hypothetical protein	s__Bog-375_sp003142185	1581	NODE_1_length_149421_cov_25.909444	0	0.4676	0	0	0	0	0	0	2.08733	NA	PredHel=12	NO_SP	0	0	0	0	0								NA	NA	NA	NA	VKRADRYLLLAFAFANAVVYSSLLPLWEGFDEPWHYGYVQSLEVTRRLPVLGATRLSQEVWDSMLACPASHVVAHAWPELQTFDRYFALSAAARVRERSVLEAIPRGEAWLPGEHTNYEAQQPPLAYALLAAADSLLANAPIPVRAIWLRIVASCLAALITFLAATSLFQTLGLPATYQALGLFCIFACQMYWATVAHVANDALGLAFTVWFVASCAAFSGQPGTTGALRLALVTSLGLLTKAYFLPLLALGAFVVLYRRVRALPLFAGIVVVLAGPWYLRNLVLYHNVSGLLMTSGGVSSISSLASVDWSHAIPYMLRATLWTGNNSFTSFSSATLNCLLALLAAGVVLYGVQAIRRRPAAEEWSVLGFLAVYGVAVILVAGNDVVFLKGASAGAAPW…
87	ATPase family associated with various cellular activities (AAA);AAA ATPase domain;AAA domain;AAA domain (dynein-related subfamily);Protein of unknown function (DUF815);Rad17 P-loop domain;Holliday junction DNA helicase RuvB P-loop domain	s__Solibacter_usitatus	1482	NODE_1_length_149421_cov_25.909444	1.1444	0	0.6592	0	0	0	0	0	3.46763	NA	PredHel=0	NO_SP	0	0	0	0	0		ko01030;ko03030					ATPase family associated with various cellular activities (AAA),AAA ATPase domain,AAA domain,AAA domain (dynein-related subfamily),Protein of unknown function (DUF815),Rad17 P-loop domain,Holliday junction DNA helicase RuvB P-loop domain	NA	NA	NA	NA	MKNQNQEIVLSPAQQRTFDSLRGGTEIGDVLLLKARAGCGRSTILNKLHETVGGALLGARDFMHTLSARQPDAVEEAFLQMTEQALAHHRIVIVDDLHLVTQVVSSCDYPRTLLLDAALTALMGEAAALRKKLVFGSDDEVPWPVARRAFTWKLGEFEPEDYACICRNLLGEACEALDFARIHRYVPTLTAEQLRHTCIWLMRGNTVDTGGMIEYLRSHFLVSNVELEEVQRVTWSDLKGVDGVIRELEAKVALPFENDALRQELDLKPKRGVLLAGPPGTGKTTIGRALAHRLKSKFFLIDGTVVSGTRDFHHKVDQVFEAARRNAPSIVFIDDADVIFEGEENRGLYRYLLTVLDGLESASSERVCVMMTAMHPGSLPRALLRSGRVELWLETALPD…
88	Zinc carboxypeptidase	s__PALSA-349_sp003152325	2850	NODE_1_length_149421_cov_25.909444	3.2731	2.7237	3.7706	3.094	0.349942	0.0684846	0.448502	0.319414	2.44774	2.16574e-05	PredHel=0	NO_SP	0.332501	0.000201	0.000147	0.000145	0.000124							Zinc carboxypeptidase	NA	NA	NA	NA	VCALAQTAPRITTPKEALGFNLGDDYQMANYAQLETYWKKLAGESDRMKLVSIGKTEEGRDQWMAIVSSPDNIRNLEKLKQISQRLAHAEGLTDAQAHDLARQGKAVVWIDGGLHATETVGSQQLMEMVYQMVSRTDPETLRFLNDDIALFVQANPDGQDLVANWYMRGSENPSAPLKPEQERRMGGLPRLWAKYIGHDDNRDFYMSNMKETTNMNHQLFLEWFPQIMYNHHQTGPAGAVIFMPPFRDPFNYNFDPLVPLGIELVGTAMHSRLVAEGKGGSAMRSGANYSTWWNGGLRTVTYFHNMIGILTEIIGEPTPITIPVVPSKQLPQGDWPMPVTPGPWHYRQSIEYEITNNRAILDLASRYRETFLYNIYRMGMNSIEKGSKDYWTVTPKRIE…
89	Recombinase	s__Sulfopaludibacter_sp900290315	447	NODE_1_length_149421_cov_25.909444	0	0	4.371	2.1919	0	0.218227	2.14449	6.51645	-1.38914	0.715069	PredHel=0	NO_SP	0	0	0	0	0							Recombinase	NA	NA	NA	NA	MPKKERLHESIAALPTLEYLAQRIQEGWKLTGLEWEREAQTESAPAAPHKGWVEEIPYGLRVSDDCTRLVESSPEKEIIILALDMIVEDCALSRVAEELNLRGYQTREGSPWTPTALFNLLPRMIQMGPRLFTSEEWTNRRKRLPKIG*
90	NADP oxidoreductase coenzyme F420-dependent;Oxidoreductase family; NAD-binding Rossmann fold;Oxidoreductase family; C-terminal alpha/beta domain;Oxidoreductase family; C-terminal alpha/beta domain	s__Solibacter_usitatus	1362	NODE_1_length_149421_cov_25.909444	9.3395	5.4279	6.0968	10.7905	5.94964	4.36843	3.67543	4.81204	-0.396135	0.374232	PredHel=0	TAT	0	0	0.999974	1.3e-05	0	CS pos: 29-30. Pr: 0.9105						NADP oxidoreductase coenzyme F420-dependent,Oxidoreductase family, NAD-binding Rossmann fold,Oxidoreductase family, C-terminal alpha/beta domain,Oxidoreductase family, C-terminal alpha/beta domain	-	GH109	GH109_e5	N	MSTSYDRRDFLKTVGATGLTLEAAKSALASKNDTKATGGRVVGANDRINIGVIGCGSRGQGVARTFAQVGQTDNSCQIVAVCDVYEKRKRETAERYKVKGYTDYRELLQQPDIDAVYIATPDHWHAKNAIDAMDHGKDVYLEKPMVHTNEEARQLVATVKETKRVLQVGSQTTSADIWAKAKKAIADGAIGQMLMSQGSYHRNSIEGEWNWDIDPGAGPDGKGDNHIDWDLWLGSQYKLAPKRAFDADRFFRFRKYWDYSLGIASDLFYHVIAPLNICWDEPQFPVKVMATGGIYVFKEKREVPDTFHLMAEYAKGHSLVLSSSMANDTHIPGLIRGHEGTIIMVEHGQFERNVPYITVKPQLERGKAIGGEKYASKFGLKDYQIPVDQTNMQDAHVRN…
91	VWFA-related Acidobacterial domain	s__Sulfopaludibacter_sp900290315	2127	NODE_1_length_149421_cov_25.909444	0	0.5214	1.8372	1.3819	0.234442	0.275116	0.0500952	0.256817	1.50958	0.302915	PredHel=0	SP	0.999097	0.000201	0.00017	0.000157	0.000142	CS pos: 16-17. Pr: 0.9761					VWFA-related Acidobacterial domain		NA	NA	NA	NA	MKLTLSILLIFVLAAAQQPQQKPATQQAAQQPSEGPVKFTANAQLVVEAVNVSDKSGKPIEGLTAKDFTITEDGVAQSVAFCEFQKLLDAEGPGLQQRPAVQAPSEPDKPKVDPVTQFQIQPETPGTVRYKDRRLIVLYFDMGAMPPADQYRAMDSAVKFIKKQMSPADLMALMSFSDRLHVLQDFTDDKDKLLTILDKLFIGEDQGLDTGAADDSAADTGSAFGEDDSEFNIFNTDRQLAALETAVKMLGQLNEKKVMVYYASGVRLNGVDNQAQLMATTNAATRANVSFYTVDARGLVAQAPIGDAAHGSPGGQGMYSGSSALAQTSNFIKSQDTLYALASDTGGKALLDNNDLAQGVVNAEKSIESYYILGYYSTNSNLDGKYRKIKIAYNGDASA…
92	CarboxypepD reg-like domain;Carboxypeptidase regulatory-like domain	s__Sulfopaludibacter_sp900290315	3177	NODE_1_length_149421_cov_25.909444	0.5339	1.1635	1.845	0.3084	0.235438	0.491259	0.201196	0.114594	0.860434	0.429363	PredHel=1	SP	0.999079	0.000208	0.000188	0.00015	0.000144	CS pos: 24-25. Pr: 0.9761						CarboxypepD_reg-like domain,Carboxypeptidase regulatory-like domain	NA	NA	NA	NA	MWNRIHNYLLYAALAVFMALPLVAAEHHGSVTFGGLPLPGATVTLSQGDKKLTAVTDAQGVYTFPDVPDGTWNLQVDMLCFEPLKQEVAIAPGAPSPAWEMKLLPLDQIRAAAPPPAQPTTPPTAAPGNATTTTAAAGGAPPKPSIAGAEEAANNPSKGKSNSKSKNDKKGAAAATPANPANGFQRTDVNAAGGGAPAPPADSGIGASAAASDPNATTSEAMVVNGSVSNGIERRVIGNNRRGPGALYRGDIMAKFSNSYLNAQQYSLLGANTAQPAYNNLTFGGSFGGPLYIPHILKSNGQIFFTYQGMRNRNANILPGTVPTEAERNGDFSQAVNPQGQPLTLNGFPGNTIPVNLITPQAKALMAYYPLPNFASVSGYNYQTALNSVTDSDMGQARF…
93	soil-associated protein; TIGR03435 family	s__Sulfopaludibacter_sp900290315	675	NODE_1_length_149421_cov_25.909444	2.5127	0	5.7891	0	0	0.578043	0	0.539452	2.26031	0.33915	PredHel=0	SP	0.99851	0.00034	0.00029	0.000235	0.000222	CS pos: 21-22. Pr: 0.9711					soil-associated protein, TIGR03435 family	Protein of unknown function (DUF3738)	NA	NA	NA	NA	LRTSRNSSALLLLLAASAAFGQRFDVASVKVTETSGAGEGKARRGIKSSPGSVTIQNMPLSAIVQWAYGVRDYQVVGPHRTDVQGYDIFAKAAGPAQEAKGGYKLKPAEGEGAGNLTASKSGKVMLKGERTSMAELAGLLSRPLRRAVIDRTGLKGGFDFTIDLMSYIPLDASGKPSPESTTEMDRDGIIIMAVQQQLGLKLEPGKGPVEMIIIEKADKIPTDN*
94	soil-associated protein; TIGR03435 family	s__Solibacter_usitatus	741	NODE_1_length_149421_cov_25.909444	0	0.9977	3.9551	3.9667	0	1.18471	0.862399	0.98279	0.610219	0.718124	PredHel=0	SP	0.83268	0.166798	0.000144	0.000117	0.000111	CS pos: 20-21. Pr: 0.8111					soil-associated protein, TIGR03435 family	Protein of unknown function (DUF3738)	NA	NA	NA	NA	MRATILYAGAIALAACCALAQTPAFEVASIKPNYSGRNGSDSDDHEGVLTANNLSLKRLIMRAYQVRDYQVMGPDWLDSERFDIAAKPPSAADSEQLNLMLQSMLVDRFKLAVHHDTKVFPVYGLLVAKGGLKVKEVEDTGNHDNRGKRGQFIGLQCSMARFAEQMGRNMDRPVLDMTGRKGVFNLTLNWMPEEAQVAKEESRADVQTYPPLLTALQEQLGLKLEPKKAPLDVLVIDHVERVPTEN*
95	soil-associated protein; TIGR03435 family	s__Sulfopaludibacter_sp900290315	951	NODE_1_length_149421_cov_25.909444	0	0	1.0273	0	0	0.615365	0.671982	0	-1.30308	NA	PredHel=0	SP	0.999078	0.000173	0.000201	0.000164	0.000168	CS pos: 21-22. Pr: 0.9720					soil-associated protein, TIGR03435 family	Protein of unknown function (DUF3738)	NA	NA	NA	NA	MKSKHLAIAILAGSLAAGAFAQTDAVPEFEAASIKAAPPPTGNGIRVMMRGGPGSDDPGRVDWSNVSLRQMITAAFNVKDYQVQGPDWLNSQRFDVVAKIPPGTTKEQYRLMIQKLLTDRFKMTFHREEKEHAAYALVVGKGGPKFKESDPNDTSGFAPMMMRGPDGDVRASAPPPPPPPPGGAGRGPDAGPGRGGGGRGGMMMMGPGHLQAKKMGIDGLANMLSNITGKPVIDQTELKGSYDFTLDYAPETGEGGPMMMAPPPGGGEGRGPMASEPAGLNIYAAVQQELGLKLEPKKLPVENIIIDGIGKVPSEN*
96	Penicillinase repressor	s__Sulfopaludibacter_sp900290315	357	NODE_1_length_149421_cov_25.909444	0	0	0	0	0	0	0	0	NA	NA	PredHel=0	NO_SP	0	0	0	0	0							Penicillinase repressor	NA	NA	NA	NA	MQIMEALWKSGACSIREIQEAFPERHRPAYTTIQTTVYRMEAKRAVRRVKKIGNAHIFEATVSRHAAQGRLIDDLLAFFGGSTQPLMCHLVESHRLTLQDVREAEKAIRELSRKGKTT*
97	acidobacterial duplicated orphan permease	s__Sulfopaludibacter_sp900290315	2724	NODE_1_length_149421_cov_25.909444	0	0	0	0.3597	0	0	0	0	2.32367	NA	PredHel=8	NO_SP	0	0	0	0	0		ko02010				acidobacterial duplicated orphan permease	FtsX-like permease family,MacB-like periplasmic core domain	NA	NA	NA	NA	MNRRVSLSLRVYRSLARAFPYEFQNAYGEEMLQTGEAAIEPTWRSLGVWGLLRLLLDIAMRLPAEYASEFRQDLSYGMRSLSASRGFTAVALVSLTLGIGVATAGFSELNGFIGRDVPAVRQPDELVLVEPPTSYLNYQRYRDRSDLFTGSLAYIAPVPLGIAVEGRTVRTWGHIVSASYFEMLGIHSALGRFFRVEDERPGTEPRVVVSYGFWRNHLGFDPAIVGKSLRINGHPCTILGVGPEDFAGASPMIYASDLWLPLSIQGIAPELADHALGRHDAAIFHVVGRLRPGISEARAESQLETIALQLEQDYGDPNRENKYRRVTLLPAGKMLPIRKEDRPLLTGFMGVLGGMILLIAISNVINMMLARAGERRKEIAIRLALGASRPRLVRQLLTE…
98	Transcriptional regulator PadR-like family	s__Fen-330_sp003137035	354	NODE_1_length_149421_cov_25.909444	0	0	0	0	0	0	0	0	NA	NA	PredHel=0	NO_SP	0	0	0	0	0							Transcriptional regulator PadR-like family	NA	NA	NA	NA	MKPDTFLPLKPHWFHVLLCLADQEQHGYGIMQEVLERTGGKVRLWPATLYGTIKRLMDSGLIEESSRRPAAALDDPRRRYYRLTSLGRRVLDAESRRLEDLVRVIRSKRLSERKALS*
99	Glucose/galactose transporter	s__Solibacter_usitatus	1221	NODE_1_length_149421_cov_25.909444	0	0.6055	0	0	0.204186	0	1.74464	0	-2.5407	0.594062	PredHel=12	NO_SP	0	0	0	0	0					Glucose/galactose transporter	glucose/galactose transporter WARNING	Major Facilitator Superfamily	NA	NA	NA	NA	MPTQQKTGFALAVVTTVFFMWGFVTVLNDILVPHLKALFDLNYTQTMLIQFTFFSAYFLMATPSSRILAHMGYQMSIVLGLGVMGLGAMMFVPAASLASYPLFLLALWVLASGITLLQVAANPYVAQLGPADKGSSRLNLAQAFNSLGTTLAPFLGGLLILSDHNGPAAAGLKTAEANAVKLPYVGIALTLFVLAAAISRFRLPALPDIEESYGISAGDSIWKHRHLVLGALGIFLYVGAEVSIGSFLVNYFSQANIGGLTERAAAGYVSFYWGGAMIGRFVGSAVLRKAPPGKVLGAAALIASALVWTTVATSGSVAMWSVIAVGMFNSVMFPTIFTLGIADLGPLTARGSGLLIQAIVGGALLPMLQGVLADSIGIHMAFAMPALCYLYIVFYGFKG…
100	Arabinose-proton symporter	s__Sulfopaludibacter_sp900290315	1329	NODE_1_length_149421_cov_25.909444	0	0.5563	0	0.7372	0.187608	0.146753	0.320591	0.136969	0.391829	NA	PredHel=12	NO_SP	0	0	0	0	0		ko04512			Arabinose-proton symporter	MFS transporter, sugar porter (SP) family	Major Facilitator Superfamily,Sugar (and other) transporter	NA	NA	NA	NA	MNKNGTMMKSSIVAALGGLLFGFDTAVIAGATGALTTQYGLNSYTLGLTVSAALFGTIVGAMFGGIPGDVYGRRASLRITAMLYLVSALGCAFAFNWDFFVVSRFIGGLGIGASSVLGPMYIAEIAPPRKRGRLVGMFQFNIVFGILLAYFSNYIVGTMGLGDAEWRWKLGVPAIPAAIFLLLLLTIPESPRWLARQGRLAEAETVLREGGDENYREDLAQIVGSLDTRHGGSDEALFQHKYRFPIFLAVSIGMFNQFSGINAILYYLNDIFAKAGFTKVSADLQSVAIGATNLLFTVLAMSVIDKLGRKKLLLIGAVGTSVALGGVAAIFLSGTHQELLVWCLVGFIAFFAFSQGAVIWVYLSEVFPTRVRAKGQSLGSFTHWIMNAAISFIFPTLAA…
101	Glucokinase	s__Sulfopaludibacter_sp900290315	951	NODE_1_length_149421_cov_25.909444	0	0	1.0273	0	0.524324	0.205091	0	0.574328	-0.878817	NA	PredHel=1	NO_SP	0	0	0	0	0		ko00500;ko00010;ko00052	ANAGLYCOLYSIS-PWY;TREDEGLOW-PWY;ANAEROFRUCAT-PWY;PWY-5661;GLUCOSE1PMETAB-PWY;GLYCOCAT-PWY;P122-PWY;PWY0-1182;P124-PWY		Glucokinase		ROK family	NA	NA	NA	NA	MATKTIGVDIGGTKVAAGLVDASGEITCKSRVPMASTGDAAAGLASVETAIDAIFEQAPEARTEVTGIGICAPGPLDPKTGVILNPPNVPCWRNYPLAAEIERVFHVPARVDNDANAAGLAEALWGAGIGYTNVFFAILGTGIGTGIVFDRKIYHGRTGSAAEGGHVTINFNGPVCGCGKRGCIERYASGPNIARRTRERLPGGERSAILELAGSLDAVRAEHVGEAFRAGDAVAREIVTETAHLLTIWLGTIVDLLEPDVMVVGGGVAELMSSFFDDMRSGLKNWAINQRAGEIPLVLARYGSEAGIAGAAALCR*
102	hypothetical protein	s__Bog-375_sp003164035	579	NODE_1_length_149421_cov_25.909444	0	3.8305	0	3.3844	0	0	0	0	4.31806	0.132123	PredHel=0	SP	0.999189	0.00017	0.000178	0.000146	0.00014	CS pos: 13-14. Pr: 0.9735							NA	NA	NA	NA	MLALLLAVSGLFAADDFTVYELLAPASHSFDIIYDVTQTREGSPYFYNPIRPGSVATNERAIDLATGKVLELAVVDGKAAKAAGGVGARTADDAQYLRVKLLRPVPKSAETRIRIYKTYTDPPSYYEKDDGFVFDRPLGIKRNVVVLPKGYDLVGSASPAIVSTDTDGRIRLSFLNDRNDQLPVRIVGRKVK*
103	hypothetical protein	s__Bog-375_sp003164035	606	NODE_1_length_149421_cov_25.909444	0	1.2199	0	0	0	0	0	0	2.08733	NA	PredHel=0	SP	0.682187	0.317445	0.000104	7.5e-05	7.6e-05	CS pos: 14-15. Pr: 0.6587							NA	NA	NA	NA	MRFLLLLAPALLVAQSNFHRAAQDLEIRYWLLDPAGHQFRISHDFTVTRVGQKSVHSFVRKGSTVAPDSKMFDLDTGEPLPTHVVTGKSVNALGYYPTPTDPDSVVVQGDLPQAVGEGQSVRIRVEETYTDPVGYAVKNGELVWTRTLGRPLNYVTLPEGWTLASVNTPAIITLDAQGRTMLRFANIRNDQLAVTIKAKKR*
104	hypothetical protein	s__Sulfopaludibacter_sp900290315	852	NODE_1_length_149421_cov_25.909444	0	0	0	0	0	0	0	0	NA	NA	PredHel=0	SP	0.999198	0.000166	0.000155	0.000135	0.00013	CS pos: 17-18. Pr: 0.9799							NA	NA	NA	NA	MRLAVFAILLAALLVSAQDPTFYCPMDPEVRSNAPGKCPRCGMKLVPGIPNPIEYPLDLRAVPRELPAGRAVTLEMRVLDPKTGRPVTQFEVVHEKLFHLFLVSQDLEYFSHEHPVLGADGWFRLNTTLPKPGTYRLLADFDPSGGTPQLAPKTISTAGYVASLEQSIPHPPADLAPKQGPNLHVSLRTEPAQPIAGMKTLLFVHLSPADGIEQYIGAWSHMLAVSNDLVDTIHSHPFIADGGPEMQVNIFFSRATTYKIWMQFQRRGVVNTVAFTLPVHALQ*
105	hypothetical protein	s__Sulfopaludibacter_sp900290315	666	NODE_1_length_149421_cov_25.909444	0	0	0	0	0	0	0	0	NA	NA	PredHel=0	SP	0.998792	0.000251	0.000223	0.000187	0.000166	CS pos: 18-19. Pr: 0.9823							NA	NA	NA	NA	VRLVRAGGLLLLSAATFAHDAISTNLTWTREVSRIVYHRCAACHRPGGAAMSLLNYEDARPWAKAIRDEVLARRMPPWDAVKGVGDFRDDQSLAQPEMDVLVGWVEGGAPEGNPIYLPNVPPAEHTKPPAHRGGMTLRGSMTLDRPAILTAIQPEGPVELAALLPDQSVERLIWVREFHPKWKRAYDLRQPLHLPRGTRLLLYCSACTGSVKATVFTTPLR*
106	hypothetical protein	s__Sulfopaludibacter_sp900290315	1296	NODE_1_length_149421_cov_25.909444	2.6174	5.7044	3.769	2.268	0	0.376303	0	0	4.08495	0.000319316	PredHel=0	SP	0.99893	0.000221	0.000197	0.000167	0.00015	CS pos: 19-20. Pr: 0.9814							NA	NA	NA	NA	MRLICFSVVGVCLAGSAAAVPVPTFSKDVAPILQHNCQGCHRPGEAAPMSLLTYRQARPWAKAMKEAVLLKKMPPWPADPLVGHFSNDRSLAPKDRDTLIAWVDGGAPEGNPKDLPKPVAFVDGWNIGQPDRVIEMPKPFDVPASGTIDYQYVIIPLNLTEDRWIQAAEVRPGNRAVVHHVIAFIREPGSKWMRDKQPGEVFVPRNDKGDVQAFSGDILAGFAPGVPPTKLEPGTARLVKAGSDVVFQLHYTANGKAAQDQTRVGFNFAKEPPKERILTWGASNTKFKIPPGDPNYEVHSSFELGHEVKLMALLPHMHLRGKDFEYRLVFPTGETQTILRVPRYDFGWQLSYDLGSGIDLPKGTRIECTAHFDNSPNNPANPDPTREVKWGDQSWEEMM…
107	hypothetical protein	s__Sulfopaludibacter_sp900290315	300	NODE_1_length_149421_cov_25.909444	0	0	0	0	0	0	0	0	NA	NA	PredHel=0	NO_SP	0	0	0	0	0								NA	NA	NA	NA	MKAKKALKRLAKAETLLANVLDQYPAGKNGLRDLLDSAKASVAQARAAIDVEVAVTPAKKAPAQAKQAKPGRLSEAGRKRISLAAKKRWAAVRRVNKTA*
108	Cytochrome C oxidase; cbb3-type; subunit III ;Cytochrome c;Cytochrome c-550 domain;Di-haem oxidoreductase; putative peroxidase	s__Solibacter_sp003136215	1119	NODE_1_length_149421_cov_25.909444	1.5157	0.6607	0.873	0	0.445603	0	0.190326	0.976177	0.0312293	0.992205	PredHel=0	LIPO	0.499781	0.500068	3.8e-05	3.5e-05	3.2e-05	CS pos: 17-18. Pr: 0.4916	ko00190;ko00910;ko00632;ko00680;ko00920					Cytochrome C oxidase, cbb3-type, subunit III ,Cytochrome c,Cytochrome c-550 domain,Di-haem oxidoreductase, putative peroxidase	NA	NA	NA	NA	MRQFPRVTAGCFLLLSAYAASLPVIPGDSTRGAKIFESEQCIKCHAVNGRGGRIGLDLGRTVSRSYTPAQLASTMWNHAPVMFGAIKAAGIETPKLSPENAADLFAFFYSARFFDKPGQAAEGKSEFEEKRCGVCHGITESRAEGAPPVAKWESLADPVLLVQQMWNHSYRMKQAFKRRNLEWQSLTSGQLDDILAYLRSLPETAHLVSHFSNTSGQQGEHVFESKGCIHCHVGTLALENRLKNMTLTDIAVDMWNHAPRMLDQPPTLTPEEMRQLLSFLWMRQFVYPGGSIATGKKVFEGRRCAECHAGGAHGAPQLPGQAHKYSEVTIISALWRHGPQMLSRMKEAGIGWPSFRSAQEVADLIAYLNSVQ*
109	Xylose isomerase-like TIM barrel	s__Sulfopaludibacter_sp900290315	1029	NODE_1_length_149421_cov_25.909444	0	0	0	0	0	0	0	0	NA	NA	PredHel=0	TAT	0.165846	0.000152	0.833603	0.000146	0.000126	CS pos: 19-20. Pr: 0.7733						Xylose isomerase-like TIM barrel	NA	NA	NA	NA	MTRRTLMAMTAAAPLAAAAADSPVKLGIDLFSLRSQNWTPAQLLDYCAAQKARVVHFSEIRFIGGLDPENLRAVRRHAEPLGIEIEIGMRSICPTSKMFDPKAGTAEEQLGHMIDAAQIVGSRIVRAVLGSSDDRRPGPIEKHIESTVKVLRNMGSKVVDAGIKVAIENHAGDMQARELKTLIEGAGPDFVGVCLDSGNPLWTLEDPHLTLETLHPYVLTSHVRDSAVWKVPEGAAVAWVRMGEGNVRIDEYIRKYAELCPGRALSLESIVTNARVYPYRDPQFWDAYRNDPAWEFARFLDIAERGKARPAEVAPKDREGVLRKEREDLEASLAYTKRVLGI*
110	Oxidoreductase family; NAD-binding Rossmann fold;Oxidoreductase family; C-terminal alpha/beta domain;Oxidoreductase family; C-terminal alpha/beta domain	s__Sulfopaludibacter_sp900290315	1338	NODE_1_length_149421_cov_25.909444	1.2676	1.1051	0	0	0	0	0	0.272127	3.05033	NA	PredHel=0	TAT	0.157991	0.000184	0.841172	0.000238	0.000213	CS pos: 24-25. Pr: 0.6918						Oxidoreductase family, NAD-binding Rossmann fold,Oxidoreductase family, C-terminal alpha/beta domain,Oxidoreductase family, C-terminal alpha/beta domain	-	N	GH109_e2	N	MNRRQFIYTGAGGFTAATRLLAEQAADQKTKRVGMIGCGWYGKTDLFRLIQVAPVEVVSLCDVDSKMLSDAADMTATRQASKRRPRTYGDYRRMLAEKDLDIVLVGTPDHWHALAMIAAVEAGADVWCQKPISVDVLEGQAMLASARKHQRVVQIGTQRRSTPHLVDAMNKVVKPGKLGKVGLVEVYCYYHMRATANPPDNTPPPNLDYEMWTGPAPMRPYNVLVHPRGWRAFMEYGNGIMGDMCVHMFDMTRWMLDLGWPTRVSSSGGILEAKSKANIADTQLATWDYDDLKIVWQHRTWGDPPDPKYTWGATFYGDKGTLKLSVFSYDFTPAGKDEAPIHQDVTYELEQYPEDQTEKDLEKHCAPAIRHHMLNFLDAIVSRGKPVADIEQGYISTSS…
111	Transcriptional regulator BlaI	s__Sulfopaludibacter_sp900290315	396	NODE_1_length_149421_cov_25.909444	8.5659	1.8669	0	2.4742	0.314794	0.246309	0.268956	0.459735	4.41603	0.079608	PredHel=0	NO_SP	0	0	0	0	0					Transcriptional regulator BlaI		Penicillinase repressor	NA	NA	NA	NA	MEVLGPLEITVMEILWLHGDGNVHDVAQHLHRPLAYTTVMTTLDRLYKKGLLERCKAERAFVYRPRLSRAEWEQKRTGDFVAGFLAAPQTSGQMLISCLVDAVGRHDEALLDELERKIRVRRKELARRRKP*
112	hypothetical protein	s__Sulfopaludibacter_sp900290315	978	NODE_1_length_149421_cov_25.909444	0	0.378	1.9978	0	0	0	0	0	3.40225	NA	PredHel=4	NO_SP	0	0	0	0	0								NA	NA	NA	NA	MTLPYVLRLLCLCGASFFLLHLALGLAVTLLTPAAARLAGRMRPRRAARFLLALRLFPAAFSVLVVAGLCTPSYLLLEPASTREEVSLWCVLSALLCVTLPAFSVVRCVRAARRSLGYIRCCQLAGRQEHLAGESAPVWVVEGSAPFMVLAGIVRPRLIVSRPVVNALPVRQLAAAMRHEHAHRISRDNFKRLLLLLAPDLFPLWRGFAQLERVWARFAEWAADDYAVAGDSQRSVSLASALVSVARLGACPQAAPLITSLLADDRDLAERVDRLLRDVPQESGGERRSVAVRIAGIMVSGLLLALMVQPATLSSVHGLLEHLTH*
113	hypothetical protein	s__Sulfopaludibacter_sp900290315	534	NODE_1_length_149421_cov_25.909444	0	0	0	0	0	0	0	0	NA	NA	PredHel=0	LIPO	0	1.00005	0	0	0	CS pos: 18-19. Pr: 0.9970							NA	NA	NA	NA	MKFASLTLALASVAALTGCTNLVSLNPFVTGKQAILDANLAGTWKSGDDDSLLIVQQNSSSYSVTYTDGKGTSLKLTALVFQAGDAELLDLVSENEAFLQVPVHAVVRVWPEGSLLRWTFLDSKWLREQVGKELASQPNGEGQLLTAPGETVRSVLAKYGADSKAFENAPNVMTRVP*
114	Protein kinase domain;Protein tyrosine and serine/threonine kinase	s__Sulfopaludibacter_sp900290315	2298	NODE_1_length_149421_cov_25.909444	0	0	0	0	0	0	0	0	NA	NA	PredHel=12	NO_SP	0	0	0	0	0		ko04010;ko04140;ko00230;ko04510;ko05221;ko00040;ko04011;ko04111;ko04530;ko04360;ko04110;ko02020;ko05012					Protein kinase domain,Protein tyrosine and serine/threonine kinase	NA	NA	NA	NA	MSEDEREQQLANALAEALDRRENCEATRTRHPELAPELAALGELDSLLEDAPPAIPERLSGHKVVGEIGSGGMGRVWLAFDDALGRKVAIKTLAGRYADQPLLRARFMAEARAMARLSHANIARIYSLGPSEEPPHFVMEYLEGAHLTRAASHLTFEQRAELMHKAVLAVEFLHQHGILHRDLKPANILVGPDLEPKLLDFGLALDLSVQERLSQIGEVAGTPEYLSPEQTRGAVILDARSDVFSLGAVLYELLTGQPPFRGENVSDLLLRIREQDPVLPRRIDPAIPKDLQNICLAALEKDRARRYASAREMADDLRRFLAREAVLAEPAAYARLITGKVGQHLRDLESWRHEQIISDAEYDGIRKRYERLLEREDSWIMEARRLTLPQVSLYLGAWI…
115	ECF RNA polymerase sigma factor SigE	s__Sulfopaludibacter_sp900290315	594	NODE_1_length_149421_cov_25.909444	0	0	0	0	0	0	0	0	NA	NA	PredHel=0	NO_SP	0	0	0	0	0					ECF RNA polymerase sigma factor SigE	RNA polymerase sigma factor, sigma-70 family	ECF sigma factor,Sigma-70 region 2 ,Sigma-70, region 4,Sigma-70, region 4	NA	NA	NA	NA	MEPPTSTFTLLEQARAGDRQALSHTFEKYQKRLAVLVYFKLSSEARAFSEIEDVVQDVFLRAFRDLDRFQYQSPGSFLRWLSTIADHVIVDRVRYQNRERRAGENVAFRSPRNPGGPEPRDTQTPSRLFAQQEAVERLLDRLRALPEDYRQAILLARVEGLSTAEMAERLGKSREAVALLVYRAVKRFRAICEAAPR*
116	Carboxypeptidase regulatory-like domain;TonB dependent receptor	s__Sulfopaludibacter_sp900290315	2934	NODE_1_length_149421_cov_25.909444	0.5781	0	0	0.3339	0.467435	1.26325	0.580851	0.248211	-2.89336	0.0163589	PredHel=0	SP	0.999095	0.000189	0.000183	0.000151	0.000143	CS pos: 20-21. Pr: 0.9793						Carboxypeptidase regulatory-like domain,TonB dependent receptor	NA	NA	NA	NA	MSRFGSLVVFLSAFAAAAFAQTPDTATINGHVTDQSLAGVAGVQVTVENTQSGMERKVETSGSGDFTIVALPIAGAYDITATKQGFADGQLKHVVLQGGATADLTVQLNVGAGQTQLTVTGVAGEVRTDEPQLGVVLSTMQIEETPMLDRKITYLPLLNAANRQAINQGDVFMNENMFTTNGTGRRQAWFEVDGSNAVDMWGRQTIFSNMPAASLQEMTVLTNAFSAEYGGTAGSVINMVSRSGGSQFHGEAYYAARPSGPEAALAGFTANNATSGNDLTNDTMNQMALSMGGPLGSDRRTHVYAAGEYIIENRASPVITPVAPGNFVGHYRDWLGFFRLDRQLSDNHTLFFRSDVDGFHDTNPNGTVGGNNLPTVARTFRRRTYSEELGETAVLSPTL…
117	hypothetical protein	s__Sulfopaludibacter_sp900290315	399	NODE_1_length_149421_cov_25.909444	0	0	0	0	0	0	0	0	NA	NA	PredHel=0	NO_SP	0	0	0	0	0								NA	NA	NA	NA	MEFQFTETSYQTAPLVEYSAVLRDRAAALFQLVAERVGPARAKQFKGSFSVIAASSDATAAKILIYEAGKGKINGHDPQLTGGIYVLVRVHGAPRRTIAVAPMHHERFAYFRLHEQQGLDEMADFIAACAAQ*
118	hypothetical protein	s__Bog-375_sp003157745	273	NODE_1_length_149421_cov_25.909444	0	0	0	0	0	0	0	0	NA	NA	PredHel=0	NO_SP	0	0	0	0	0								NA	NA	NA	NA	MTEAEFARDIHAVLAKVQEGIEVIVEQDHRPVAVIKAPQAPGRKISECIALAKAYEEKLGYAPVPDADFAKDVQAAVDAHREPFNPPSWD*
119	hypothetical protein	UNKNOWN	369	NODE_1_length_149421_cov_25.909444	0	0	0	0	0.675697	0	0	0	0.0664976	NA	PredHel=0	NO_SP	0	0	0	0	0								NA	NA	NA	NA	MAEVPGAKRVAEGQGGRCDKQVRKRNRAAELPCLSVDLCGHLGHLPGKRFNRDASENGIQIFAPPARLLIGLGAVQAVLQFDHGNGREHDFGLSVFVFQCGQQRTYRLGVTLGGDQHPGVQN*
120	soil-associated protein; TIGR03435 family	s__Sulfopaludibacter_sp900290315	933	NODE_1_length_149421_cov_25.909444	0.9089	0.3962	2.0941	1.0501	0.400852	0	0.228282	0	2.1848	0.350313	PredHel=0	LIPO	0.166444	0.500137	2.8e-05	2.3e-05	2.3e-05	CS pos: 20-21. Pr: 0.4188					soil-associated protein, TIGR03435 family	Protein of unknown function (DUF3738)	NA	NA	NA	NA	MLVGPARIGLIVLTGYLLHGQTVDKTLTFDAASVKQATLPGAGGRGRVMFAPTSGGPGTNDPGRIHYPYTSLKALLMSAYDVKDFQISGPEWLDTEGFDITATMPPETTQEQFRVMLQNLLAERFKMTSHRETRELPMYSLTVAKGGPKMRESVEEPAAASDADPPPPPSQPKMGPDGFPIVPLPGRAGIFTIMMPTRARFTAQKQTMRDFAGRLTRQLSRPVTDLTGLKTQYDFILTFSPEGMSGPMGPMVPPAGAVPAGGPIGAPADTEAAPDIFAAVQAQLGLKLEAKKGPVEMIVIDHIEKTATEN*
121	AhpC/TSA family;Redoxin;Thioredoxin;Thioredoxin-like;F plasmid transfer operon protein	s__Sulfopaludibacter_sp900290315	498	NODE_1_length_149421_cov_25.909444	6.8114	2.969	0	0	0	0	0.641635	2.92455	0.451855	0.868008	PredHel=0	SP	0.832492	0.166833	0.000169	0.000137	0.000138	CS pos: 18-19. Pr: 0.8028						AhpC/TSA family,Redoxin,Thioredoxin,Thioredoxin-like,F plasmid transfer operon protein	NA	NA	NA	NA	MRKLAILLGIAALAAVGAQRRAPGFALPDSRMQVYDLADYRGKIVLLEFMQTTCPHCQAFADVLHRVEQKYGSKVQVLAVVKAPEDDAGKVSEFIKAHGVTYPVLFDAGQMAFSYVRSGKLMFPHLYVIDWNGDIRSDYVYDQARDVFEGKALFNELDRMVAEKR*
122	Methylthioribose-1-phosphate isomerase	s__Sulfopaludibacter_sp900290315	1026	NODE_1_length_149421_cov_25.909444	0	0	0	1.9099	0.243048	0	0.207628	0.354924	1.09986	NA	PredHel=0	NO_SP	0	0	0	0	0		ko00271	PWY-4361		Methylthioribose-1-phosphate isomerase	S-methyl-5-thioribose-1-phosphate isomerase,eIF-2B alpha/beta/delta-related uncharacterized proteins	Initiation factor 2 subunit family	NA	NA	NA	NA	MVETIQWKDGAVVMIDQTRLPLHVEYVTCRTYQEVATAIRDMIIRGAPAIGVAAAMGVALGAMQADEGDLDGQMETICETLAKTRPTAVNLFWAIDRMKRLYQSLRGRPIAEIRERMVTEAQVVRAEDIAICRAIGDHGAELVPDHKTVLTHCNAGALATAGYGTALGVIRSAVAAGKQVDVFADETRPFLQGARLTVWELQQDGIPTTLITDNMAGHFMKTGRIGCVVVGADRIAANGDVANKVGTYSVAVLARENGVPFFVAAPISTLDLTLASGDQIPIEQRAAAEVTHVFGHRIAPEGTAVQNPAFDVTPSRYVSAIITEKGVARAPYEESLRKMVR*
123	CPBP intramembrane metalloprotease	s__Sulfopaludibacter_sp900290315	780	NODE_1_length_149421_cov_25.909444	0	0	0	0	0	0	0	0	NA	NA	PredHel=7	NO_SP	0	0	0	0	0							CPBP intramembrane metalloprotease	NA	NA	NA	NA	MMDEGPRDLGPQLPAEETPPPPPPEPYPFWTYVDVLLIAAMAVPCMALGILLVRGVVWLFHRHPALLVVELLPAQILGYLLVFGAIAVMFRAQYGKPFWRSLAWVPSRVPFIGIAIAGVATAFGVAIAASLLKTPEVSNPMTDMMQDRTSLFLLTFFGIAVAPIAEELAFRGFLQPLLVSSLGPAYGILGAAIPFGLLHYREYGNSWRHAVVISLAGAGFGIMRYSTGSTRAAAAMHACYNTFLFLVLYSTRKDLPHLW*
124	hypothetical protein	s__Sulfopaludibacter_sp900290315	957	NODE_1_length_149421_cov_25.909444	0	0	0.5104	2.0476	0	0	0	0	3.53401	NA	PredHel=1	NO_SP	0	0	0	0	0								NA	NA	NA	NA	MSKYRKQPLDLTGLQTVGLRERGGKVKVEQFASAYRQGAGMAGWLDSLPHLLAAGSFRAVVAAVAEARARRRAIIWGMGGHVIKCGLAPVLIDLMRRGYATAFAMNGSASIHDFEIALAGHTSEDVEAVLPDGRFGAADETGREMNLAIAKGDADGLGMGEALGRALDAQASPHGECSLVLQAYRNSTPLTVHVAIGTDTPHMHPAADPAAIGSATHRDFRLLCSCIADLHDGGVYLNVGSAVVMPEVFLKAVSAVRNLGHPLASFTTANFDFLQHYRPRVNVVERPHAGGSGQGYAITGHHEIMIPLLAAALIEKDA*
125	UvrABC system protein A	s__Solibacter_usitatus	2766	NODE_1_length_149421_cov_25.909444	1.2264	0.2673	0.7064	0	0.18027	0.211614	0	0.592355	0.0942113	0.966184	PredHel=0	NO_SP	0	0	0	0	0		ko02010			UvrABC system protein A	excinuclease ABC subunit A	AAA ATPase domain,AAA domain, putative AbiEii toxin, Type IV TA system,AAA domain,P-loop containing region of AAA domain,ABC transporter,Branched-chain amino acid ATP-binding cassette transporter,RsgA GTPase,RecF/RecN/SMC N terminal domain,UvrA DNA-binding domain,UvrA interaction domain	NA	NA	NA	NA	MLDRITVHGARQHNLKNIDIEIPRNTLTVITGLSGSGKSSLAFDTIYAEGQRRYVETLSTYARQFLDQMERPDVDSIDGLSPAISIEQKTTSRSPRSTVGTITEIYDYLRLLYSSIGIPHCPVCGNEISRQTTEQILQHVLALKPEDRIMVMAPVVRGRKGEYKKDLEKLARQGFVRARIDGILRSLDEEIPLDKRKNHTIDVVVDRLLVKPGIEKRLEASIETATKLAGGLVLIVVVNGEERLYSQKLACTECGTSIPQLEPRSFSFNSPYGACEECHGLGSKWAFDPDKVIVDPAKPLFDGGMGPGGSSWNMQQQLEALAKKHRINLKKPFDSLPPKARDILLNGGGGEPGILATLQESYENTTDAYREWLTEYMSPVECPACHGQRLRPSGLAVRV…
126	hypothetical protein	s__PALSA-129_sp003167255	405	NODE_1_length_149421_cov_25.909444	0	0	0	4.8384	1.23127	0.481657	0.788932	0	0.252924	NA	PredHel=0	NO_SP	0	0	0	0	0								NA	NA	NA	NA	MHKCSQCGGKLRRVHRRFLEHFGYLAVYECKACGAEEFVPRRFKFHFGPNARCPRCGTFRIVKLKVPDKIDPMYVGLLNLIERVAGGGRLYHCRYCRCQFYDRRPTAAENAAARARAATEIKSTPPPDTVSSDA*
127	Uncharacterized RNA pseudouridine synthase aq 1758	s__Sulfopaludibacter_sp900290315	999	NODE_1_length_149421_cov_25.909444	0	0	0	0	0	0	0	0	NA	NA	PredHel=0	NO_SP	0	0	0	0	0			PWY-5377;PWY-6008;PWY-112;PWY-6109;PWY-5672;RIBOKIN-PWY;PWY-6005;PWY-6115		Uncharacterized RNA pseudouridine synthase aq_1758	pseudouridine synthase, RluA family	RNA pseudouridylate synthase,S4 domain	NA	NA	NA	NA	MRKRAADTMGARPAGEPGEPAPADLQPLAPSTRFTATPGDAGNRLDLLLHGRLPHFSRSRIQEWIRAGRVHVNGVKARAAYLVRAGDAIDAEPADPPPLRAVPEEIPLSVLYEDDDLVAIDKPAGMVVHAGAGIHSGTLVNALLHRFRALSGVGGALRPGIVHRLDRFTSGVLLVAKNDAAHQRLAAQFSGRQVEKVYLALVHGEVKQEHGRIERPIARDPVHRTRMTARLEEGRAAWSEYRVLHRFPRFTLLEVRIGTGRTHQIRVHLSSIGHPVAGDTLYGAPARVEGRPPLGRYFLHAHRIRFHHPTTGVEVVLTSPLPPELENWLSGT*
128	VWFA-related Acidobacterial domain	s__Sulfopaludibacter_sp900290315	924	NODE_1_length_149421_cov_25.909444	3.6711	4.4005	4.7577	1.0604	0.539724	1.16116	0.461093	1.77326	0.877348	0.379776	PredHel=0	SP	0.999272	0.00015	0.000155	0.000128	0.000122	CS pos: 16-17. Pr: 0.9812					VWFA-related Acidobacterial domain	von Willebrand factor type A domain,von Willebrand factor type A domain	NA	NA	NA	NA	MRYLAAAGLLAVAVLAQQQQQTVPVQSDDPTRISVDVTRVNLLFTVMDRKGRFVTDLTKNDFEIIENKRPQVIQDFSAETNLPLRLGILIDTSNSIRERFRFEQEAASEFIRSVMRSRQDKAMVVSFDTSAELVSDLVDNPEKLETVIHDLRPGGGTSLYDAIFFACRDKLSVDQPKSKFRRAIVILSDGDDNQSRYTRDQALEEAQKADVVVYSISTNISRTDTDGDKVLKYFADKTGGRAYFPFKVEDLAQSFENINNELTHQYIILYRPEPLVTDGLFHVMDLRVKGRKDLIVRVRPGYYAPKM*
129	hypothetical protein	s__Sulfopaludibacter_sp900290315	564	NODE_1_length_149421_cov_25.909444	0	1.3108	0.8661	0	0	0	0	0	2.5827	NA	PredHel=0	SP	0.651526	0.000349	0.000181	0.000218	0.000174	CS pos: 17-18. Pr: 0.5977							NA	NA	NA	NA	MHAVIALFFFLSQPFWQSKPPEKWTDREIDTVLHTSPWVQTAGPEPAVLVYFATAAPIEEAEAELRVRSTKPTPMLDPDYLDYVRENRDNAFILAIPYSKLTGLGDAEEDRRMQRESRMKIGKKTYQILGHFPPTPTDPVLRLVFPRAVKTTDKMVEFELYIPGVAFPERDASFFVKDLLFHDKVEM*
130	Acetyltransferase (GNAT) family;Acetyltransferase (GNAT) domain;Acetyltransferase (GNAT) domain;FR47-like protein	s__Sulfopaludibacter_sp900290315	417	NODE_1_length_149421_cov_25.909444	0	0	0	0	0	0	0	0	NA	NA	PredHel=0	NO_SP	0	0	0	0	0							Acetyltransferase (GNAT) family,Acetyltransferase (GNAT) domain,Acetyltransferase (GNAT) domain,FR47-like protein	NA	NA	NA	NA	MTAIRRGGERDFEEIAAIQTASPEAAQWKVADYAGFDLWVAVCENRVAGFLAARSLGDGECELLNLAVGLEFRRRGIARHLVGALAEACCGNIFLEVRGSNLIARNLYKSMGFKEIGIRPGYYDLSPEAAIVMKFHSC*
131	Protein of unknown function (DUF465)	s__Sulfopaludibacter_sp900290315	237	NODE_1_length_149421_cov_25.909444	21.469	51.4691	30.9151	37.2067	89.4236	82.7219	69.2088	155.936	-2.52551	1.53127e-15	PredHel=0	NO_SP	0	0	0	0	0							Protein of unknown function (DUF465)	NA	NA	NA	NA	MERNAQEELKAHLMATNEEFQKLASHHSELAHQLDALEALPHLTQDQELEETRLKKLKLRLKDQMEAIMSQYRSQQVA*
132	Endonuclease MutS2	s__PALSA-243_sp003135055	270	NODE_1_length_149421_cov_25.909444	0	0	0	0	0	0	0	0	NA	NA	PredHel=0	NO_SP	0	0	0	0	0			PWY-1921		Endonuclease MutS2		Smr domain	NA	NA	NA	NA	MDEEPVRIPITDVFDLHSVPPRDVQAILEEYLTEAHRLGFQVVRIIHGRGVGVQREMVRSILARTSFVLNFRDAPAEAGGWGATVVTFR*
133	Putative Ig domain	s__Solibacter_sp003136215	5076	NODE_1_length_149421_cov_25.909444	1.5036	2.1846	2.6944	3.8604	0.466619	0.307456	0.314703	0.286892	1.81829	3.78365e-05	PredHel=0	SP	0.999246	0.000145	0.000157	0.000128	0.000124	CS pos: 20-21. Pr: 0.9889						Putative Ig domain	NA	NA	NA	NA	MRRISPLLFLSTLTLALLHAQPTITSLQSSNTYIPTFGAAITSGGLGEQASFTLFVNGSFSAGNVTKVEWTNTVTHVVQDFLPSNGINSVSSSQISVNVPLQGTNGSLWGTVVSSAQAVNITVFQGSAVSNAAVFIVNPPLAPPLSDVLPAGTTGQPYSATMFSGGTAPYDVSLADVPNPGSLPPGLNFPTSTTLSGTPTQAGLYTYAVQIYDEWGNSLLCYQTIEIVDPPTISSVVPNSAIAGSNAVPITVTGTHFVSPTTQLDSNYAGSTIELVYSGPSAGLVPLATTVLNATTATATIPAAYLAAAQQLGVLILQPSGARSNSLPFTILGPTVTSVTPSTVTARPTAVALTVTGANFLANGFGTPGQSTIVIGGSPASTAFGSGSLSTTAVFATAG…
134	hypothetical protein	s__Palsa-89_sp003166875	741	NODE_1_length_149421_cov_25.909444	0	0.9977	0	0	0	0	0	0.98279	-0.33172	NA	PredHel=7	NO_SP	0	0	0	0	0								NA	NA	NA	NA	MKTGLYGRIVFGASAVLFGVIALMWYDSDTWQTLRQIWSLPFGTIIGGCLMIFQIAGGIGMQYPRTARWASIVLGIVYLLFSLACLPGIVAAPAVYVHYGSFFEQFSSLCGAIALYAATEANAARAVAFGRAARLGLGVCAISFTLSQILYLPVTADLVPKWIPPNQTFWVILTTIAFALAAISILINRQARLAIRLMTLMLALFGVLVWVPRLIAHPEAHLNWSEFCLSFLITGAAWMVGDLPAL*
135	Glycosyl-hydrolase family 116; catalytic region	s__Bog-375_sp003164035	2166	NODE_1_length_149421_cov_25.909444	0	0	0	0	0.230184	0.270224	0	0	-2.46769	NA	PredHel=0	TAT	0	0	0.616551	0.383452	0	CS pos: 32-33. Pr: 0.5707						Glycosyl-hydrolase family 116, catalytic region	N	GH116	N	N	MAHSEFPLPSALTRRVFLYSAASTLLAAPAEPGYQLQNEAMRLELHAGPEGVYLASLALNREPGWPGQGFSGNLLPRMADTTLLRSGTAILVEGSGWHGSRMKDPSKVTAGPGWLRLEGIELGPAERPLAREEWSVELGAAGLRWRITRTFLEACLLTADRFPALVLTTQAGRGRYSEIPGFLDAEMRLDGIKGFPVDAAAQWYEVVSPRREQNIHFAPSNLHAKVRFTSGFFSYAKAVADGTASAVTLGAESVDRTAPSKAYQRGAVEKQEWSFAPDPAGGTPLDVHLPDPFLNTQLISFAGVYNQWMGWIFGNNPASVPCLHEMGWFPMIHGIQRANPELQQAAGRELAFFARTGVDENGYVMPRWWIQGYYKVPWGNLHDQIPHFILAVYYHAIHT…
136	DnaJ domain;PilZ domain	s__Bog-159_sp003166475	945	NODE_1_length_149421_cov_25.909444	0	0	0	0	0	0	0	0	NA	NA	PredHel=0	NO_SP	0	0	0	0	0							DnaJ domain,PilZ domain	NA	NA	NA	NA	MNEARWEPRQPKPGQYSLTWRGQNSNTYSTEGNGLDVSSSGVGIECPTELKAGSIVFLQARDGSIHASYEVVYCTRRGARFRVGLEAREEAQDREKPAAAKPAERPVEGEADHYETLQINSKADLQTIHRVFRIMAARFHPDNPETGNVEQFLRMKRAYAVLSDPERRREYDAILETNKDDGPRPIFELKDFVTGVEAEANRRLGVLCLLYRQRQTNPDAPGVSLLDLEREMGFPREYLSFTTWYLRSKDYVTVADNSDYALTALGADFVEKKAVRHEIVGKLLNPSLRVRRPGTAGKDRQKSASPPSRPLLTA*
137	Exodeoxyribonuclease 7 small subunit	s__Fen-178_sp003142355	261	NODE_1_length_149421_cov_25.909444	0	0	0	0	1.91059	0	0	1.39506	-1.79139	NA	PredHel=0	NO_SP	0	0	0	0	0					Exodeoxyribonuclease 7 small subunit	exodeoxyribonuclease VII, small subunit	Exonuclease VII small subunit	NA	NA	NA	NA	MAENPAGASPVVSFESCLDELEKVVKELEGGDLALDRSLALFERGMELSDTCRKQLEEAETRVEMLVRREGKIVAEPFRPEKSEKA*
138	Heterodimeric geranylgeranyl pyrophosphate synthase large subunit 1; chloroplastic	s__Solibacter_usitatus	423	NODE_1_length_149421_cov_25.909444	0	0	0	0	0	0	0	0	NA	NA	PredHel=1	NO_SP	0	0	0	0	0			PWY-5816;PWY-6263;PWY-5135;PWY-2681;PWY-6404;PWY-5134;PWY-6262;PWY-5783;PWY-5806;PWY-5133;PWY-6520;PWY-4502;PWY-5864;PWY-5808;PWY-5132;PWY-6403;PWY-5817;PWY-5027;PWY-724;PWY-5805;PWY-702;PWY-6129;PWY-5064;PWY-5140;PWY-5893;PWY-5701		Heterodimeric geranylgeranyl pyrophosphate synthase large subunit 1, chloroplastic		Polyprenyl synthetase	NA	NA	NA	NA	MNLREYLAQQRKLVDSELDRLVPAESAAPETIHRAMRYSLFAGGKRIRPILCMEAAHTVSGDAAGVAGCACALELIHTYSLIHDDLPALDNDDYRRGKLTNHKVFGDAMAILAGDALLTLAFQVLAQLDLADRRKTGLIAE
139	Uncharacterized glycosidase Rv0584	s__Bog-375_sp003164035	627	NODE_2_length_141308_cov_24.504301	0	0	0	0	0.397682	0.62225	0	0	-1.44284	NA	PredHel=0	NO_SP	0	0	0	0	0			PWY-5821;PWY-5976;PWY-862;SUCROSEUTIL2-PWY;PWY-5825		Uncharacterized glycosidase Rv0584		Glycosyl hydrolase family 92	-	GH92	GH92_e45	N	LVPHDVQGLMNLLGGRDKFDAKLDEFFNTPYAPKGICRDCTGMVGQYVQGNQPDQQAPYYYDWGGQPWKTQELSRRILKEMYGSDKYGLAFPGMDDQGSTSSWYVMSAMGFYTVDPARPEYIIGSPIFDEVTIHLGNGKDFVIVANNNSDKNIYIQSATLNGKPLNKPWFSHADIASGGKLVFQMGPAPNKSWGSAPDAAPPSMSSPM*
140	L-lactate transporter	s__PALSA-243_sp003135055	1215	NODE_2_length_141308_cov_24.504301	0	0.6085	0	0	0	0	0	0	2.08733	NA	PredHel=11	NO_SP	0	0	0	0	0					L-lactate transporter		Major Facilitator Superfamily	NA	NA	NA	NA	VQPATAFAVNEHSIRYEGWRVAVASSICVLVSFASLLVYTFAIFLKPLAAEFGWSREAVSAAFGIAALAVAACSPPLGWLLDRYPARRIILPCLTIFGCAFASLSLMTRHLWQLYATFLILGIVGNGTAHLAYSRALTTWFQERRGVAFSILLGGGALGAMILPPVAEALIRTVGWRASFAILGAAVLVIGLPCGARIRARSRFTHSASLAAAGASVSEGLRSRIFWIIVVELFLISVSQNGAITHLSALLTDRGISAGKAALAVSSMGGAILAGRLITGWLLDRYFAPRVAACLFAISAVGTYLLAGAQSLPVGIEAAALIGFGMGGEGDVTPYLLSRYFGLRSFSTLYGFTWTAYAIAGAVGPVIMGRAFDATGSYSGLLVRLAEVTLVAASLMLLL…
141	Carboxypeptidase regulatory-like domain;TonB dependent receptor	s__Fen-330_sp003154855	3252	NODE_2_length_141308_cov_24.504301	4.6939	2.9553	1.9526	2.7116	0	0.0599693	0.0654952	0.335901	4.17457	2.54972e-08	PredHel=0	SP	0.998377	0.000322	0.000307	0.000246	0.000224	CS pos: 12-13. Pr: 0.9625						Carboxypeptidase regulatory-like domain,TonB dependent receptor	NA	NA	NA	NA	LLLLSLAWFARAQDPVGVLEGEIKDTSGGVVSAAAVTVTNHQTGFTSKQLSTREGTFHFSSLPAGEYDLSAGAPGFAVFTASAIHIDIGRTVRVPVRLEVAAGHTEVNVRGNGATLDLAPTLGNVVSASQAVDLPLNGRDLTQLGLLQPGVAPMTAGLAQAGGIARSGQAYAVNGQRPESNNYLLDGAGNVDSVNGGYALRTPVDAVNEFRILTLNAPAEYGSTSGATTSVVTKSGSNGFHGDVYEFLRNNAMDVRNFFASQTEPLHRNQFGTTLGGPVRKDKDFFFAYYEGQRDSAGTTQAAIVPTAAQRNGDFSGLTDPASGQPAPLINEFTGQPFPGNQIPSFLQNPIAIQAEKLYPLPNIGANVFESTQLGSNNYDQGGFRLDHYFSTRDQLFAR…
142	hypothetical protein	s__Aeromonas_molluscorum	483	NODE_2_length_141308_cov_24.504301	0	0	1.0113	2.0285	0	0	0	0	2.79142	NA	PredHel=0	NO_SP	0	0	0	0	0								NA	NA	NA	NA	VGRANEPSAVKRDLLRLATEFRHAIQQSDNVPDVLRSRFQRFPTDMCEFASNLLGRYLTGEGFENVRYVCGSRRLRARYNDQRHAWLEAQGFIIDITADQFPDGIGPVVVTEDRSWHSRFRIFESRDATNLTDYPVAAQRQYDDLFRRVAGKIAPGPPDS*
143	hypothetical protein	s__PALSA-243_sp003135055	438	NODE_2_length_141308_cov_24.504301	0	1.6879	0	3.3554	0	0.445422	0.243138	0.415618	2.68275	NA	PredHel=0	NO_SP	0	0	0	0	0								NA	NA	NA	NA	MADVISDYQKWKQQGETLKLQAKQAMESRFRELLTEAASVAEEYRSDFGAPLKPPPPVIAFRYKTAAKAKSRKAPGQQHATRTRDAAPPESKDPKPNPKIAGLQKQLATARKKLDDAKASAAPTRKLEDRIYEIEDALRLAGQPV*
144	Alpha-xylosidase	s__Sulfopaludibacter_sp900290315	2151	NODE_2_length_141308_cov_24.504301	0	0	0	0	0.347768	0.816199	0.594167	0.761755	-4.88881	0.00140155	PredHel=0	TAT	0	0	1.00001	0	0	CS pos: 26-27. Pr: 0.9249	ko00052;ko00500			Alpha-xylosidase		Glycosyl hydrolases family 31	-	GH31	GH31_e48	GH31	MRIDRRKFLGAAGTGGALLQVRPSAAQPRPAPRQVHPGVWQFRFGAPEAITPVATRHYQPAAAALASLPAVATCPVPVTGTGSQRGYLVRIPLAANQSVYGLGLQLQSLMQRGLKKRLRVNADPKMDTGDSHAPVPFYVTTGGYGVLVDTARYATFYCGNKDRKGVAPPAAEPAPAAIGEDALPAAYRRFHFDQATEVMVEIPEAAGVDVYVFGGPTMRLAVQRYNLFSGGGPLPPRWGLGMWYRVKSDYSQEDVLRLASEFRDRRIPCDVLGLEPGWQTHAYSCTYVWSKKYPEPARLVRDLASQSYRLNLWEHAFTHPDSPIHQALSPHSGDYEVWGGLVPDFLDPEARRIFAGFHEKEHVALGVSGYKLDECDNSDFTGNWSWPEVASFPSGADGE…
145	Formate hydrogenlyase transcriptional activator	s__Fen-178_sp003142355	1563	NODE_2_length_141308_cov_24.504301	0	0.473	0	0.6269	10.2892	12.356	8.72245	13.0454	-6.23256	1.03923e-14	PredHel=0	NO_SP	0	0	0	0	0		ko00983;ko02020;ko00230			Formate hydrogenlyase transcriptional activator		ATPase family associated with various cellular activities (AAA),AAA domain (dynein-related subfamily),GAF domain,GAF domain,GAF domain,Bacterial regulatory protein, Fis family,Sigma-54 interaction domain,Sigma-54 interaction domain	NA	NA	NA	NA	MDPSAPVPTPATPAELRSDNERLKLLLDLNNAIVSNLELRDLLRAISASVRHMMKCDSVGVALPDPNDQRLRIHAVDFPEGRGLIREEGKVPAAEGPTNRVFRIGEPIALDARALAALDASNLAVAEGFHALCDVPLVSRNRTLGVLCLGRLHDHPFTGDEVEFVRQVAAQVAIAVENALAYKQIAELKDKLAQEKLYLEDEIRSQMNFDSIIGRSEPLQKLLQQVETVAPTDSTVLIYGETGVGKELVARAIHNLSSRSKNAFVKLNCAAIPTGLLESEMFGHERGAFTGAIAQRIGRFELASHGTVFLDEIGEIPLELQPKLLRVLQEREFERLGSSRTLRTDARLIASTNRDLAAMVKEQKFRMDLYYRLEVFPIYVPPLRERQQDIPLLVRHFVQ…
146	Tetratricopeptide repeat;TPR repeat;Tetratricopeptide repeat;Tetratricopeptide repeat;Tetratricopeptide repeat;Tetratricopeptide repeat	s__Fen-178_sp003170915	846	NODE_2_length_141308_cov_24.504301	0	0	0	0	3.38926	2.07528	2.51799	2.15192	-5.60887	2.53269e-05	PredHel=0	SP	0.832228	0.000231	0.000228	0.000178	0.000158	CS pos: 16-17. Pr: 0.7997						Tetratricopeptide repeat,TPR repeat,Tetratricopeptide repeat,Tetratricopeptide repeat,Tetratricopeptide repeat,Tetratricopeptide repeat	NA	NA	NA	NA	MPALAVVLSTGAILRAAGSDLERAEEAYQRTDYKAALGTLLPVSPKNGAVYALTGKAFYMDGQYRNSISCLEKAVAEDPQNSTYYDWLGKAYGRRAEESSFLTALPYAKKTRAAFEKAAALDPSNLEALGDLFEYYLQAPGIVGGGVDKAEEVSTQIGRLNEAEYHYTRARLAEKRKQVQVVEAELRKAMQLAPREIGRALDLAGFLAGQGRYEESDALFRRAAQMEPDSAKLLFARASAYIQSGRNLEDARMLLRQYAGSRITPDDPPRSEVARLLKASR*
147	Protein of unknown function (DUF3047)	s__Fen-178_sp003170915	657	NODE_2_length_141308_cov_24.504301	0	0	0	0	6.07203	4.15682	4.70134	4.71067	-6.18891	6.27317e-07	PredHel=1	SP	0.999334	0.000124	0.000147	0.000118	0.000114	CS pos: 23-24. Pr: 0.9806						Protein of unknown function (DUF3047)	NA	NA	NA	NA	MNGGVRALLYLAFALIFQGRTSALSVIALGVANPGASGVPSGWQIKVNHGKPEVSGCNEADRLCVHLKSHSSSFSLERSVEVDLAETPYLSWSWKVTRLPAGGDFRKAATDDQAAQVLVAFTDRRVLSYIWDSSAPKGTARSASTIPLVHVFAVVCESGAEEANRWVGETRNVAADYERSFGRPAPPVKGLRLQINSQHTGSLAESYFGEVAFRSAPE*
148	hypothetical protein	s__Fen-178_sp003170915	888	NODE_2_length_141308_cov_24.504301	0	0	0	0	15.7237	12.1923	10.1951	17.4263	-8.11851	5.91473e-13	PredHel=0	SP	0.999181	0.000158	0.000177	0.000147	0.00014	CS pos: 18-19. Pr: 0.9812							NA	NA	NA	NA	MKISSALLGLALLTGAQGAELKPETLRAWNQYVHDADSAMRARLEPGRHFLWTDEAPDRAARVRKGEILIAPMDGAGMHHVPDGLIHHWVGAMFIPDATLDGVLAVAHDYDRYKDIYRPKVLDSRLLACGDGRQEYSMVWMNNIVFVNATLQSHYEAHDFRVDRQRSYTITHVTGAQEIEDYGKSGERLLPAGEGNGFIWRLQSIARYQERDGGVYLELEAIGLTRDIPATIRWMTGPLVTRLSRGTLAASLRQTREGVAASARATQALTACSMRGSHPAAIAVAEEDGPTEMHR*
149	hypothetical protein	s__Bog-209_sp003131315	513	NODE_2_length_141308_cov_24.504301	0	0	0	0	0.486005	1.52106	0	0.354924	-2.36038	NA	PredHel=0	NO_SP	0	0	0	0	0								NA	NA	NA	NA	MKTFATMEREELLRALAMFAKNWLAHDGCWFLAAEERFGMDTAIALDAGSWARFAAVEARRIMATFEIPEGGGLPALEEALGLRLYAMVNAQRVEWTEDRQRLRFFMDECRVQEARRRKGLPDFPCRPVGTVEFETFARTVDPRIVTTCLTCPPDAPAGRCCAWEFTLGT*
150	Coenzyme A disulfide reductase	s__Fen-178_sp003170915	1686	NODE_2_length_141308_cov_24.504301	0	0	0	0	0.73938	0.925629	0	0.647886	-4.40173	0.0249935	PredHel=0	NO_SP	0	0	0	0	0		ko00251;ko00920;ko00720;ko00020;ko00252;ko00360;ko00272;ko00071;ko00260;ko00010;ko00620;ko00280;ko00910;ko00450;ko00190			Coenzyme A disulfide reductase		NAD(P)-binding Rossmann-like domain,Pyridine nucleotide-disulphide oxidoreductase,Pyridine nucleotide-disulphide oxidoreductase,Pyridine nucleotide-disulphide oxidoreductase, dimerisation domain,Rhodanese-like domain	NA	NA	NA	NA	MKKQKRILIVGGVAGGASCAARLRRLDEQAEIVIFERGPYVSFANCGLPYYIGEIIQHEDKLLVATPELFRERFHIEVRTRNEVTLIDRAASEVEDRNLETGSVYRERYDALVLSPGASPIRPDLPGVDLPGIFTLRTIPDSREIRDWLKTHNAQRAVVAGGGFIGLEMAENLDVWGLEVTIVEMADQLMPPLDPEMAEFVRRRLVAHTAQVRLGDGVAGFEQAGNGGLVVRTQAGARIPADIVILSLGVRPEVGLARQAGLEIGSRGGIRVDDSMRTGDPRIWAVGDAVEVRNSVTGAWDLVPLAGPANRQGRIAADAICGRASRFRGVQATAVCGFFGLTAALTGATEKSLRRAGASDYEAVYLHPGHHAGYYPGASPIHLKLLFRKSDGRILGAQA…
151	7;8-dihydropterin-6-methyl-4-(beta-D-ribofuranosyl)-aminobenzene-5'-phosphate synthase	s__Fen-178_sp003170915	855	NODE_2_length_141308_cov_24.504301	0	0	0	0	0	0.228191	0.498325	0	-1.52077	NA	PredHel=0	NO_SP	0	0	0	0	0					7,8-dihydropterin-6-methyl-4-(beta-D-ribofuranosyl)-aminobenzene-5'-phosphate synthase		Metallo-beta-lactamase superfamily,Beta-lactamase superfamily domain	NA	NA	NA	NA	MIEDLQITILADNAIFNRDLLAEHGLAILVEAGGRRILFDTGQGRVLTANAAALGCALETLDAIVLSHGHYDHTGGIAQVLQLGGKPRIFAHPAALGPKFAKRGQPPHRDIGMPDASREALGSAGDRLVTTESVTEVAPGVWCTGEIPRTHAAESGFFLDPACRELDPLIDDQALFVETCDGIVVITGCAHAGLVDTLDRVAQITGQDRIFAVAGGFHLMLSERDAWEAAGNALGRREVQWIAPVHCTGFGAQAYLHARFHSRAIEAGAGRRLEFRKGAHRPAN*
152	Peroxiredoxin	s__Fen-178_sp003142355	678	NODE_2_length_141308_cov_24.504301	0	1.0904	0.7204	1.4451	5.51627	3.88424	2.04222	4.56473	-3.2191	0.000782084	PredHel=0	NO_SP	0	0	0	0	0		ko00360;ko00480;ko00680;ko00940			Peroxiredoxin		C-terminal domain of 1-Cys peroxiredoxin,AhpC/TSA family,Redoxin	NA	NA	NA	NA	MTETVQKLPLIGEPAPSFEAETTQGRIRFPEDYRGKWVVFFSHPADFTPVCTTEFMTFAAMHKEFQGLNCELVGLSIDSTFSHIAWLRTIREKVAFRGIKDVEVMFPVISDLTMQVSRAYGMLQPAASTTQAVRAVFVIDPEGKVRAILYYPLTNGRNIQEIKRLLMALQTSDKHKVATPAGWVPGEEVIVPPPGSCGAAKERMSAADPAVRCVDWFLCFKNLPD*
153	Aminotransferase class-V	s__PALSA-129_sp003167255	1149	NODE_2_length_141308_cov_24.504301	1.4761	0	2.5507	0.8527	0	0.169762	0	0	3.89193	0.0905361	PredHel=0	NO_SP	0	0	0	0	0		ko00380					Aminotransferase class-V	NA	NA	NA	NA	MVSVKNANSSAAPAVWERFAHQFPVRANRIYLNHAAVSPLCKPAADAMKHLADDCLHFGSLHYDEWLAAYEGLRVAAARLIGANRNEIASVKNTSEGIATVAIGLNWKPGDRMVAFREEFPANYYPWKRLEEKGVAVTWLSVGDSLERIEEATRGARLLSISFVQFLSGYRAPIREIGEICHRNQCIYMVDAIQGMGAFPIDVRACHIDTLAADGHKWMMGPEGCGILYISEALQDQVDPVEFGWTNVAGYNDYASRDMALRPDAGRYECGTLNTIGIYGLKAAIEFLLEVEVGVIAPVVQNLGDRIAEGVQAKGYELFIPRTAETGAGIVSFRKAGVDAMELVVRLKKAGISVAPRAGWVRTSPHFYISPADIERFLEELP*
154	Beta-barrel assembly-enhancing protease	s__Bog-375_sp003164035	933	NODE_2_length_141308_cov_24.504301	1.8178	3.9619	2.6177	3.6755	0.935322	1.56817	0.114141	0.390253	1.07807	0.363722	PredHel=0	LIPO	0.333421	0.666505	1.7e-05	1.6e-05	1.6e-05	CS pos: 18-19. Pr: 0.6138				Beta-barrel assembly-enhancing protease		Peptidase family M48	NA	NA	NA	NA	MYYRAVAALSLIFTAGALCASDQKKDDPNQIGNRNVGKGINFYSMEKEMALGRQLAQEVRRQAKILDDPLITEYVNRVGQNLVRNSDAKIPFTFEVIEGPEVNAFALPGGYVFVYTGLIKMADEEDEFAGALAHEIAHVAARHMTRNATKGQLAQIGTIPVGILLGGWGGYAARQAAGGVGIPLSLLRFERKDETEADYLGVQYMYAAGYDPNGAISIFEKLEALERNQPGAISRLFATHPMDADRIAKTQQEIQKILVSRSEYVVTTSEYTRIRERLMTQEAGRKTDPAGNRPKLKIGPAPDDRPTIRR*
155	hypothetical protein	s__Solibacter_usitatus	495	NODE_2_length_141308_cov_24.504301	3.4264	0	0.9868	1.9793	1.25926	0.591178	0.430384	2.20673	-0.457774	0.843093	PredHel=0	SP	0.999186	0.000179	0.000181	0.000142	0.000141	CS pos: 19-20. Pr: 0.9745							NA	NA	NA	NA	MKTIVTMLTISLAAGMAIAQTQQPQQSAQPDSKTAGQSETKNSSAAGTTAPAEMKTSTFKGTLMDMSCASQGSGSAPAAADQKNTANREAGSGSDCPVSANSSQFGMKMDDGKTVKFDMVGNQRTQDMIKNDKGWNKEITANKPIHAKVNGVLNGDKLIVSSIH*
156	hypothetical protein	s__Sulfopaludibacter_sp900290315	699	NODE_2_length_141308_cov_24.504301	4.8528	0	5.5904	2.8034	6.42061	6.27929	5.3331	8.85526	-2.25004	0.000133409	PredHel=0	SP	0.721263	0.278077	0.00016	0.000134	0.000133	CS pos: 16-17. Pr: 0.7007				hypothetical protein		Beta-lactamase superfamily domain,Beta-lactamase superfamily domain	NA	NA	NA	NA	MTSLAIGLLLTAAAWCTTPEEFSTSAGTLQLTPIQHASLMIQAGGKVLYIDPAQGSYDGLPQADYILITDIHGDHMAPALVAKLKKADTVILAPKAVAAQVPGCTVISNGESHTLGAFKIEAIPMYNLKPGGFHEKGRGNGYVLTYGGKRFYFSGDTEGIPEMRALKNIDVAFICMNLPYTMTPEAAAEAVKAFHPAIVYPYHYTKEENAQAFAKDMQGSGIEVRLRNWYPK*
157	Citrate synthase	s__Fen-178_sp003170915	1317	NODE_2_length_141308_cov_24.504301	10.3025	7.0167	11.1266	9.6713	47.3299	45.9916	36.312	48.3818	-3.38269	3.93391e-50	PredHel=0	NO_SP	0	0	0	0	0			REDCITCYC;PWY-5913;PWY-5690;GLYOXYLATE-BYPASS;PWY-561;PWY-6549;P105-PWY;PWY-5750;PWY-5464;GLYCOLYSIS-TCA-GLYOX-BYPASS;TCA-GLYOX-BYPASS;ANARESP1-PWY;FERMENTATION-PWY;TCA		Citrate synthase	citrate (Si)-synthase	Citrate synthase, C-terminal domain	NA	NA	NA	NA	MDNHTLTITDNRTQKSYEVPISHGTIRAMDLRQIKTGPEDFGLMTYDPAFMNTASCQSAITYLDGDAGILRYRGYPIEQLAEKCTFLEVAYLLLNGELPTSDQLDEWNCRVMRHTMLHENVRKFMDGFHHDAHPMGMLISTVAALSTFYPDVRNIADARCRRKQIVRLIGKMPTLAAFSYRHRLGRPYVYPDPDLSYTQNYMNMLWRKTEPKYAANPVLSRALEVLFILHADHEQNCSTSTMRAVGSSNADPFSTTAAAIAALSGPLHGGANEEVLRMLDEVGSKEHIPAFIEQVKEGKRKLMGFGHRVYKNYDPRARIIKQVAEEVFEVTGRNPRIDIALELEKIALSDEYFIKRKLYPNVDFYSGIIYQAMGFTPDQFTVLFGIPRTVGWLAQWEEM…
158	hypothetical protein	s__Fen-330_sp003154855	453	NODE_2_length_141308_cov_24.504301	0	0	0	2.1629	0	0.215328	0	1.60758	-0.0654404	NA	PredHel=0	NO_SP	0	0	0	0	0								NA	NA	NA	NA	MLSTKLVQLIENHWDTIGQRLIVAVRNHPDMQQLAKRPQIELREWCRDILENLGDLLTAKDHDEQQRRYRILGKTRFEENIPLHEAVLRFHILKELIVEFIHEQGLPVNAMQLYAEEELELRLGRFIDAGVYHVVCGYENALRRAARLAS*
159	Solibacter uncharacterized C-terminal domain	UNKNOWN	510	NODE_2_length_141308_cov_24.504301	0	0	0	0	0	0.191231	0	0	NA	NA	PredHel=0	NO_SP	0	0	0	0	0						Solibacter uncharacterized C-terminal domain		NA	NA	NA	NA	MSPVLRNPAPLLYFDPSGALDFFQAPAYQDILYTYPVPLADIWNQDGTPNSATNPAHLGSTVTIFATGFSPLSGVPADGAPGGANPQYPAQPILYASAAEIPVWTPNGNLAEPLLLPITTIAGHSNSLLQLTATIPSYFSPGPLPFFIGTWTSGGVPAPRWTNFLYTVR*
160	Solibacter uncharacterized C-terminal domain	s__Bog-113_sp003136675	825	NODE_2_length_141308_cov_24.504301	0	0	0	0	0	0	0	0	NA	NA	PredHel=0	NO_SP	0	0	0	0	0						Solibacter uncharacterized C-terminal domain	Beta-propeller repeat	NA	NA	NA	NA	MAVDASGAVFAAGMADSQSGIVGFAAKVDPALQHQVHFTYLDAALPNGIAVDSAGNAYIAETPFTVPITVGPGGGGFIAFGENAIHKLEASGALSALSGSGGGSAIAFDRSGNLVVTGGSYPATEAFQTTCGPRTDLGGLSISVLDPVSLQPQSSAFLAQQTLLGASSLLSDGSLYVATQANRVLHVSPAAPSSPVACIVNGASYLAESTVAPGQLLTIFGQGLGTDPLTVYDDSRQLPFSSGGTAVRIQGFRRRFWLFPPARSTPLFLTAWVR*
161	hypothetical protein	UNKNOWN	387	NODE_2_length_141308_cov_24.504301	0	0	0	2.5317	0	0.504032	0	0	1.60397	NA	PredHel=0	SP	0.998838	0.000251	0.000244	0.000194	0.000185	CS pos: 18-19. Pr: 0.9752							NA	NA	NA	NA	MAHSRFLFPLACATLAFGQGADSILLLNQTPILAVNRDTQDNLLVAARTDTLVTVSRYDQQGQLLQSFTGQGRTLNAGGNVTVLASDSAGILYLGAAAALIRPADDPASIRNGTQSCSASAPIGTRAY*
162	ECF RNA polymerase sigma-E factor	s__Solibacter_usitatus	612	NODE_2_length_141308_cov_24.504301	29.0989	39.8634	26.3385	16.0094	0.81484	3.34687	2.61057	2.37975	2.49045	1.04391e-08	PredHel=0	NO_SP	0	0	0	0	0					ECF RNA polymerase sigma-E factor	RNA polymerase sigma factor, sigma-70 family	Helix-turn-helix domain,ECF sigma factor,Sigma-70 region 2 ,Sigma-70, region 4,Sigma-70, region 4	NA	NA	NA	NA	MAQDAAGAVGARLSPHVDSLIRAAQGGDQDAFEQLIHAYDQSVLRLAMNLLRSPEDARDVYQEAFLRVYRNLHSFRFDCSFHTWLYRIVTNICLDQLRKRKVRKEESTIVETSDGPIDRMDTFEEEGAESDPERSMWNGQLKRRIDGALEDLTPRERMVFELRHYQGLRLRNIGEMLGTTEEAAKNCLFRATQKMRSALGDFV*
163	HEAT repeats;Putative zinc-finger	s__Fen-178_sp003142355	963	NODE_2_length_141308_cov_24.504301	1.7612	3.4546	0	1.0174	0.776702	0.607755	0.995382	0.378115	0.167358	0.927788	PredHel=0	NO_SP	0	0	0	0	0							HEAT repeats,Putative zinc-finger	NA	NA	NA	NA	MNCDAAGKLIPLYYYGELSPEEEDGVEAHFHECAACAREMARQRSFANAVDNLAVGPPRTLLEDCRADLRAAIQGGAPRVPRPAKGPWTLFLEAIGLSFSGFTRYRQPVGAVALIAIGFFAARYTGAGMGNFAITPTGSAPVAYSASMTGDDVFSTVRSVQPDSAGHVQIAWDETRRRVISGEVGDPNIQKFLVAAASEENPAVRVESVGLLKDRAASSEVRDVLLNALAHDGNAEVRLKALEGLKGLAGDAAVRKTLAQVLQSDDNAAVRLEAISLLVTRHDESMVGVLQNLVQKDGNSAVRLKCEKALKDMNASVGTF*
164	hypothetical protein	s__Fen-178_sp003170915	1155	NODE_2_length_141308_cov_24.504301	2.9369	1.2801	3.3833	2.5449	0.431743	1.01341	0.553312	0	1.21566	0.263343	PredHel=0	NO_SP	0.445562	0.000116	0.000139	0.000111	0.000101								NA	NA	NA	NA	MRQSALFSALPAVALLAWVLVNQGYGQEMLKREAGGWVRTLTGTAPPEARLRLMGHGPVTVEAGVAREFSYTVAVKVLARTESEARRKLANARVQVSSERGTCVVNVPGGEALSSVTLRAPRLTAAEISTSDGMVDVRGVDGSLSVHSRAGELFADRIQGDCDLVTGGGAVSVGQVNGNLHCSTGAGRIAVKSARGQASLVTDGGDIVADHVGGEVTAQTRGGGVHIGSAGGAVNASSGGGEIVIEHAGGQVSAQNMAGPVRVSGAVGVHCVSTGAVALSNISGAMSVSTAMGSIFANLLGSRPADSFLATGSGDITVVIPSNLGLTIRAANQMSDSLRRIVSDYPAIQIGRRGTQLVAEGRVNGGGPLLQITGTGGTIFIKRQ*
165	Probable periplasmic serine endoprotease DegP-like	s__Bog-375_sp003142185	807	NODE_2_length_141308_cov_24.504301	12.61	4.1224	4.8422	7.8916	0.617901	0.120845	0.263974	0.676784	3.62019	6.46598e-05	PredHel=0	SP	0.999234	0.000155	0.000168	0.000134	0.000133	CS pos: 23-24. Pr: 0.9777				Probable periplasmic serine endoprotease DegP-like		PDZ domain,PDZ domain,PDZ domain,Tricorn protease PDZ domain	NA	NA	NA	NA	MGGFKKIGLAWLAAALMAPGGFAQTERHDANPMVLQKDSSYLGIGVQDVDSDRAKALKLKDERGAEITSVDPDTPAFKAGIKPGDVVLEYNGTPVQGTDQLQRMVRETPAGRTVKLMVWRNGAALTLTATVGQRKGLWMATPGGDINVVMAPMPPMPPLPPLSMPRMIAIMPSGLLGIEGEPLNQEPQFAEFMGVKDGVLVKAVSRNSAAERAGIKAGDVIVKIDDSHVSSSGDITSLLRTSHGKRTYTVTVVRSKKEMPVPVTIEER*
166	Methyltransferase domain;Methyltransferase domain;Methyltransferase domain;Methyltransferase domain;Methionine biosynthesis protein MetW	s__Sulfopaludibacter_sp900290315	1371	NODE_2_length_141308_cov_24.504301	0	0	0	0.7146	0	0	0	0.265604	1.60569	NA	PredHel=0	NO_SP	0	0	0	0	0		ko00380;ko00350;ko00340;ko00450					Methyltransferase domain,Methyltransferase domain,Methyltransferase domain,Methyltransferase domain,Methionine biosynthesis protein MetW	NA	NA	NA	NA	VESAELIAILQEVRDRVRSRHPQGVEPGATGIPLADLMPLLHARDAALGKVAAIGTVNPRPGGLVNGLVQTWKKFLARVLDWHVREQVEFNRKIVSAVDAAIEALGETNRAIGQLAARIAEAGELKDMRNHWADWRADWERKLQQNEIQFLRSVADLQGAAQHRATLMDASYRDQVRAQHQDFTSALQRQMIEVQQRLWADMERIRLEYERLIYSELRTIRQRAEVRGKPAEAPQRSASPEPPASLPFDYGRFAERFRGSEEYVKDGQQFYLPYFAGCRNVLDIGCGRGEFLEMMRQAGVPARGIDLSEESVATCLHKGLDAEPADLFPYLAALPEASLDGIFCSQVVEHLPPAHLPEMLRLCASRLVRNGVIAIETPNPECLAIFATHFYLDPTHQRP…
167	NADPH-dependent 7-cyano-7-deazaguanine reductase	s__Sulfopaludibacter_sp900290315	411	NODE_2_length_141308_cov_24.504301	0	0	2.3769	0	0	0	0	0	2.25883	NA	PredHel=0	NO_SP	0	0	0	0	0					NADPH-dependent 7-cyano-7-deazaguanine reductase	7-cyano-7-deazaguanine reductase	QueF-like protein	NA	NA	NA	NA	MKRAYTDEHAAAGVHAALPEIETWPNQYADYEIEIVMPEFTSVCPKTALPDFGKIVLRYVPDKLCLELKSYKMYLLAYRDLGIFQENAVNRILSDVVNAANPVTATVIGDFSARGGLTTLVTAAFARPRRRARGKR*
168	hypothetical protein	s__Sulfopaludibacter_sp900290315	1209	NODE_2_length_141308_cov_24.504301	0	0.6115	0	0	0	0.161337	0	0	1.35459	NA	PredHel=0	NO_SP	0	0	0	0	0		ko00300;ko00310			hypothetical protein	TIGR00300 family protein	LOR/SDH bifunctional enzyme conserved region	NA	NA	NA	NA	MPFQEVVEAEGHLIDSHIMENIFDKVVEYSGRFEVEQFRIGRTNSEPSSLRLKVETPDAASLERLLQSLLELGCAPVDTGDALLREVERDKCAPEDFYSTTNHHTLVRHGAKWIEVENQRMDAMIVVAEGRAQCRRLRDLRASDRIVVGLRGIRVVPEAKERDRLAFAFMSNGISSERQVETAVRQTAALVTQAIEQKQRVVAVAGPVVVHTGGVAGLSALIRNGYVQAVLSGNALGVHDIEAALFGTSLGVRLSDGRQEEHGHRNHMRAINAVYHAGSVACAVASGRLQSGVLYECVKAGIPFVLAGSLRDDGPLPDTITDMNAAQDAYAAQLKGAGLVICLGSMLHSIATGNMLPSWVKIVCVDINPSVATKVSDRGTGQAVGVVADVGLFLDLLSK…
169	Signal transduction histidine-protein kinase BarA	s__Sulfopaludibacter_sp900290315	1959	NODE_2_length_141308_cov_24.504301	0	0	0	0.5001	0	0	0	0	2.32367	NA	PredHel=2	NO_SP	1e-06	0.00701	0	0	0.166674		ko00230;ko00790;ko00010;ko02020;ko05111;ko00620;ko03090;ko04011;ko00240			Signal transduction histidine-protein kinase BarA		Periplasmic sensor domain,HAMP domain,Histidine kinase-, DNA gyrase B-, and HSP90-like ATPase,His Kinase A (phospho-acceptor) domain,Response regulator receiver domain	NA	NA	NA	NA	MPGLSGLSLKYKLQAIMMATVAAALLLVCGLMFVSEVANRRSDVREKLETLGQMIGQNSVAALSFADEDSARKLLQSLETQPGIVAAGLYTADGRLFTEYRRQEDEVVVPSRAGRAGFDFSSGRLAFWQPVVWNGQTAGTVYLQPDMQKLTERLRHSLWMILVVFVVSSVVAYLIAARLQRLISEPIIHLAQTAKAVTLLKNYGIRAQTSTNGEVGMLIAGFNEMLSEIQNRDRQLQRHSEGLEEQVSERTAELQKLNEELTGAKERAESGSRAKSEFLANMSHEIRTPMNGILGMIEVMLDAGTLPEQSESLLIIKNSAEALLAIINDILDFSKIEAGKLDVDVIPFPVRECVEDTVRLLSVRAGQKGLQLACEIHPDVPQRIHGDPLRLRQVLLNLL…
170	YfiR/HmsC-like	s__Sulfopaludibacter_sp900290315	546	NODE_2_length_141308_cov_24.504301	0	0	0	0	0	0.357279	0	0	0.0664979	NA	PredHel=0	SP	0.999094	0.00019	0.000194	0.000148	0.000142	CS pos: 27-28. Pr: 0.9777						YfiR/HmsC-like	NA	NA	NA	NA	LVFLTHFRGRIVSLVFVLAVAQGIVRAQSAGEYELKAAFLYKFAGFVQWPDDSPADDICIGVVGQDPFGPVLNAVVNGKILNGRSFTVRRSPNARDLPACQIVFISSSERPRLRAILHQLRPGALTVGEMPGFCEGGGIIGFELADRRVRLRINLEAAQRARLQISSKLLSLAKLVEGVEQ*
171	Iron-regulated outer membrane virulence protein	s__PSRJ01_sp003175985	2025	NODE_2_length_141308_cov_24.504301	0	0	0	0	0	0	0	0	NA	NA	PredHel=1	SP	0.969363	0.003419	0.000426	0.000274	0.000393	CS pos: 34-35. Pr: 0.8117				Iron-regulated outer membrane virulence protein		Outer membrane protein beta-barrel family,TonB-dependent Receptor Plug Domain,TonB dependent receptor	NA	NA	NA	NA	VRLIIACRSADKYNVRSLLGIACLLVLVAGAAAGQNSLADASLEQLLNTRVTSVSKREAKLGRSAAAVFVISAEDIRRSGAANLPDVLRMAPGVDVQQVDASIWAISIRGFNSRYSNKVLVMVDGRSIYTPTFAGVYWDNQDLPLEDIDRIEVIRGPGATLWGANAVNGVISILTKSAKATQGGLIAAGGGSNTRTLDTAQFGGKAGPAGAYRIYGRFLDVGNLAMPGGDPAYDRWSGVHGGFRSDWDLSPHDALMVEGDLFVNREHETVRSGWIPSASQTLVRQQFDSSGGSLLARWTHSPESGVQTSVQAYYDSYRRTEFGGAEKVRSFDVEFQQHVSLGSRQEIVWGLGYRGSPSSLTAGPALSLSPASRTDTLWSVFLEDEIRLTGSLSLTLGGR…
172	hypothetical protein	s__Sulfopaludibacter_sp900290315	204	NODE_2_length_141308_cov_24.504301	0	0	4.7888	0	0	0	0	0	2.25883	NA	PredHel=0	NO_SP	0	0	0	0	0								NA	NA	NA	NA	MRANNARVEFDQTHKRWEVHIFVGAEVIKRPISKSAAESGKDALKELAIQTARDEGYDVDPAAVTVA*
173	Oxidoreductase family; NAD-binding Rossmann fold;Oxidoreductase family; C-terminal alpha/beta domain;Oxidoreductase family; C-terminal alpha/beta domain	s__Sulfopaludibacter_sp900290315	1173	NODE_2_length_141308_cov_24.504301	0	0	0	0	0	0.16632	1.08959	0	-3.00374	NA	PredHel=0	TAT	0	0	1.00001	0	0	CS pos: 26-27. Pr: 0.8958						Oxidoreductase family, NAD-binding Rossmann fold,Oxidoreductase family, C-terminal alpha/beta domain,Oxidoreductase family, C-terminal alpha/beta domain	-	GH109	GH109_e7	N	MDPNRRTFLTSAIAAAPLFIPRSAWGANDRLAYGLIGAGGRGRYLNNNFQKLGAECVAIAEVYEPHLEAARKDSPAAKPYLDYYDLLAQSGLDAVVVATPDHQHAPMLFAALDAKKDVYLEKPMSHSLEQSKVMIEAVRKSSQIVQVGMQRRSAPAVIEARKLVDSGILGRITLAKPMWNWNVSKALDNRPLPGKLDWKRFLGSAPERDLEPMRFRSWRYFWDYSGGNMTDQGTHLMDVVQWFTGAGLAKSAVCFGQEAKNTGSEVPDVFCAVFEYPNLMATWTLNYCNSYDNDWSIQFQGDAGTMILNNAGYRIWKEPVPKNPDPVQTVAAPIPIETHIQNFLDCVKSRQQPNATVEVGASAVSAPHLANVAFHAGRQAHMAADGFSAA*
174	Macrolide export ATP-binding/permease protein MacB	s__Fen-178_sp003170915	1227	NODE_2_length_141308_cov_24.504301	0	0.6025	0	0	0.203189	0.317964	0.434008	0.296767	-1.43761	NA	PredHel=4	NO_SP	0	1e-06	0	0	0		ko02010			Macrolide export ATP-binding/permease protein MacB		FtsX-like permease family,MacB-like periplasmic core domain	NA	NA	NA	NA	MTIGSLGAGIRLALVTTREHKMRSFLTVLGVIIGTGAVIGVGSIVAGLDGAITGMIRSFGPDTIIISKTTAMGHATREERARKPLTLENARAIEQRCPSVQHVSPYLFPPNGIHTARYGGNDVYQAQLAGTEEGYAAGGTTMKYGRFFTDTENTHHMPVVVIGEDVAKQLLPNQDPIGKRISVDAHELVVVGVMDRPAASLPGQDDLRVLVPYLTMHKIFANAQEHMLIAISYPGMVDRAQDEIRAALRIERRVPFNSPDNFSMTTAAQMIEDFHRVTATVAIVMVILSSIGLLVGGIGVMNIMLVSVTERTREIGIRKAVGARKSDIIVQFLTEAVVLTGLGGIVGLMLGWTISRLCGLIFPNLPTAVPLWAAVLGVMVSVGVGLFFGIWPAGRAARL…
175	Macrolide export ATP-binding/permease protein MacB	s__Sulfopaludibacter_sp900290315	1242	NODE_2_length_141308_cov_24.504301	1.3656	0	0.7866	0	0.200743	0.392699	0	0.293143	0.508068	0.877296	PredHel=4	NO_SP	0	0.000305	0	0	0.166642		ko02010			Macrolide export ATP-binding/permease protein MacB		FtsX-like permease family,MacB-like periplasmic core domain	NA	NA	NA	NA	MKTTHASFWEAVAGAVQSLRGSKLRSFLTLLGIILATTTLIAVMSVISGMDVYIAQNVSNMGADGYRVTRIVMMQWDPKKYLEMLRRNPQLTREEYQFVKSRATLTKEIGISAERAVNVHSGKEMAEAVTLMGVTPNMAVVLNFNAAEGRFLSDTENDRHLNAAFIGNDIKQKFFPQGIAIGRTISLEGLPFEVVGVAEAKGSVFGQSQDNFIIIPSDTFFKIWGARGGMDYAAVAVDHDHLMQAEEEVRSLIRSYRHLGPRDDDTFSLLSSDALLKFWDQLTASIAATAVGVVSVFMVVGGVVIMNIMLAVVTERTREIGIRKSVGARSRDILNQFLVESAMLSGMGGVIGVVLAWVVAVLVRSMTPVPMSVPATAVVLGVTLSTVVGLFFGIYPAQR…
176	Alpha/beta hydrolase family;Serine aminopeptidase; S33	s__Sulfopaludibacter_sp900290315	843	NODE_2_length_141308_cov_24.504301	0	0	0	1.1622	0	0	0	0	2.32367	NA	PredHel=0	NO_SP	0	0	0	0	0							Alpha/beta hydrolase family,Serine aminopeptidase, S33	NA	NA	NA	NA	LFQTEPDVQVLVESQRPEGSSKGEIVMVHGLEGSGEAGYIRSLSALALELGFGAHRFHMRTCGGTEHLCKTLYHAGLTSDLLAVLRQFREEGRAPVFLAGFSLGGNVVLKLAGELGESAPELLRGVCAASTPLDLAACARRISQPDNLFYERRFVNKMRLRLCATGRYSPRDFEGLRTVEAIDDRITAPSFGFGNAANYYRTQSAIGFLERICVPVLLVQSKDDTFVPFDIFRHRALGANPRIELVATEAGGHLGFLSRGPERFWLDRTIMDWIAHRQGL*
177	AhpC/TSA family;Copper binding periplasmic protein CusF;Redoxin;SCO1/SenC	s__Sulfopaludibacter_sp900290315	843	NODE_2_length_141308_cov_24.504301	2.0119	0.877	0	0	0	0.231362	0	0	2.61635	NA	PredHel=0	TAT	0	0	0.833329	0.166669	0	CS pos: 18-19. Pr: 0.5509						AhpC/TSA family,Copper binding periplasmic protein CusF,Redoxin,SCO1/SenC	NA	NA	NA	NA	VKRRELLLLAACATAWGAAKRYAVTGIVLKVDAARRSFVASIAAIPGYMEAMAMPFSVHDAKELANLRAGAYVEFTLVVDTGDSWAEGIQLHRFASMEQEPLLARRLQLLEGTKAPEIGQAIADFTLVDQANQRIRLSQFAGKVMGVTFIYTSCPLPNYCFRLSNNFGRVNQRFAARMGRDLVLLSITIDPVHDHAGVLAKYAATWKADPKSWHFLTGSLPEVQAVCRQFGVNVWQDEGLFTHALRTMVIDRAGKLAGNFEGNEFSAEQLGDFVQAVMDR*
178	FG-GAP repeat;PPIC-type PPIASE domain;PPIC-type PPIASE domain;PPIC-type PPIASE domain;ASPIC and UnbV;Repeat domain in Vibrio; Colwellia; Bradyrhizobium and Shewanella	s__Bog-375_sp003157745	2529	NODE_2_length_141308_cov_24.504301	2.0119	0.2923	0	0	0	0	0	0	4.59386	0.348171	PredHel=1	SP	0.998734	0.000266	0.000243	0.000185	0.000178	CS pos: 23-24. Pr: 0.9763						FG-GAP repeat,PPIC-type PPIASE domain,PPIC-type PPIASE domain,PPIC-type PPIASE domain,ASPIC and UnbV,Repeat domain in Vibrio, Colwellia, Bradyrhizobium and Shewanella	NA	NA	NA	NA	MARWWSTFCGLVILVLFLGSVTGQDAVPLRMIVVSSAGEAEKIQEQLKGGADFAVLAREKSVDATAVDGGLMGNVDSGALRAELRAALAGLKPGDFSATVKIPSGYAILKVLPASEAADLANVQKARQFAVSAEASVRFTFDISGNNEAEAALAGFHKPEGWNRNLAMTCEMRKQSYAAIVDRAEQLIASATEAQDAMSARVARGQLHAYHGEMDQAVAQWEIAYARAKTDLPRALPYLEELLGIGYLHKSEMANGVYRSPGERCLFPMTPAMKYGKTADSEKAVEHFLAFLKDRPDDLEGKWLLMLSYMTLGEYPAGVPKQYLLPPEAFASAEDLGRFKDVAPAAGINLFSMAAGVIVDDFQNNGRLDVVTSSYNMCQPMHYFHNNGDGTFADRAEKA…
179	FG-GAP repeat;ASPIC and UnbV;Repeat domain in Vibrio; Colwellia; Bradyrhizobium and Shewanella	s__Sulfopaludibacter_sp900290315	1731	NODE_2_length_141308_cov_24.504301	0.9798	0	0	0	0	0.112692	0	0	1.82264	NA	PredHel=0	TAT	0.165855	7.6e-05	0.576376	0.090484	4.1e-05	CS pos: 18-19. Pr: 0.4271						FG-GAP repeat,ASPIC and UnbV,Repeat domain in Vibrio, Colwellia, Bradyrhizobium and Shewanella	NA	NA	NA	NA	MTRRQALSLPLAAFAARAQSLNRGMGSRNVQALPRGKPSGLPFHAHFTNVAHSAGLRSPIIYGDVATNDYILDSMGCGVAFVDYDNDGWQDILLLTGRRWNATPAGAIIRLYHNNRDGTFTDISEKSGLARSVWASGVTIADYDNDGYDDIFITCWGQNMLFHNNGNGTFTDVTEKAGLTHPGVRFGSGCTWIDYDRDGRLDLFVAHYMVFSREALPIRGKDPTCVYRGVPVYCRPDGLPQERCRLYHNNGDGTFTDVSEKSGILSLAPGYPLTAVAADFDGDGWPDLYVACDTSPSLLLRNNRDGTFTEQGLESGVSLSEDGQAQAGMGLGIGDFDTSGSLSILKTHFRDDTPALYRNNGKGSFRDVTYRAGLGVETRYVGWGAGIVDLDNDGLPDLF…
180	hypothetical protein	s__Bog-375_sp003157745	852	NODE_2_length_141308_cov_24.504301	0	0	0	0	0	1.14485	1.25012	1.28209	-4.11909	0.0550324	PredHel=3	NO_SP	0	0	0	0	0								NA	NA	NA	NA	MTRPLFLRAAAVATLAVGGLTWMNSVAPIQWPSVLAYSGIVVFLLGALSVLAPPAWSGFSRRIHGLLAGVVLGAALFGAPWFWPVHPRTIASPASRLDVFLPTYDFQERHELTIDAPAERVREALNQVSFADIPLMQTLGRIRALAMGHVRVLSEAKGASPAIPIVAMIQDPRSGFFPLDDTPREFVFGLAGQPWNNAGVRLTPAEFLLWAPPETVKIAANFLIQDAGSGRSRVITETRILASDASARGKMTKYWALIYPGSGLIRRGLLEAVRDRAARTVRY*
181	Cytochrome c7 and related cytochrome c;Cytochrome c3;Doubled CXXCH motif (Paired CXXCH 1)	UNKNOWN	2313	NODE_2_length_141308_cov_24.504301	0	1.2785	0	0	0.485099	0.0843375	0	0	0.169969	0.978041	PredHel=0	SP	0.999125	0.000181	0.000181	0.000143	0.000141	CS pos: 24-25. Pr: 0.9767	ko00910					Cytochrome c7 and related cytochrome c,Cytochrome c3,Doubled CXXCH motif (Paired_CXXCH_1)	NA	NA	NA	NA	MLTHRHMAAPLLAAIMMWTTMAFADDGSGSRVSISVRSLSFTAAVGGSAPAAQSFTVSANSATKFSISASVQTGRSNWLNVSPVGNLTTTKKITVSVTPGSLTAGTYSGSILVSSNGATTTVPVSLTMNGSTTTAAVTAKPASLVFNATAGGAAPATQSVSVSATSRTSFTATANGVSGNTTWLTISPSGSLVTNTTLTVQVNPGSLAAGTYAGSISLAVNRATTTVPVSLVVSGSITPPPATTGYKLIGWNDLGMHCFDGRDYSIFAVLPPYNTIHVHLMDSSGNLVTSPTGYTITYQAINDPLTNTLNTSSALKTNFWQYATALGFGVLAPDVGLKGFAMPGSGNTPQAMTFSTTDQTWQAVGIPLTPYADSPTSSYPVNYFPMMRLTAKNSSGTAL…
182	hypothetical protein	s__ANT-B6_sp001683905	1575	NODE_2_length_141308_cov_24.504301	0	0	0	0	0	0	0	0	NA	NA	PredHel=1	SP	0.999107	0.000194	0.000207	0.000157	0.000152	CS pos: 28-29. Pr: 0.9631							NA	NA	NA	NA	MRAWHRAALALFFTAVSLTAGPLVPVRAWQFHTLNMPYVLAGLKLAPGYDVNTVVFSHELIGYASELFQGTERGRQLNQLTAAAHAEKLKAWIWVREFESVPPQFMSGGLVQMDRPGFWEWVAARYDDLFTAYPNFDGLMLTFEESPFPIFDTKKVASSLPIPERFARLIDTIDTVCRRFRKDFVVRSFLYEPEQMEWFKEGYSRTNPHVMVQTKCEPHDWDPFYPNDALIGAFPSRKQIIEFDGSSEYTGKNRIPYTQPEYFERRWRYDLTKPGVMGYNLRVDHGGFDALHAPNEINIYAMWRFTQDPRITGEDIWKEWTAKRYGPAAAPEIEKALRPTFDIVNLSFFALQFWITNHSALPSYSYADEHLHSRTIAKWYPGEPKYRELEDGLARPGPE…
183	hypothetical protein	s__Solibacter_usitatus	1245	NODE_2_length_141308_cov_24.504301	0	0.2969	0.3923	0	0.30039	0	0.342242	0.146209	-0.574447	NA	PredHel=1	NO_SP	0	0	0	0	0								NA	NA	NA	NA	MPSHVVQNGAIPASVVRQQVDRILQSGEFSGSEVLRNLLSFLTTHSIEKPGEVIKEYDLAVGALGKPEGFDPRMDSAVRVHTTRLRAKLAEYYMSDGLGDEILIEVPKGSYQISWHQRSVESIPQVRPDLAPILHPVPAGFSRKWFAIGAVAAAVLIGTVAGIWMLARAPKIPPAVELFWHPFLQSPQPPVVVFSNHRFVGTSATGLRIFRDGLDSPTDRNDTYSGTGTVMAVAELSELFALAGRQPRLKRAELLTWDEAQDANVVFVGAPDANSRLRELAPLEHFRFKSGYEEPRFGLGGIVNVHPVTGEEPIYFGSGRPYTYDYAVVALLPNLHQGRKVVIIAGTNTYGCQGAMDFITRADLLPELYSRLGASKGGKLPDFEALLKVEISGGVPIQP…
184	CarboxypepD reg-like domain;Carboxypeptidase regulatory-like domain	s__Edaphobacter_modestus	3594	NODE_2_length_141308_cov_24.504301	0	0.1028	0.2718	0	1.17937	1.89972	0.977989	2.02618	-4.95647	9.77971e-07	PredHel=1	SP	0.999053	0.000195	0.00019	0.000148	0.000141	CS pos: 26-27. Pr: 0.9763						CarboxypepD_reg-like domain,Carboxypeptidase regulatory-like domain	NA	NA	NA	NA	MKLRESSRNIVVCIVGLLLTSSALFGQGVTGRVEGTVLDPSGAGIPGATVVVANQETGYRAQVPTGQGGDYVAPNMPPGKYTITVTATGFKSAESKNVVVIVNGSTNVDFNLQIGSRSDTVEVAANSQLLDTNTSSMGNDLSTRQVNDLPLFGRVYSQLVQIMPGAVKTGIGSSAESGSGIGANGAITASVNGVVYQGTTFTLDGVSDMELENAFQNVTPPMDDIAEVKVSGNNASADVGTYGGAQVNAMIKSGTNQIHGSAYEFFRDRSLNANTWANNLVGAAKAPYRANQYGGSIGGPVKKNKIFFFGGYEGLELNNGVTYNYTVPTPMLANGYFPTNFFTKPIYDPKTASSAGAGINPTPFPIVTLPGGTYGCAGAGTSLTPSCTAYQIPANRWDP…
185	hypothetical protein	s__Sulfopaludibacter_sp900290315	411	NODE_2_length_141308_cov_24.504301	6.19	0.8994	0	8.3436	4.24659	1.6612	2.85063	0.885951	-0.431472	0.790772	PredHel=0	SP	0.999261	0.000164	0.000159	0.000132	0.000125	CS pos: 16-17. Pr: 0.9820							NA	NA	NA	NA	MRHCLLLFVLAAAVSAANLPSATTLRGKLAIHDNGPATVETADHRTITLSADNTISQVLTDSRLDGFEVEARGHFIAPGKFQIDPFHTVPLLVRKDGHLKMITYWCDVCSIRAYTPGPCRCCQKETVLDLRDPDAK*
186	Aldose 1-epimerase	s__Sulfopaludibacter_sp900290315	1032	NODE_2_length_141308_cov_24.504301	0	1.4327	0.9466	0.9494	0.84564	1.22865	0.51608	2.11686	-1.31288	0.299069	PredHel=0	SP	0.999147	0.000189	0.000182	0.000141	0.000147	CS pos: 16-17. Pr: 0.9709						Aldose 1-epimerase	NA	NA	NA	NA	MKTALLALLLPLMTPAANYSSRKTVVDGIEVVQLADASRNMEVSIAPSIGNMAYEIKVAGKNILFFPFHSPAELKENPTFCAIPFLAPWANRISEDSYWANGKRYPLNPDLGNLRRDGNKKPIHGLLNFSPLWTLVAATADDRSAWATSRFDFARYPEMMAQFPFAHTITMTYRLANGDVEVETSLDNHSSEPMPVAIGYHPYFRLEDSPRDQWKVHLAARDHLLLNNVLIPTGERKPVEFPDPYTLKDGQLDDVFGNLVRGADGRSRFWVEGKKQRISVTYGPKYTVAVVYAPHSREFICFEPMSAITDAFNLAHSGVYKELQSVPAGGQWKESFWISASGY*
187	hypothetical protein	s__Sulfopaludibacter_sp900290315	267	NODE_2_length_141308_cov_24.504301	0	2.7689	0	3.6696	0	0	0	0	3.03919	NA	PredHel=0	NO_SP	0	0	0	0	0								NA	NA	NA	NA	MGYRHISLCCKCGLAPARIDEVGLTDDHELVIHWWCEDCKRVVYASKSLSDCWQDCPKPEPPQEIPEKTLSDAYDIQFMQSIGVRIDS*
189	Sialidase	s__Bog-105_sp003169195	1107	NODE_2_length_141308_cov_24.504301	0	0	0.8825	0	0	0	0	0	2.25883	NA	PredHel=0	NO_SP	0	0	0	0	0		ko00511;ko01032			Sialidase		BNR/Asp-box repeat,BNR repeat-like domain	-	GH33	GH33_e101	GH33	MPDEIAGMLTRRAALVTAFGSRLLARPAATPSTPVDLFHEGDDGVNTYRIPTRIETRKGTLLAVVDARHDSARDLPAKISLVLRTSRDHGNSWSRAVTIRQVPEGGVGDASLLLDRRTGRVWCFHSYGPPGIGFGTAQPGERTGLTTFQFHAMFSDNDGTTWSEPRDLTPQIKDPSWQAMFATSGTHIQTGAGRYLVPMVVRDAQGIVSSRNAYSDDAGKTWRIGAAIGPGTDESKCVELSGGVILQNMRNGPTRAIALSNDGGVTFGPVTHDNALIDPTCNAGITRYLHKHRDLLLFTNAASTKRENLTLKISADQGKTWITSRVLHGGPAAYSTVLALRDRSVAVMYECGETSPYARIRFVGFSLE*
190	BNR/Asp-box repeat;BNR repeat-like domain;BNR-Asp box repeat;FlgD Ig-like domain;Photosynthesis system II assembly factor YCF48;Sortilin; neurotensin receptor 3;	s__SM23-30_sp001303695	2769	NODE_2_length_141308_cov_24.504301	0.6125	0	0	0.3538	0	0	0	0	3.50381	NA	PredHel=0	SP	0.578394	0.019657	0.000422	0.000163	0.000168	CS pos: 67-68. Pr: 0.6301						BNR/Asp-box repeat,BNR repeat-like domain,BNR-Asp box repeat,FlgD Ig-like domain,Photosynthesis system II assembly factor YCF48,Sortilin, neurotensin receptor 3,	NA	NA	NA	NA	VNFRFGISVSKVERVCAGRVFSAVAGIARPHDPTGSRAGARSAQALLTLALFTAVSLLLSSTAPVRAWESPQTFDNIASTRAWQAHRQLLERSPFRNLHWEVLGPSLQGGRIGAIAVPAPGSSTIYAGPGAGNVWKSPDNGLTWTPIFEHESAFAIGDIAVAPSDPNIVWVGTGEVQPRFDGPSFPGTGVFKSVNGGQSWQAMGLSDTQHIGRVAIHPRNPNLVYVAAMGHFWSRNAERGVFRSRDGGKTWQKVLYISDQTGAIDVEMDPANPEALYASAWQMPGGPESGIYRSTDGGAAWKKLTQGLPAGPLGRSHIAIAPTNPRIVYTFLDNAAPMQGEGGRQTVGGEVYRSDDRGDTWRKANTDDLYPVFTTFGWKFCDIQVSPDNENEVYILGNR…
191	Peptidase family M1 domain;Peptidase M1 N-terminal domain	s__Bog-105_sp003167495	1596	NODE_2_length_141308_cov_24.504301	0	0	0.6121	0	0	0	0	0.228101	1.53933	NA	PredHel=0	SP	0.999286	0.000146	0.00015	0.000128	0.000121	CS pos: 18-19. Pr: 0.9815						Peptidase family M1 domain,Peptidase M1 N-terminal domain	NA	NA	NA	NA	MKLLTAIAILGGLVPALSGDTYPRQTGVDAIHYVFRLTLTDDNDEIAGEATADVRFLKDGLTEFQLDLATPNAGKGMTVSGVSCGGTTARYQHTADRLAITLPAPSRAGERRQCTVKYRGTPAGGLYASKNSHGERGIFSVNWPNLAHQWLPIIDHPYDKATSEFLVTAPAKYQVVANGLLQEVRDLGDGRRLTHWKQSVPIASWLNAIGVAQFAARHFGTAAGIPLETWVPYQERDAGIATFETPTRQAMEVFSGYIGPFPYEKLANVWATAPGFGGGTEHASVIFYGCCRSTANVVWHEIAHQWFGDSITEKDWDDVWLSEGFATYFTLLTSEHVQGRDAFVAGLKNSRTRVFALEKQNPEFTVVHNNLADMKKVLNQIIYQKGGWVLHMLRAQIGT…
192	Sulfite exporter TauE/SafE	s__Bog-105_sp003167495	885	NODE_2_length_141308_cov_24.504301	0	0	0	0	0	0	0	0	NA	NA	PredHel=8	NO_SP	4e-06	0	0	0	0							Sulfite exporter TauE/SafE	NA	NA	NA	NA	MSAKLILLLALAAFAIFYLAVFLNGLARARREGAPLPSAAHIATGFGTNFLDTLGIGSFATSTSIFKFWNMVPDELIPGTLNTGHTLPVMFQAFIYMAAIEVDATTLVLMIAGAVTGAWFGAGLVARLSRRSVQLGMGFALLVAVTAMLMSQLSLFPAGGAAIGLQGWRLAVGVVCNFLFAAISTLGIGFYAPCMTLVSLLGMNPATAFPIMMGSAAFLMPVAGSRFVWRRAYFVPVAAGLAAGGLLGVPLAAFVVKSLPLTALRYLVTVVVLYAAVLMLRSARYPAGFSGKCL*
193	Cis-3-hydroxy-L-proline dehydratase	s__Bog-105_sp003167495	1110	NODE_2_length_141308_cov_24.504301	3.0559	0	0	0.8827	0	0	0	0	4.16754	NA	PredHel=0	NO_SP	0	0	0	0	0		ko00622;ko00052;ko00362			Cis-3-hydroxy-L-proline dehydratase		Enolase C-terminal domain-like,Mandelate racemase / muconate lactonizing enzyme, N-terminal domain	NA	NA	NA	NA	MRINGISAYRVELPLREGSYKWSGGNSVEVFDSTVVAIHTDAGITGYGEICPLGPAYLAAYAAGARTGIAEIGPQLLGLDPTQLQVMNRRMDQALRGHPYVKSAIDMACWDLLGKASGQSVAVLLGGRYGDDFPLYRAISQDTPEAMAEHVGLYRSQGYTRFQLKVGGNPDTDIARIHAAAAKLQTGDVLIADANTGWTQHQALRVADAVRNVDVYIEQPCMHYEECLAVRQHTNRPFVLDEVIDDVHMVLRGYADRAMDVINLKISKVGGLSKARQIRDLCVSLGIAMTIEDTWGGDIITAAIAHLAHSTQPEFLFTATDFNSYVTVSIAEGAPQRVDGRLAASSAPGLGIQPRTDVLGEPVLRIGKV*
194	Oxidoreductase family; NAD-binding Rossmann fold;Oxidoreductase family; C-terminal alpha/beta domain	s__Bog-105_sp003167495	1323	NODE_2_length_141308_cov_24.504301	0	1.1176	0.7384	0	0	0.147477	0	0	2.80327	NA	PredHel=0	TAT	0.102897	0.000107	0.896667	0.000132	0.00011	CS pos: 22-23. Pr: 0.8093						Oxidoreductase family, NAD-binding Rossmann fold,Oxidoreductase family, C-terminal alpha/beta domain	NA	NA	NA	NA	MLRRDFLKSSAAFASATAAARAQNRPSPSNRITMGVIGTGNQGTGDMKNFLADERVQVVAVCDLNKESPGYWDGAIAGREPARVLVEWNYARAKRSGIYKGCTAYEDFRDLLARKDIDTVLIAVPDHWHSIPVIQAARAGKDIYGEKPLSLTISEGRAMASAVKANNRVFQCGSQQRSDVRFRKACEIVRNGGIGKLETVLVGLPGGTPDFGHSRDRQDPEPVPEGFNYAMWLGPAPEAPYAPARCHVNFRWILDYSGGQITDWGGHHPDIAQWGMGTELTGPVAIRNGQAQWAKEKIWNTAVDYYFEAHYASGVVMTVSSRLRSGVTFQGSDGSVWVNRGAIEATPQSLLDWQPKEQDIHLYRSDNHARNFIDCVISRKETAAPIEQAHRSITIAHLG…
195	hypothetical protein	s__UBA11320_sp003452185	4113	NODE_2_length_141308_cov_24.504301	0.4124	0.4494	0.2375	0	0.0606034	0.0948457	0.0777246	0	1.42079	0.508429	PredHel=0	TAT	0	0	0.999889	0.000108	0	CS pos: 37-38. Pr: 0.7955							NA	NA	NA	NA	MRDDPHPPGGPSLNRRDFCLNLAAIPAAMAMQPASPATPAIWERTAKIRFVLQDLLDHPFYWWPTTLLTYPIEFRQPIELERLVLTRTDTGETVPIQFSDVVRDASGLRAATLSFLSDLPGGARREFVLSAGDSPAVHPPQVKELQEGSTIVLDTGVMRVRIPATQSVLGAAPGPIIQVSRGAAWVGSSTLSFSDGKVTRITSRRVAQGPLYLAYEITYESAGGSRYVARIQCEAGFDFVRLQEDMEGLRPGVQGTFTSTWLGFDVTHRQAANHPVPLVPTIGDYDNYKWEKIDEAWRGHDIIMGSSRPVYFETPPKGELPFCLGIFQSWPAYHVSTSANFWDQRSGDALGVFIDKTAGWQDHEYAYEVGSTLLQVRFHYQDHRFFWRWPLCRGRRSTC…
196	Probable phosphoketolase	s__Bog-375_sp003142185	2694	NODE_2_length_141308_cov_24.504301	0	0.2744	0	0	0	0	0	0	2.08733	NA	PredHel=0	NO_SP	1.1e-05	0	0	0	0		ko00680;ko00030	PHOTOALL-PWY;NPGLUCAT-PWY;CALVIN-PWY		Probable phosphoketolase		D-xylulose 5-phosphate/D-fructose 6-phosphate phosphoketolase,XFP C-terminal domain,XFP N-terminal domain	NA	NA	NA	NA	VLVLLGQVLELRARSRTGSAIKALLTLAPATARQVAPGGDHEVALDQVRAGDWLRMVPGAKVPVDGAVVAATKYKVVTLGANMKTHTQTLTPEPSRKKPDAIDAKELSTKTNTLTPDLLHKMNAYWRAANYLSAGQIYLYDNPLLKEPLKLSHVKPLVVGHWGTTPGQNFIYVHLNRIITKYDLDMFYIAGPGHGGPAIVGNVYLEGTWTDVYPNVTQDEAGMKKLFTQFSFPGGISSHVAPTTPGSIHEGGELGYSVSHAFGAAFDNPGLIVACVVGDGEAETGPLATAWQSTKFLDPITDGAVLPILHLNGYKISNPTVLSRIEHEELEQFFRGCGWDPYFVEGDEPETMHQLMAATLETAIERIHEIQHNARKNNDTTRPRWPMIVLRSPKGWTGP…
197	hypothetical protein	UNKNOWN	240	NODE_2_length_141308_cov_24.504301	0	0	0	0	0	0	0	0	NA	NA	PredHel=0	NO_SP	0	0	0	0	0								NA	NA	NA	NA	MSDSQTVPATSAKRIGVAADRGGFELKQYLAAMLREAHYEVFDFGDGQPKPDDGTRITSHRAKLASFGLPNEGSLHETR*
198	SH3 domain-containing YSC84-like protein 1	s__Bog-375_sp003164035	696	NODE_2_length_141308_cov_24.504301	0	0	0	0	0.358276	0	0	0.523146	-0.740177	NA	PredHel=2	SP	0.99928	0.000146	0.000153	0.000129	0.000126	CS pos: 21-22. Pr: 0.9811				SH3 domain-containing YSC84-like protein 1		Las17-binding protein actin regulator	NA	NA	NA	NA	MYKNVLIISVASLAIVIPALASDREDDIGRAEKAGRVFHEIMSTPDKGIPRDLLEKAKCIVIIPGEEKAAFIFGGNYGKGVASCRTASGWSAPMFIAVGGGSFGFQIGASFTDSVMLFMNDHALHSLLGDKFKIGGDVTVAAGPVGRQASANTDVRLDAEILSYSRSKGLFAGISLDGAVVQADHSGDRSMYGHDVTHEEILGGRMAVPQSAHRLIEELDSYSSHRGSDNQ*
199	Heat induced stress protein YflT	s__Bog-375_sp003164035	546	NODE_2_length_141308_cov_24.504301	0	0	0	0	0.456655	0	0	0	0.0664976	NA	PredHel=2	NO_SP	0	0	0	0	0							Heat induced stress protein YflT	NA	NA	NA	NA	VTKTNSVVAIYGTHTQAEEAVKELQRSGFDMKKLSIVGKDYHTDESVVGYYNAGDRMKYWGKQGAFWGGLWGMLFGAAFFAIPGLGPILVAGPLVAWIIGGLEGAVVVGGLSALGAGLYSMGIPKDSIVRYEAALKADKFLVLAHGTAEEVAAAKGILQATHPLDITNHAAEHESALSSAR*
200	hypothetical protein	s__Bog-375_sp003164035	2772	NODE_2_length_141308_cov_24.504301	0	0	0	0	0.179908	0.140774	0	0	-2.10535	NA	PredHel=7	NO_SP	0	0	0	0	0					hypothetical protein		Uncharacterised protein family (UPF0182)	NA	NA	NA	NA	MIEKPLHIEPPRPPAIESRSVVVNYRFPRWRPLRFIIAAVVVLIAVMAFIPGWLQKWLWMRQVGYPGVFWTIWSVRWELFAAAFVVSFLYLGINLRLAQKNGVVFSAGKSRTPSTVAAELGIRISPMALKLGTAAIAAVAGLALAAIFYAQWDTYLRFRYGGSFGVSDPLFGVDTGFYLFRLPFYELLQSSLTALAFVTLLAVIALYAYFGLLPLQRGARTDDRSAKALPHLSIMALVLVANWGWGFYLDHFELLYSTQGVVYGAGYTADHVTRVAYWIMTGAAMALCALLVFNVFRPRFRTVAIGAGAYVALYVFAVMLFPALFQRFAVQPNELTLETPYLTHNIEFTRKAYGLDSIQETSYPALADLTSDVIARNQDTIQNVRLWDWRPLLQMYQQA…
201	Protein of unknown function (DUF1501)	s__Sulfopaludibacter_sp900290315	1245	NODE_2_length_141308_cov_24.504301	0	0	0	0	0	0	0	0.292418	0.0664972	NA	PredHel=0	TAT	0	0	0.999988	0	0	CS pos: 31-32. Pr: 0.9315						Protein of unknown function (DUF1501)	NA	NA	NA	NA	MSTRRIFLRNSALAMVGMGSAPMWLTRALYAKDDSAARKKVLVAIFQRGAADGLNVIVPHGEKAYYGLRPTIAVPRPSMSGERQFDAAIDLDGFFGLHPSLAPLKPLFDQQHLAIVDAVGSPDPTRSHFDAQDYMESGTPGLKATDSGWMNRALPKAEGKVSPVRAVALGATLPRTLRGGEPAISLQSIGNFQVRNAAAAKQFENMYATSADPRLRATGRETFEAVAMLQAIQQQAYTPANGANYPRGRFGDSMRQIAQLIKSDVGMEMAFADIGGWDHHVNELGQRASEGQLAVLLREYGQALSAFWQDMGDRMSDVTVVTMSEFGRTAHENGNRGTDHGHANYMLAMGGAVKGGKVYGKWPGLEKEQLYEGRDLALTTDFRDVLGELVAKHTGSGNL…
202	Protein of unknown function (DUF1800)	s__PALSA-349_sp003152325	1752	NODE_2_length_141308_cov_24.504301	0	0.8439	0	0.5592	0	0	0	0	3.55064	NA	PredHel=0	LIPO	0.166656	0.833334	2e-06	2e-06	2e-06	CS pos: 20-21. Pr: 0.8278						Protein of unknown function (DUF1800)	NA	NA	NA	NA	MRKQALGVLVPAVCLATFTGIAANAKKSANDTRQFFQQISKDQRISQALSRLTFGPRPGDAAQVRAMGLKKWIELQLHPQQIPENPILAVKLKELDTLSMSSGELVRNYPTPQLVKQMMTGQMPFPTDPDRRLAIEKLVARNERKLAAGGDANAAPPNAPDVQPLREILTLEQVRSLRQGTPQQRLAAFQALPAGKQDEAIAAMPAQLRQAMFAAAPPELRRKIELAAGPQQVVARDLMEGKMLRAVYSNRQLEEVLTDFWFNHFNIYLDKGADRYLVTAYERDAIRPHVLGKFRDLLEATAKSPAMLFYLDNWQSVGPNAPGAGRGNAKQQRRGLNENYGRELLELHTVGVDGGYTQKDVTEVARCFTGWTINQPQRGGTFVFAPRQHDNGEKVVLGV…
203	Protein of unknown function (DUF541)	s__Sulfopaludibacter_sp900290315	684	NODE_2_length_141308_cov_24.504301	4.9592	2.1616	5.713	0	0.364526	1.99638	1.40149	1.06468	0.313981	0.84006	PredHel=0	SP	0.999215	0.000163	0.000172	0.000137	0.000137	CS pos: 20-21. Pr: 0.9783						Protein of unknown function (DUF541)	NA	NA	NA	NA	MLRILPFFLALSLAGSAALAQTAAAGTIQATGTASLSVQPDQVQLTVSVVTQANTAAQAGQQNAAQTNAMITALNQVLGKSGTLQTTGYSIYPRYSNVPGQTSTIVGYTAQNTLLATAYDLTLSGPLIDAANQAGASTVSGLTFGLQDPEPSRLQALTQAGKIAQSHASAIAAGLGAKAGSVLSAVEGSTGSIVPVFSGVGASSSTPVISGTVTVSATVTITVQLLQ*
204	Peptide methionine sulfoxide reductase MsrA	s__Sulfopaludibacter_sp900290315	546	NODE_2_length_141308_cov_24.504301	3.1063	1.354	0	0	0.685027	0.357279	0.975362	1.33373	-0.547076	0.839525	PredHel=0	NO_SP	0	0	0	0	0					Peptide methionine sulfoxide reductase MsrA	peptide-methionine (S)-S-oxide reductase	Peptide methionine sulfoxide reductase	NA	NA	NA	NA	MPTQETTTLGGGCFWCLEAVYDEMEGVISVESGYMGGSIPNPSYEAVCAGTTGHVEVVQVTFDSEITTFREILEVFFAIHDPTSLDRQGNDSGTQYRSVIFYHGEAQKAAAQELIRELDSEGVWRDTIVTELRPASTFYGAEDYHQEYFANNPRQPYCAYVVAPKVRKFRDHFAAKLRRRA*
205	phosphodiesterase; MJ0936 family	s__Sulfopaludibacter_sp900290315	525	NODE_2_length_141308_cov_24.504301	0	0	0	1.8662	0.474953	0	0	0	1.60494	NA	PredHel=0	NO_SP	0	0	0	0	0			PWY-1921			phosphodiesterase, MJ0936 family	Calcineurin-like phosphoesterase,Calcineurin-like phosphoesterase superfamily domain	NA	NA	NA	NA	MRIAILSDIHDHVWNLAAALDAVRDADAMLCCGDLCSPFVIHQLGRAFAGPIHIVFGNNDGDLYRITANARRYPQIQLHGEWFRGELDGCRIAVNHYDNIARPVAASGEFDLVCFGHNHVFEITRVGSTLAVNPGAIMGATFNAEGLRTDVEPTFVIYHTATGEAVRHAVLNPK*
206	Alginate lyase	s__Sulfopaludibacter_sp900290315	1149	NODE_2_length_141308_cov_24.504301	0	0	0	0	0.216958	0	0	0	0.0664976	NA	PredHel=0	TAT	0	0	0.833329	0.166664	0	CS pos: 21-22. Pr: 0.7329						Alginate lyase	-	PL38	PL38_e12	PL38	MDRRSFLQMSLGACGVKRGFAAPQFDLAALERPRVMKAADKYLAEQPVTVTAASSPRSTGGKHDFFSEGDYWWPDPKNPNGPYIQRDGESNPDNFVEHRKAMIRMSLIVPACAAAYKLTHNRKYADHAAKHLCAWFVDDGTRMNPNLEFAQAIHGRFTGRGTGIIDTLHLVEPVRAAAQIDMAPEALAAMKKWFADYLEWMTTSKSGMQERDTKNNHATCWVAQVAAFARFTGNAKLTGYCADRFKTVLVPDQEAENGSFPQELRRTKPYGYSLFNLDAFAILTQTLSSRGDELWKWRLPDGRGMAKAVAYMYPFILDKKKWPLKPDVMYFDQWPVRQPSLLFAGLALEKPEYLELWRRLDGDPTVEEVLRNWPVRQPLLWV*
207	N-acetylglucosamine-6-phosphate deacetylase	s__Sulfopaludibacter_sp900290315	1134	NODE_2_length_141308_cov_24.504301	0	0.6519	0	0	0	0	0	0	2.08733	NA	PredHel=0	NO_SP	0	0	0	0	0			PWY-6517;GLUAMCAT-PWY;P441-PWY		N-acetylglucosamine-6-phosphate deacetylase		Amidohydrolase family	-	CE9	CE9_e75	CE9	MNCSGKDLYSEATVHMAFHDAIDTVTFSDEASEVYLAPGWIDIQVNGFAAVDYNNPATPQEEIGRSVGVLLSTGVTRFYPTVITGPPDAMAGALRNLASARESLPVGAAMDGFHVEGPHISAEDGPRGAHPRHWVRKPDLDEYARWQEATGGRIRIVTLAPEWPEAVRYIERITRDGVVAAIGHTQATAAQIADAVSAGATLSTHLGNGAHSVMRRHPNYIWDQLAEDRLMADFIVDGIHLDAAFLKVALRAKTLERAVLVTDAAPPAAAAPGRYYIGEQAVDLSEDQRVTLAGQDRLAGSALRMDRGIENLVRLAGLSLGDAVRLATVNAAKAGKVPGRSGGLTPGDRADLVQFRWDGGRIEVTGVWISGRRVYSI*
208	Putative branched-chain-amino-acid aminotransferase	s__Sulfopaludibacter_sp900290315	942	NODE_2_length_141308_cov_24.504301	5.4014	3.924	5.1853	4.1604	0.794095	0.621253	0.452306	0	2.21135	0.0087593	PredHel=0	NO_SP	0	0	0	0	0		ko00280;ko00290	ILEUSYN-PWY;ALANINE-VALINESYN-PWY;PWY-5104;PWY-5078;PWY-5057;PWY-5076;BRANCHED-CHAIN-AA-SYN-PWY;LEU-DEG2-PWY;LEUSYN-PWY;PWY-5103;VALSYN-PWY;THREOCAT-PWY;PWY-5108;PWY-5101;PWY0-1061;PWY-3001		Putative branched-chain-amino-acid aminotransferase	branched-chain amino acid aminotransferase	Amino-transferase class IV	NA	NA	NA	NA	MLTPTEKIWHNGRFIKWEDATVHVLSHVVSYGTSVFEGIRCYATPAGPAFFRLREHIRRLLDSGKIYRMENIGFSADQLAEGMLELVRVNKMDSAYVKPIVMRGYGEVGVNAMKNPIDVYIACWNWGKYLGEEALAEGVDVCVSSWTRLAPNTLPAMAKAGANYMNSQLIKMEALANGYVEGIALDSNGYVSEGSGENIFVVRDGKIHTPPLGASVLPGITRDTVITLASESGIPVIETIVPREMLYIADEVFFTGTAAEITPIRSIDRITIGKGRRGPVAEALQKDFFGVISGTKADQHGWLTPVHAAVAAK*
209	Solibacter uncharacterized C-terminal domain	s__Sulfopaludibacter_sp900290315	1629	NODE_2_length_141308_cov_24.504301	0	0.4538	0.5997	0	0	0	0.392337	0	0.323027	NA	PredHel=0	SP	0.999341	0.000128	0.000146	0.000123	0.000118	CS pos: 17-18. Pr: 0.9830					Solibacter uncharacterized C-terminal domain		NA	NA	NA	NA	VIRLLLVLLALGGAAKGQFAGLGSTADGATLYFSTPLRLRGSGSPFFHKIFRFDSRLVEFLSREAGEPIGWTTANFYEIMAAQASSDGSVVAVSALRGCYGGSGCLAVQTNQGTIVDRGGKPLFADYGYVSMSPNGRWALFYARNAFASMMTGTELVDLTTGKVATVPYGFLQRPRRQVANDGTVAVATGGQLRLWRSDGEQTLAGASLAPSDYLSEPQVLLSADGSRVVYQTAKGLALYDRSLGTETPLTTTTTLWAAISDDASAIAFVNSSDSQVWLAAPLRQLTQEADGIAEVTLSGDGRVAFAATSGGRLLRIDVATGAVTELIPRSPWITNSMSPVAPGSMYQFTGHNLSPAQIRIGGMDAPILAGTPEQVWFQVPWEVPVQDTAPVEFVSGTS…
210	DUF218 domain	s__PALSA-243_sp003135055	633	NODE_2_length_141308_cov_24.504301	0	0	0	0	0	0	0	0	NA	NA	PredHel=0	NO_SP	0	0	0	0	0							DUF218 domain	NA	NA	NA	NA	MVTYDAIVIPGGGVRAGGELPAWVTPRLDRALAVAGHAYLMPLSAGTPHRAPPLNERGFPWTEARAGARYLVAHGVEPERILMEESSYDTIGNAYFSRVIHATPRGFERLLVITSAFHMPRTEAIFRWVYGLESPGAPCAVDFDTVPDCGIDPTVLAARVEKERTALEAVATLRSEIRTQAQLNAWLFTVHGAYSWKGERAVPPENAPLY*
211	TIGR00374 family protein	s__Sulfopaludibacter_sp900290315	1089	NODE_2_length_141308_cov_24.504301	0	0	0	0.8997	0.457923	0.537369	0.19558	0.334361	-1.36291	NA	PredHel=7	NO_SP	0	0	0	0	0						TIGR00374 family protein	Lysylphosphatidylglycerol synthase TM region	NA	NA	NA	NA	VPGEREGEYTKGSGRIAAYETGDAVTDMEASAALPRPRKNPAWLPQVLAYGLSAVCMVWVLSRYSFSNLKSDLQTLDWRWALVAALAELGVYVCQAWRWNTLLSPVVRLSFWRTVQAIYIGLFANEVLPLKIGEAIRCYLLAHWGDFRISLGFASAAVERLIDGFWMLLALLITASFVKLPEDFTILLRILEAILLLGTGALLWILHHHEDNHVILNQSRWAAMLRHIVEGLHLMGNWRTLMKTSLISLLFAVLQIVPVYALIKADNMDLSFLVAAAVSTIIRLATFIPAAPSNLGVLNVACVAALVLFDVEKDVAKSFSILMLGILTIPLLIAGAVATALTGVNIGELRDRAHHSMRGSTS*
212	hypothetical protein	s__PALSA-243_sp003135055	615	NODE_2_length_141308_cov_24.504301	2.7578	1.2021	3.177	1.5931	0.202736	1.90317	0.692727	0.592084	0.48541	0.807882	PredHel=0	SP	0.999309	0.000144	0.00015	0.000123	0.000126	CS pos: 17-18. Pr: 0.8190							NA	NA	NA	NA	MTKWLLCVLLFAPVAGAQLDQKTNKENMVHDRGQTPIRRETGTLSVTGMLFDAGCKDRSSLNLSTPAESLTAAMPVETTAESHAAAGAKNSGSAASAHGITVDAKTLTAERADIVLHQVPDLTTRQADPSCAVTGGTFGYAVRLDDGRILNLDEGGNTLAAEAVLASKDGRAMLNGAAYGFKPRVKMTGRVRGDRFMVEQIHTE*
213	Alkaline phosphatase synthesis transcriptional regulatory protein SphR	s__Sulfopaludibacter_sp900290315	687	NODE_2_length_141308_cov_24.504301	0	0	0	0	0.725882	0.283994	0	0	-1.61821	NA	PredHel=0	NO_SP	0	0	0	0	0		ko00790;ko00230;ko00240;ko04011;ko00983;ko03090;ko02020;ko05111			Alkaline phosphatase synthesis transcriptional regulatory protein SphR		Response regulator receiver domain,Transcriptional regulatory protein, C terminal	NA	NA	NA	NA	MSARILLVEDEPGLVLTLSDLLAAEGYTVESAGDGPTGLARAMNEDFDLVLLDVMLPGKNGFEVCRELRQHGKDVAILMLTAKSQLTDRVVGLKLGADDYLVKPFEPPELLARVEALLRRVKKDRRTRVVTYQFGNVDVDFETGEVKKDTAPVSLAGKELELLRYLVDHRGNVVSRDELLEAVWEYQPGVSSRTIDVHVAWLRQKLEDNPQNPRFIHTVRGVGYRFAG*
214	Histidine kinase-; DNA gyrase B-; and HSP90-like ATPase;His Kinase A (phospho-acceptor) domain	s__Sulfopaludibacter_sp900290315	1773	NODE_2_length_141308_cov_24.504301	0	0	0	0	0.421869	0	0.24033	0.205363	-2.8732	NA	PredHel=2	NO_SP	0	1e-06	0	0	0.156271		ko00230;ko00790;ko05111;ko00010;ko02020;ko03090;ko00620;ko04011					Histidine kinase-, DNA gyrase B-, and HSP90-like ATPase,His Kinase A (phospho-acceptor) domain	NA	NA	NA	NA	MSTEKSPRRSLVPWIYVCPLFILCGILGFLQYRLIGEVRDAARDRMRGSLRASLIRVSQEVDSETAGAIAAIAPQGSQPDAAAVEQQTRARYEQWKQSSRHGQMFRRVALVFPQGTVLQLRSIEPADAVVNGVWPASLLPLRHRLENNLNSHLRPGEGGTPPDMNMRRDQEGYTIEVPVFPAPGPRPSPVLSPGPFGRHEIAWLIFELNPEYLRGTILPEIVQRQLGSGGSLDYQVEIVSRDNPDSVVYESEAGLSSSVIRNADASVPLFDPQFDQIFRGGRGRGRGPGPMAGHGPPPDGRWLMYVRHRAGSLEAVVSQARLFHLAVTGFVLLLMIAALAALIRYTRRSQQLAELQMEFVAGVSHELRTPLTVIHTAAYNLRGKLANNPAQVERYGALI…
215	CarboxypepD reg-like domain;Carboxypeptidase regulatory-like domain	s__Solibacter_sp003136215	3363	NODE_2_length_141308_cov_24.504301	0	0.2198	0	0.1457	0	0	0.126642	0	0.65747	NA	PredHel=0	SP	0.665718	0.333363	0.000194	0.000198	0.000161	CS pos: 22-23. Pr: 0.5409						CarboxypepD_reg-like domain,Carboxypeptidase regulatory-like domain	NA	NA	NA	NA	MSALILRRSFACFAAVAALVAAEHHGTVKTGNLPLPGATITAVQGDKTMVTTTDERGAYHFADLPDGLWHIQASMLGFDGMSREVAVAPGAAAPEWQLKFLSESALVAAMGGTVKAPEPSPVRGAAAPRQTAQSFQRLAVAQSDTTASNNEGAIKTEELADLTQNAANSFIVQGSMSSAAGLASQNDWGPRPGMDGGPGMMGMMGVGGPGMGGPGMGGPGGDGPPAGGGGRGGGPGGGGPGMMMMGGGRGGPGGPGGGGPGGGGPGGPDGGGPGGPGGGGPPPGAPSWMRGPNARAFGNGRRDPRSMYQFGADFSLDNSALDARSFSVTGADVAKPAYATGRGGVNFGGPLRIPGLVSANRKILFSINYQFQRNHTGTTSTPVNMPTALERTGDFSQTV…
216	VWFA-related Acidobacterial domain	s__Fen-178_sp003142355	2067	NODE_2_length_141308_cov_24.504301	0	0.3577	0	0.474	0	0.0943928	0	0	2.32335	NA	PredHel=0	SP	0.999139	0.000187	0.000188	0.000149	0.000145	CS pos: 15-16. Pr: 0.9715					VWFA-related Acidobacterial domain		NA	NA	NA	NA	MKRIFLFLLITPLLAQQKAVKFETTTQLVVVNVAARTKGGAPLNGLQSSDFTVTEDGKAQQIKVFEYQSLADAVLPPPALAARPIEAATAGVKSTVATGIAPSKPGEVKYKDRRLLVLFFDQAGMPVSDQLRAQQAALKFLNSQITQSDLVSVMTYLTDLSVLQDFTDDRDRLIKVVKGLAAGETGTGNGSTGDDATGDTGAAYSQDDTEFNIFNTDRKLAALETAVKMLGSLSEKKALVYFASGMSLTGIDNQAQLRATVNAAIRSNVAFYPVDARGLVATAPLGDATQASQGGQAMYSGSGQRTAQSNFQGQQESLYTLASDTGGKTLLDQNDLSLGIVQAQKDIASYYILGYYSTNTALDGRYRRIKVAVKSNQTARLDYRSGYFAGKDFKQFNSS…
217	hypothetical protein	s__Sulfopaludibacter_sp900290315	342	NODE_2_length_141308_cov_24.504301	0	0	0	7.1621	0	0	1.55712	0	1.18542	NA	PredHel=0	LIPO	0.16659	0.833361	1.5e-05	1.3e-05	1.4e-05	CS pos: 16-17. Pr: 0.8217							NA	NA	NA	NA	MKTLLAVLIAAVGLSAATSNLLRVTLADPVAVGSVEMQPGVCTVQQMSNGGSNIVLLVRSEGGQQTTVLANRIAGTPDSKTGVVLNLQNGRYVLDQVWLNELEGFQIQRVNEQ*
218	Phosphoserine phosphatase RsbP	s__Sulfopaludibacter_sp900290315	735	NODE_2_length_141308_cov_24.504301	0	0	1.3291	0	0	0	0.144941	0	2.25883	NA	PredHel=0	NO_SP	0	0	0	0	0			SULFATE-CYS-PWY;SER-GLYSYN-PWY;SERSYN-PWY		Phosphoserine phosphatase RsbP		Stage II sporulation protein E (SpoIIE)	NA	NA	NA	NA	MSTKTSNLSTLELEVVRDVQARFLPYRLPRIQGLDYCGDSRPAGKVGGDFFDFTQDGRGGLVVSVGEVSGQGIAAAILMSGIQSLLRGLSSALLFDPVKVVRDLNRTVYEVSPDNFFTTLFYARVDAAARQLQYVSAGHEPALLIRADGHTVQRLESTGAVLGLTPRVAYSCRTLAFEPGDMLIAFTDGIPDVGIPDAIRRNPGARASDLVALIMEAADTVEAPADDHTVIVVRCEGAGVGRCC*
219	Mono(2-hydroxyethyl) terephthalate hydrolase	s__BOG-234_sp003136575	1551	NODE_2_length_141308_cov_24.504301	1.0935	0	3.1493	1.8951	0	0.125736	0	0.469518	2.86813	0.0763732	PredHel=0	LIPO	0.333136	0.666689	3e-05	2.9e-05	2.9e-05	CS pos: 16-17. Pr: 0.6410				Mono(2-hydroxyethyl) terephthalate hydrolase		Tannase and feruloyl esterase	NA	NA	NA	NA	MRPLVIFSVFAAALFAQGGGSVQFRDWTPPPATAKPVTACGQLLSMTDFDLSVIGAALIPPTAAAPEHCHVFLMAQPEINIEVNLPANWNGRFYMFGNGGWAGESFDAPGRVANHARALRAGFATASTDTGHSAALEPGASFATNRQKLLDFGFRSLHVTALAAKRFIRSYYGANPSRSYYDGCSQGGRQGLTIAQRFPDDFDGIIAGSPALYNTGNMLARGYWMKGLSANPFTASKLGLLASRVYEKCDAKDGLKDGLIEDPLHCGFQANQDLPRCAEGKDQPDCFTASEIAAADRLYSDIFRQGKRFFPGWPVGAEIPGPNGRSGWLGQAIAAPDGSSVWANYGQSFFRYMATPGANPSQSIADFDIDKEIPRLAFLHETIDATDPDLSAFRRRGGK…
220	efflux transporter; RND family; MFP subunit	s__Sulfopaludibacter_sp900290315	1209	NODE_2_length_141308_cov_24.504301	0	0	0	0	0	0	0.352388	0.60232	-2.40898	NA	PredHel=0	NO_SP	0.000266	0	0	0	0		ko00310;ko00020				efflux transporter, RND family, MFP subunit	Biotin-lipoyl like,HlyD family secretion protein,Barrel-sandwich domain of CusB or HlyD membrane-fusion	NA	NA	NA	NA	LKKWLLSLPLLVAVLIAWGIVRKNAPLDVNFTRVRRQTLVSTLPTNGKAEPVEWQAVRAAAAGLVSRVPVQEGQTVAKDAVLAELTDPSLQADIEAAEAKVAEARVALSALEAGGRPSQLAEIDSSLARARFDLQTAQKEYGTLQRLHARQAVTAVEVQAAGDKVHQFEIEISGLEKRRGSLVGKSDVDAAKARLQDVESALKLARDRAAQGLVRTPIGGEVYGLAIRTGAYLNAGDLVADVGRLNRLRVRVYVDEPLLGRVAIGQPVTIRWEALPGKQWQGTVERMPTSIQALGSRQVGEVVCTIENPGRDLIPGTNVDAEIRTAVSGNALVIPKETLHHDATGDYVFALKGDAVERRNVKTGNSTVTLVQVLEGLAEGDLVALPGETSVKSGDRVAP…
221	Probable 4-methylmuconolactone transporter	s__Sulfopaludibacter_sp900290315	1344	NODE_2_length_141308_cov_24.504301	1.2619	0	0.7269	0	0.185524	0.290335	0.316968	0	0.309891	0.927025	PredHel=11	NO_SP	0	0	0	0	0					Probable 4-methylmuconolactone transporter		Major Facilitator Superfamily,Sugar (and other) transporter	NA	NA	NA	NA	MPSPGSAAKYRWYKELTRYHWFVLSVAIMGWMFDTMAQQLFNLARKPAIRELLGPGASAGLVDQQAAWATSVFLVGWALGGILFGILGDRLGRAKTMTLTILCYTIFTGLSVFATSVLDFSVYRFLCGFGVGGQFAVGVALVAEVIPDRARPYALGMVQAFSAVGNMLAAVTGIVLGEMVRAGTIASSWRFMFLAGALPAPLALVVFKKLKEPDQWLKSRAEKKRMGSFADLLGDPRWRRNSIVGMLLAFAGVVGLWGIGFFSYDLFRPVLETSFKAQGFSGAELAGKTDIWIGVTSLLQNLGSFFGVYAFTYLAQYFNRRKAFAVSFLAAMLMTAYTFWNLKSIADMLWMVPLMGFCQLALFGGYAIYLPELFPTRLRSTGTSFCYNVGRMVAAAGPF…
222	Histidine N-alpha-methyltransferase	s__Solibacter_usitatus	951	NODE_2_length_141308_cov_24.504301	3.5669	0.3887	2.0545	0	0	0	0	0	4.5689	0.0574507	PredHel=0	NO_SP	0	0	0	0	0					Histidine N-alpha-methyltransferase	dimethylhistidine N-methyltransferase	Histidine-specific methyltransferase, SAM-dependent	NA	NA	NA	NA	MSAPAYGHSFASDVRAGLTSAPQKTLPCQYFYDEVGSALFEAITTLPEYGLTRADARVLQAHAGDLIDLLPANLMVAELGSGTGIKTRPILEQIGTHRPAVYCPIDVSGSALDKCALEMSSVARVFPLEATYLEGLRAAGERRAEGQSLLLLFLGSTIGNFEPEAAIDFLYSVRQSVHPGDALLLGTDMIKPVERLIAAYDDPTGVNAAFNLNLLARINRELDADFNLRRFEHVIRYVPGAQRIEMHLRSRVHQVVKIRQAGLTVEFASGETIRTESCHKFRPEQICEMARACGFRLAAQWVDAEWPFAESLLMAV*
223	DinB superfamily;Sulfatase-modifying factor enzyme 1	s__Sulfopaludibacter_sp900290315	1164	NODE_2_length_141308_cov_24.504301	1.4571	0	0	2.1043	0	0.167588	0.549054	0	1.26106	0.649179	PredHel=0	NO_SP	0	0	0	0	0							DinB superfamily,Sulfatase-modifying factor enzyme 1	NA	NA	NA	NA	MPAQTSLGRALSQAREHTDELFGLVRPDSLYDRPIAERHRIIFYIGHLEAFDWNLIARYALDKASFHPTFDGLFAFGIDPPPGKLPADQPPDWPALSEVERYNRRTRDEIDELLDHVPEQLLHVALEHRLMHAETFAYILHNLAHERKIAPFLAPPAARPAPSGARFVAIPAGDARLGLDDRDAFGWDNEFGAHTVPVAAFSVARNKVTNGDYLAFVREGAAPPFFWTDRAGRWFYRGMFSEYPLPLECPVYVTHDEAQAYARWRGMRLPTEAEFHRAALAAPAPEAGTDNFDFHHWDPVPVSGSGEHAAQLTGNGWEWTSTPFAPFPGFEPFPFYRNYSEPFFDGQHYVLKGASPRTAACFARPSFRNWFRPQYPYLYATFRLVEG*
224	hypothetical protein	s__Bog-375_sp003142185	267	NODE_2_length_141308_cov_24.504301	0	1.3844	0	0	0	0	0	0	1.50919	NA	PredHel=0	NO_SP	0	0	0	0	0								NA	NA	NA	NA	VKQDAAFFEGKEPVLVFIAKRLRDALRLEALLTEASVDFGVEADEYRGGVIFRTVRTGAFFYVLPEAVEAAHGVLRSHGFKPQAPGPS*
225	Dipeptidyl peptidase IV (DPP IV) N-terminal region;Lipoprotein LpqB beta-propeller domain;WD40-like Beta Propeller Repeat;Prolyl oligopeptidase; N-terminal beta-propeller domain	s__Sulfopaludibacter_sp900290315	1749	NODE_2_length_141308_cov_24.504301	0.9697	0.4227	0	0	0	0	0.12175	0	2.61565	NA	PredHel=1	NO_SP	0.113074	0.260068	0.000119	9.2e-05	7e-05		ko00040					Dipeptidyl peptidase IV (DPP IV) N-terminal region,Lipoprotein LpqB beta-propeller domain,WD40-like Beta Propeller Repeat,Prolyl oligopeptidase, N-terminal beta-propeller domain	NA	NA	NA	NA	MASGTLVRRPAVLLALALCAVGGVVTLLGRLVSGPAVDLKKTPLTSEAGGHAYPAFAPDGKRIAYSGHDTSKDAVSHIVVRPIDGGTPLQLTNGEGNDVGPVWSPDGASLAFLRILDDRAQVIVIPAAGGAERKVVEFDAPTTGEDDDAELSPSVAWTRDGKTLLVSAPAGEQNVPAISTVPGGGGALQAITKPPETSRGDTNPAVSPDGKNLAFVRKLDGDRADLYLCDLKGNGVRQLTFDNNAIHGITWTAGGEDLMYSANRGTGWRLWRVPAYGGSPRDLLVSGNHATYPTVALTGNRLAFTESPSVAEVWIAQLGSGEPEHERPLIRSPGREINPSFSPDGQRVADISDQSGEQEIWITDADGTRTQLTRLEGRRMSQPLWSADGKTLLCVTRGP…
226	Protein of unknown function (DUF3108)	s__Sulfopaludibacter_sp900290315	735	NODE_2_length_141308_cov_24.504301	0	2.0117	0	0	0	0.265423	0	0	2.10361	NA	PredHel=0	SP	0.999289	0.000142	0.000154	0.000128	0.000125	CS pos: 18-19. Pr: 0.9793						Protein of unknown function (DUF3108)	NA	NA	NA	NA	MLFRLMALLLAGYASVFAQNNPLPARETLHYNVEWRLITAGKATVEWTTTPRGGGHVNLHLESVGLVSNLFRVEDNYAVNLGPNQCAESSLFTSQEGSRQRETRIAYDAAARKADYVERDRIKNALLLQRQIDIPACVHDVVGGMFYMRTLPLDVGQSATVAVTDGKKSASAKVEAQAREDIKTPEGTFHTIRYEVYLFNDVLFHRPAHLNLWLTDDRRRLPVQIRVRMQITIGTITLTLEKHE*
227	acidobacterial duplicated orphan permease	s__Sulfopaludibacter_sp900290315	2430	NODE_2_length_141308_cov_24.504301	2.0939	0.9127	0.804	0.4032	0.205182	0	0.175288	0.149833	2.16524	0.0917945	PredHel=8	NO_SP	0	0	0	0	0		ko02010				acidobacterial duplicated orphan permease	FtsX-like permease family,MacB-like periplasmic core domain	NA	NA	NA	NA	VNLWQDIRFGARSLRHSPAFLITAVLTLALGIGATTAIFSVTDALLWKPVSLPHMETLVMVLQREPDSPNDWNNITPADLEDIRRDGTSFAAMAHFQWGSANMVGDGNEPERVEQALVSANFFDVMSVQPALGRAFQAGEDQPGREREVVLSDKLWRRRFGADPAIVGRNVRFDDQNFVVSGVMPSSYDFPIATEVWTPLAQTLAQRGSRKSDSLVAVARLKPGRTIAQAESELGSIAARLAASYPETNKTRRFMIWPAHRFLVDYETEQYSMMLLGAVLFVLLIACANVANLQFARATGRLREVAVRTALGASRGRMITQLVTESVLLSLAGAALGLLIGKWGLTVIKNGMPPEIERYIVGWKSMQLDGRALAFTLVAAVAAGILSGLAPAWQCSRPN…
228	hypothetical protein	s__Sulfopaludibacter_sp900290315	660	NODE_2_length_141308_cov_24.504301	0	0	1.4802	0	0.377752	0.295589	0	1.65504	-1.23472	NA	PredHel=0	SP	0.852526	0.14692	0.00015	0.000123	0.000118	CS pos: 20-21. Pr: 0.8076							NA	NA	NA	NA	MKTLQWCVLLLAACGAAAIAQQRDFLTADEVDQIKMAQEPNTRMVLYAKFARERVDLVKSLLARDKPGRSLMIHDALDDYARIIDALDDVADDAIERKIDVKPGLAAAGKLEHEALPLLQKIKDSPPKDMERFEFVLTDAIETTSDSLDASHQNLEQRTKIVEARDAKEKKEVRDAMTGPEREARKAEDQKAADEEQKKTKPPTLYRPGEKKDGGGGLE*
229	hypothetical protein	s__Sulfopaludibacter_sp900290315	450	NODE_2_length_141308_cov_24.504301	3.769	1.6429	0	4.3546	0.554037	0.867019	2.13018	0	0.352274	0.877905	PredHel=0	SP	0.999252	0.000152	0.00016	0.000134	0.000134	CS pos: 22-23. Pr: 0.9734							NA	NA	NA	NA	VKGTRIFVLAAMALAAAPGASADLTKARAEQNLERRSKLALDNAAAELQAAREAYRNGDADKVPAHVTELGESVDLAYESLKQTNKDPRRSPKWFKNAEISTRDLLRKLDTFQQDMSFNERAGLDEVKAKIQQVHDDLLVGLMEGKKHK*
230	Anaphase-promoting complex; cyclosome; subunit 3;Tetratricopeptide repeat;TPR repeat;Tetratricopeptide repeat;Tetratricopeptide repeat;Tetratricopeptide repeat;Tetratricopeptide repeat;Tetratricopeptide repeat;Tetratricopeptide repeat;Tetratricopeptide repeat	s__Sulfopaludibacter_sp900290315	1227	NODE_2_length_141308_cov_24.504301	0	0	0	0.7985	0.508018	0.953893	1.21524	0	-2.71484	0.181109	PredHel=0	SP	0.6643	0.000434	0.000246	0.000258	0.00021	CS pos: 15-16. Pr: 0.3791	ko01030					Anaphase-promoting complex, cyclosome, subunit 3,Tetratricopeptide repeat,TPR repeat,Tetratricopeptide repeat,Tetratricopeptide repeat,Tetratricopeptide repeat,Tetratricopeptide repeat,Tetratricopeptide repeat,Tetratricopeptide repeat,Tetratricopeptide repeat	NA	NA	NA	NA	MWATGAVLFFLQAANFNSDGMKALEAGKYDAAEQAFLKAIAADSKDYTAHFNLALAYGFEHKDAEGIAEYRKTLELQPKLYEAELNGGILLLRQKNPAEALPLFADAAAQKPKEFRPRYYLAECQLQTGDAVTAEQNYRLALELNAQSAAAELGMAHALARLEKLPEAAPHFRQAAQLDPKYRDSLLELADLYEKNKQPEEALAIYREFPDNFAVQEHVGAMLLAGNKYAEAIPRLEAAYAREPTTANCVALAMAYLFTNQLDKALPLFDRAVAAEPSNFELRMAYARALRDRKQYPAAANQFYAALKLKPEDKAAWRDLGAMLYLAKDYPHALEALDKARQLGEDTAGTAFVRAIMLDEISQTKPALLKTALEAYRHFLELSQGKNENQEWQAKQRAK…
231	Domain of unknown function (DUF4352)	s__Sulfopaludibacter_sp900290315	543	NODE_2_length_141308_cov_24.504301	0	1.3615	0	0	2.29586	0.718545	0.392337	1.34107	-2.37445	0.31338	PredHel=0	LIPO	0	1.00004	0	0	0	CS pos: 20-21. Pr: 0.9970						Domain of unknown function (DUF4352)	NA	NA	NA	NA	MYVSRLALGVAVLSAALISGCSNQAASTERTYPMGEKVAVGPFLYTVFETQWVTHLGMPPDEKVPQNRYFLVRVSIVNTGGNEVMAPTLSVEDDKGASYPELTANIGAPQWIGLLRQVHPADSIAGNLVFDCPPGHYKLRALDDNGEKSALIDIPLSFTSESPDVPTPGESKKDPTYLKK*
232	hypothetical protein	s__Sulfopaludibacter_sp900290315	387	NODE_2_length_141308_cov_24.504301	2.1913	0	0	0	1.61066	0.252016	1.10092	0.470424	-1.73493	NA	PredHel=1	NO_SP	0	0	0	0	0								NA	NA	NA	NA	MNVNLLEKPGVASWDPRVVCTLALVLVFCTGAAVGALVMDLGIHNRRRPRPPAFDTPTGKALYFEKLRKDLDLTPEQSVQMESVLNDFWQYYRAVLGDGKSKVEQLLTPAQRQKFEHILLEQQKQAAP*
233	Putative zinc-finger	s__Sulfopaludibacter_sp900290315	456	NODE_2_length_141308_cov_24.504301	7.4388	3.2425	4.2847	3.2229	8.47515	2.56681	7.47433	7.9848	-1.74554	0.0157653	PredHel=0	NO_SP	0	0	0	0	0							Putative zinc-finger	NA	NA	NA	NA	MHAVVMESLEDYLAGSLEPSEIRVIEAHLSNCDRCREEIRGMQEVSLLFSSLKSETGLEASPAFYSGVVQKAGVARSAPSFASIFDLAFGRRLVFASLLTLAVTGSYLVTRESQAATAISPAGVMAQQNAPGFDSAPAPDNMLVSLTAYER*
234	ECF RNA polymerase sigma factor SigX	s__Sulfopaludibacter_sp900290315	666	NODE_2_length_141308_cov_24.504301	2.5466	3.3301	1.4668	2.9423	7.11316	4.68648	4.47786	5.46708	-2.1665	0.000648732	PredHel=0	NO_SP	0	0	0	0	0					ECF RNA polymerase sigma factor SigX	RNA polymerase sigma factor, sigma-70 family	ECF sigma factor,Sigma-70 region 2 ,Sigma-70, region 4	NA	NA	NA	NA	MGTLTGALTLPAFGSRIAARSRVDYENTPEGALVRRAQNDDEAAFREIVERYQSKVFSIIHGIVRQRNDVEDIAQQVFAKVYLSLKNFDFRSSLITWIYKITVNECFDYLRKRKVRKLVYESDLSEDEVRRVENTEPSVNRTLPADASLAQRDYVLKLLSRVSEEERMLLMMKEVEGYSVEELAAQTGMNENTIKVKLFRARQKLVKASQRLERTPGLVAG*
235	Iron-sulfur cluster insertion protein ErpA	s__Sulfopaludibacter_sp900290315	324	NODE_2_length_141308_cov_24.504301	54.9645	77.5792	48.2429	68.04	82.3418	84.5929	77.5812	96.084	-1.5562	1.94889e-11	PredHel=0	NO_SP	0	0	0	0	0					Iron-sulfur cluster insertion protein ErpA	iron-sulfur cluster assembly accessory protein	Iron-sulphur cluster biosynthesis	NA	NA	NA	NA	MVQITERAVGKVKEIMSSQEPSPAGLRIAVVGGGCSGFSYSMAFENQPNMLDKTYTYNGLKIFVDQASLLYLDGAEVDYVETLEGAGFKFNNPQVKSTCGCGSSFQV*
236	hypothetical protein	s__Sulfopaludibacter_sp900290315	816	NODE_2_length_141308_cov_24.504301	0	0.453	1.1972	0	2.59725	0.836762	2.48003	1.33862	-3.12217	0.0237439	PredHel=0	SP	0.999218	0.000167	0.000172	0.000135	0.000143	CS pos: 21-22. Pr: 0.9733							NA	NA	NA	NA	MRAVCVWVPAFAIWCAVAGQAQDNPAAAGYILKCAGQWTASLNGQDRPLQAGVAVKPGEQLHSNPPNALLGLVLYDGTYLKCPNSDKCKQPIRIPPREQAQSAISAFLDQLENKHLPPVAFVTSRAAASGPPPVELRDAVVPSGAARLDLSSVLSAAPPVELHLYMEPLDAPAGCGATLFKLPAQERSVEAGDFQPKCNGLYQLSGTGDSMEGAYPATVLIVAPADQARAAHRLAQALELTAKWQSAGEDERRTFLRLTLGAIQQSLKSSR*
237	CHASE2 domain	UNKNOWN	1197	NODE_2_length_141308_cov_24.504301	0	0	0.8161	0.8185	0.208262	0.0815293	0	0	2.46719	NA	PredHel=3	NO_SP	3.3e-05	0	0	0	0							CHASE2 domain	NA	NA	NA	NA	MHENEHGRHNLKWHLITGVLFVLAGAGATRFLESSNLLAWPQRALLDSMPSTLTSTPSRALVIVTIDDDDYAERFHRRSPLDPGQVAAIIGAIQYFAPKAIGVDLDTGDWNPHDAARVPAAPGRLVWARLFDADPSGPLRIANLDKVLGSDDSTVCFGLTAMQADSDLRVRQYPGEYHWVRGGQTVAYPSFPLVVQQVVKDGTCPRQEKPQSEDARTEANWNENRLLIRYRGEGHEIRKIPAGALMDTLEIAAHSPENPAVDRMRSLLAGNVVLLGGTYKAGRDSYPTPVGMVAGVEILGQAILTARDGPIREAGSGLIWFDICLGLALLALSLNHPRLATAVNVALLFLLVPVSGWLFRSFAFFLDTIPVQISMMVHSNFHPMLERYMEKLEERLVK*
238	HicB like antitoxin of bacterial toxin-antitoxin system	s__Bog-375_sp003157745	213	NODE_2_length_141308_cov_24.504301	0	0	0	0	0	0.457923	1.00009	0	0.0664977	NA	PredHel=0	NO_SP	0	0	0	0	0							HicB_like antitoxin of bacterial toxin-antitoxin system	NA	NA	NA	NA	MTRTYSLIIEGDSAGYSAYVPELPTIVVAGNSIDDLAARAKEAIQLYWRTLHDDRSPGATVREIQVDLPV*
239	acidobacterial duplicated orphan permease	s__UBA7540_sp002478145	2352	NODE_2_length_141308_cov_24.504301	0	0.3143	0	0	1.90815	1.61736	0.815112	1.54806	-4.88609	6.60831e-05	PredHel=7	NO_SP	0	0	0	0	0		ko02010				acidobacterial duplicated orphan permease	FtsX-like permease family,MacB-like periplasmic core domain	NA	NA	NA	NA	MTMSGLLQDLRYALRLFGRNPGTTAVAVLSLALAIGPNSMLFSVVDRMFLRPTTVEGIENVYFVYLKTAQAGVYQNPTYADLPQYQSALDGLADCIAQSGHGAIVGGGAGAPEVVGQSAVSGNYFTALGSRAALGRTLVEFDQRYEGAPPAYISNSLWQRRYSSDPDIVGKNIIISYQLHRVVGVAPPDYRPPIQSLIGGDIWTPLTAEDPRFRAKLTVSLTVRLRPGVHREQVEAALTSLASAEPRNHDVAAVLRATADRGRMIVGAFILALVSMVLLIACANVAGVLLAQGEARRREFAMRLALGADRARLLRQLLVETLLLSSIASALGLVLSEWLLSLIPALTPSLPMRIDLGLRIDGRVLAYTLLLSFITTLAAGLLPALRFSRPELIPALKGE…
240	hypothetical protein	UNKNOWN	597	NODE_2_length_141308_cov_24.504301	0	0	0	0	0.835313	0	0	0	-1.28591	NA	PredHel=0	NO_SP	0	0	0	0	0								NA	NA	NA	NA	VLEPRHQLPIIRRMPHLTGSHAVPLLRHHIYRKTAHSARIRWPGLRVGYILSRTNGLRYTSDGDDSNFAARSSDEPFYVAGVTCENRSFLAKGCRHHNGVNDIRRFGHAQQPPGFVRLGLPKRNHHAPSQEAPKLGLLWRPADLGDHRRGNQWNYAKFQTGLVFSPCSPLVSIGGHQNGGVIDDGAHAERRTVRAVRS*
241	hypothetical protein	s__Fen-330_sp003137035	273	NODE_2_length_141308_cov_24.504301	0	0	0	0	0	0	0	0	NA	NA	PredHel=0	NO_SP	0	0	0	0	0								NA	NA	NA	NA	MPRGNPSPKLAITIAPDIHENILAAAAREGVSVSAWMTAAARQALQRRAGLAAVALWEKQHGRFTAEEMKEARRSVRAQLRTARTVRRSA*
242	acidobacterial duplicated orphan permease	s__PALSA-349_sp003152325	2643	NODE_2_length_141308_cov_24.504301	0	0	0	0	0	0	0	0	NA	NA	PredHel=9	NO_SP	0	0	0	0	0		ko02010				acidobacterial duplicated orphan permease	FtsX-like permease family,MacB-like periplasmic core domain	NA	NA	NA	NA	MSWWSRWWRRGQMEAQLEKELRFHMEQHAADLIAQGRDPKEAMRLARLSLGGPEQVKEDCRDARGTRWLEDLWQDFRYALRTLRQKPGFAAVALLTLALGTGATTVMFTMINGVLLKPLPYSDPGRLVLVQEQTDYSTILGNLWGFTYPNFADCGRESRALAMTAWRFSNGTLSVPGPAENLNGRQISANLFSLLGIPLYRGRTFLPEEDRPGGSPVAIISDALWQRRFAGSADAIGSTLVYNGKSYTVVGVAPAGFRLDQGDADVFTPLAQDAAPYLENREAHRFLVWARLRPGATLAQAQAELALVGRRLAAQYAKSNKGRGFVAEPLRPDVGDVRSTLWLLLGAVSLVLLIACANIASLLLARAVSRERELAMRAALGAGRGRLVRQCLTESTVLG…
243	transcriptional regulator; Acidobacterial; PadR-family	s__Sulfopaludibacter_sp900290315	345	NODE_2_length_141308_cov_24.504301	0	0	0	0	0	0	0	0	NA	NA	PredHel=0	NO_SP	0	0	0	0	0						transcriptional regulator, Acidobacterial, PadR-family	Transcriptional regulator PadR-like family	NA	NA	NA	NA	MSEKSDLPQGTLDLLILKIVALGPVHGYAIAQRLQQVSRDVVQVPQGSLYPALHRLENRGLLAADWKETETGREAKFYRLTRKGRGQLDTETASWQRLAEAVSLILRLSEGGAE*
244	Peptidase C13 family;Caspase domain	s__Sulfopaludibacter_sp900290315	1137	NODE_2_length_141308_cov_24.504301	0	0.6502	0	0	0	0	0	0	2.08733	NA	PredHel=0	SP	0.999212	0.000166	0.000155	0.000137	0.000126	CS pos: 16-17. Pr: 0.9212						Peptidase C13 family,Caspase domain	NA	NA	NA	NA	MRRIALFCVLAGCAWAQCGTEEERIIHVRETLVPTLPAAQLQMLRRYLELGTRSCPTSGDLWYYRSLLEQKAGTPNMAKYALAQAQNYGSDSLRRGVDPFKMNDRLARADRTMPGAVHDKWALVVGVQQFQDPTIPTLHFTAKDAHDFAASLTDPQFGRFKPANVKVLVDKQATVQGIREGIGWLRERVKPEDLVVIYVSTHGSPKSMDVLGVSYIIANDTELEPPEKLYSSSYQMVDFVEDLNRDIPARRLAVFIDTCHSGAAIRQAQTVDNESPDSVTGFSGAFRSFELGPGRAVLTASRAEEESWESSRIENGYFTHYLIEAMRRENGMSTVKELADYVREHVKAAVETDLHHTQTPVFGASEQGGTIVLGAPVS*
245	hypothetical protein	UNKNOWN	1329	NODE_2_length_141308_cov_24.504301	0	0	0	1.1058	0	0.440349	0	0	0.37952	NA	PredHel=1	SP	0.99897	0.000285	0.000203	0.000158	0.000167	CS pos: 25-26. Pr: 0.9543							NA	NA	NA	NA	MRSSGFLCIAVVTIAVGTLPLGASSCFSGGIVKTIERSKPQTVALTRKLPPVIDLAGARVRIKVSKMASVKDDPIDVMQTKLRAVLLKDRGRGISLDDPHPDTDLIVKVTTFETAEQKQQRQNGNETSSYIVILGNMEATVEVFDIKSGRALDSENLKDHYEKWFLTGTVQNGSKGMPNPFAKKPKTSTDDRLPTASERISDVVEGMANKIAQRLVPIDDRFDVELPYGLKDLDSYARAGNWGALKEAAESMTPLPKAEEDSCRLYLVGLSSEAIAYQEKDPKKAQDLLVNAADAYQKAKDSNRSEEKFNEPISRAQQSLERYITLEKIARSHQGTQSRGVKVTQAGNSVVTSPPSGGSGPAPVGAAAKMVYDNAYLIKLKNINKMSDRLIISEVQDAN…
246	CarboxypepD reg-like domain;Carboxypeptidase regulatory-like domain;Protein of unknown function (DUF2012);Polysaccharide lyase family 4; domain II;SdrD B-like domain;Prealbumin-like fold domain	s__Sulfopaludibacter_sp900290315	1557	NODE_2_length_141308_cov_24.504301	0	0	0	0	0	0.125283	0.273667	0	-1.52077	NA	PredHel=0	SP	0.999258	0.000149	0.000154	0.000128	0.000123	CS pos: 18-19. Pr: 0.9805						CarboxypepD_reg-like domain,Carboxypeptidase regulatory-like domain,Protein of unknown function (DUF2012),Polysaccharide lyase family 4, domain II,SdrD B-like domain,Prealbumin-like fold domain	NA	NA	NA	NA	MRTAAWFLLAATAGWAQADCVVRGVVTDQSTGKPVTNVKLFLVRQSSREIPSLLQRSGEQGGFCFETVDPGDYLLETQRAAYLDGTYGGGVVLAVRAGSELEPLSVKLVRRAILSGTVVEGDGEPFARAEVHVYRRLRSREDSGQDEVESQETDDRGVFRFGDLPPGTYYLGVTAKARDFNMPLLDAGGKPRQEGYTESFYSAAARFEDAKPVVLQAGKDVTGLLLTLRKTQFRHIAGKVVGAPEGAYLRLQHPDGTTSSGIRADGSFYRGGLEPGQYTVELRAGNLLRGKKEVDLSSGDADGVTITADQTAAADFTLPVQFRAEKAGEPYRPSSNTFLVLLKGNEARLAQMSADGTFQFTNLTPDLYRLERVWVGGDFYVKRILLGGESTDGRTLDLR…
247	Carboxypeptidase regulatory-like domain;Polysaccharide lyase family 4; domain II;Prealbumin-like fold domain	s__Sulfopaludibacter_sp900290315	1644	NODE_2_length_141308_cov_24.504301	0	0	0	0	0	0.11867	0	0	0.0664979	NA	PredHel=0	SP	0.998999	0.000224	0.000202	0.000165	0.000159	CS pos: 24-25. Pr: 0.9598						Carboxypeptidase regulatory-like domain,Polysaccharide lyase family 4, domain II,Prealbumin-like fold domain	NA	NA	NA	NA	MARGHSVRTVLLIFATVLTGWTQAQFSGRVTNSITGLPVAKATVRLAPVAGRAGYVRTSGAAGEFRFEGISPGDYRLGMERRGFSPVVHSAGKGVPGGSVIHLTAGQNLADLDLLATPLPIVTGTVTEGPGEGEPVPRAIIEILAQRWSIAGRWYEEIDTAANDQGQFRAPELEPGRYYFYARRPDEGPLTEVVKDASGKGEVCLAGVYYPNAPSIEGASAVEVRAGQEVTGIGLRLAWSPCFHARGRTTGPDVEEVQMIRRRQDTPLPWESREADRATDGTFDIPGVVAGDYLVSAIGHRGPKGPAQEVTVESRDLEGLAVSGENVSFNARVQVEGDGAPPLSSVYLLLETVTGPGNARFTTVPVQPDGTARLGRITPARYTLAAGSSQGGVYVKSVK…
248	Multidrug resistance protein MdtA	s__Sulfopaludibacter_sp900290315	1362	NODE_2_length_141308_cov_24.504301	0	0.5428	5.0209	2.1581	0.823808	0.716099	0.156446	0.401033	0.918588	0.49043	PredHel=1	NO_SP	0	0	0	0	0					Multidrug resistance protein MdtA	efflux transporter, RND family, MFP subunit	Biotin-lipoyl like,HlyD family secretion protein,Barrel-sandwich domain of CusB or HlyD membrane-fusion	NA	NA	NA	NA	MTQKTPTAPEHIKPAPIREEELPHQPESTKRSSGKGWIWLLVLILAAAAAYYFYPKGAATDSGTPSDAGKSGKKKGGGLAPVVAVKATRGNIGVYIDDPGLIVPIYTELVKSRVDGQLMAIHYNEGDLIQKGQPLVDLDDRPFKVALEQAEGQLARDQALLDNANVDLARYQTLLAQNAIPEQQLATQKALVSQYEGTVKTDRGMIDSAQLNIVYSHITADITGKAGLRLVDPGNIVHAADTTGLVVITQVQPISAVFPVAEDQLPAVSKHFRTGEKLTVEAWDRDGRNKLAVGTLATMDNQIDPTTGTLKLRAIFDNKDDSLYPNQLVKNRLLVEMKHGVVLLPTAAIQLTATGKYVWMLKPDSTVTVRNITTGTAEGDQSEITSGLEAGDNVILTGV…
249	Multidrug resistance protein MdtB	s__Sulfopaludibacter_sp900290315	1833	NODE_2_length_141308_cov_24.504301	0.9253	0.8066	1.0659	0.8018	0.136063	0.532114	0.116225	0.595888	0.485321	0.763482	PredHel=7	NO_SP	2e-06	0	0	0	0					Multidrug resistance protein MdtB		AcrB/AcrD/AcrF family,MMPL family	NA	NA	NA	NA	VSPSRTFILRPVATSLLMVGILLAGGVAYKQLPVSALPEVDYPTIQVITFYPGASPDVMASSVTAPLERQFGQVPGLQQMTSTSSDGSSVITLQFNLSLNIDVAEQEVQQSINASGTFLPVDLPVPPIYSKSNPADAPILTLALTSTAIPLSKVEDLADTRLAPKISQLPGVGLVSISGGQKPAVRIQANPTQLASYGLNLEDLRNAIVAANVNQAKGNFDGPLQSYQIGANDQLLSSADYAPLIIAYRNTAPVKLIDVADVKDDVENIHQAAWMNKTPAVIVNIQRQPGANIISVVDRIKALLPRLTETMPGSVSVKILVDRTNTIRASVSDVQFELMLTVGLVVMVIFLFLRNVSATVIPSIAVPLSLVGTFGVMYLLGYSLNNLTLMALTISTGFV…
250	Sodium/iodide cotransporter	s__Sulfopaludibacter_sp900290315	1488	NODE_3_length_125681_cov_24.810557	0	0	0.6565	0.3292	0	0.0655858	0	0	2.76753	NA	PredHel=13	NO_SP	0	0	0	0	0					Sodium/iodide cotransporter	transporter, solute:sodium symporter (SSS) family	Sodium:solute symporter family	N	N	N	GH171	MLEVAPAMHYLDLAVILIYLAGITWFGARFRKGQKSLRDYFLGGRSAPWWAISLSIVSAETSTLTIVGTPALAFNGNMGFLQIVVGYLLARIVISVLFLPHYFRGEMFTAYELMRRRFGERIRKLTASMFLVTRALAEGVRVFAISLVISIVLGTGEIQSMILIVVLTLFYTFEGGMTAVIWTDVVQMSLYVLGALLSFYVILGKIPGGWEHVALVAGAAHKFTIFDFRFSPTMAFFSRTYTFWAGVAGGCFLTTSSHGTDQLMVQRLLSARNEGESRTALLASWVVILIQFTLFLLIGVLLFVYYGDMHLAHPAADRADRIYPEFIWNNLPPGLAGLLIAAILAAAMANLSAALNSLSSTTVVDFLRARSREMTEQRSMRLAKLGTVVWGAVLLAIAI…
251	Serine/threonine exchanger SteT	s__Sulfopaludibacter_sp900290315	1374	NODE_3_length_125681_cov_24.810557	1.2344	0	0	0	0	0	0.0775434	0	2.57159	NA	PredHel=11	NO_SP	0	0	0	0	0					Serine/threonine exchanger SteT		Amino acid permease,Amino acid permease	NA	NA	NA	NA	MELNESRRMELKRDLGTWPAISIVVGTVIGSGIFLVPRTMIQQVGTVPAVFAVWVVGGLLSLAGALSYAELAAAIPEAGGEYAYLREAYGPMWGFLYSWAQLWVAKSGSIATLGTGFFLYLTNFFPSMDTVFYSVPLPIGPHGGPLDIRSGQIFAIVLILLLAWLNYYGVKLGGNVQVAVTAVKVALIAFVIIAGIGFGHPHAMSVGAIAPLTFHGFIAALVAALWAYDGWNNVSMVSSEIREPQRNLPLALIGGTLGVIGIYLLANIAYFRVMTPAEVAGGTRVAADMMRKVMDGFGANAVSIAAMISIFAALNGSILSGARVPYAAARQGLFFRAIGNVSPKHRTPGVSIIVLTLWACLLVLSGRYDDLFNLVIFASWILYGMTAAAVIVLRRKQPA…
252	hypothetical protein	s__Sulfopaludibacter_sp900290315	222	NODE_3_length_125681_cov_24.810557	0	0	0	0	0	0.878704	0.479754	0	0.0664979	NA	PredHel=0	NO_SP	0	0	0	0	0								NA	NA	NA	NA	MDVAKILAELKSEREQIEEAILSLERLARGRTRGRGRPPAWMTELDAPKRRGRPPGSKNKVQAGATAKTVAVA*
253	Protease Do-like 1; chloroplastic	s__Sulfopaludibacter_sp900290315	1149	NODE_3_length_125681_cov_24.810557	1.4761	0.6434	2.5507	0.8527	0	0.509377	0	0.792193	1.1935	0.497135	PredHel=1	NO_SP	2e-05	0	0	0	0					Protease Do-like 1, chloroplastic		PDZ domain,Trypsin,Trypsin-like peptidase domain	NA	NA	NA	NA	MKALRPFLWAAILVGAFLYITNVGHWNVSRLLPPSAANGRYWDSPASAASGFSSDEQNNIDVYKAAREATVNITSVVYHENFFMQVYPSEGTGSGFILNADGEILTNHHVVKGTSQLTVTLADKKVYKAKVLGTDPRDDLALIKIDTGRKLPTMRLGDSDALVVGQKVLAIGNPFGFEGTLTTGIVSSLNRTIQTDANSNALEGMIQTDAAINPGNSGGPLLDSHGNVIGINTAIYGQGNIGIGFAMPINRAKSMLDEFNKSGHISRPVLGIKEVWVTGDLAEMLDLPAKGGLLITQLVRGSPAEEAGLRGPNDVVIVGGAYQLAVGGDLIVAVEGQPVTTRDALQKVMDRKRGGDMLLLTVYRRGRTMDIKIKLGEAPSVL*
254	Dephospho-CoA kinase	s__Sulfopaludibacter_sp900290315	606	NODE_3_length_125681_cov_24.810557	0	1.2199	1.6121	0	0	0	0.703054	0	1.04849	NA	PredHel=0	NO_SP	0	0	0	0	0			PANTOSYN-PWY;PWY-4221;COA-PWY;PWY-4242		Dephospho-CoA kinase	dephospho-CoA kinase	Dephospho-CoA kinase	NA	NA	NA	NA	MLKVGLTGGLACGKSYVGEALAGFGCLLIQADLLGHEALEPGGEVYRMVVQEFGDEILSNDGHVDRRLLAARVFGSPEKLARLNALVHPYVMRREDELTADFAAREPRGIAVVEAAILIETGSYHRFDRLILVTCREEQQVERAMRRPGAVESDVRARLSRQMPVAGKLKFADFVVDTSGEKEDTLRQTRAVYEALRRIES*
255	Bifunctional protein FolD	s__Sulfopaludibacter_sp900290315	921	NODE_3_length_125681_cov_24.810557	0	0	0	0	0	0.42359	0	0	-1.00159	NA	PredHel=0	NO_SP	0	0	0	0	0		ko00670;ko00630	PWY-3841;CODH-PWY;PWY-6142;P164-PWY;ALL-CHORISMATE-PWY;PWY-5030;PWY-2201;PWY-1722;PWY-5497;1CMET2-PWY;PWY-1882		Bifunctional protein FolD		Tetrahydrofolate dehydrogenase/cyclohydrolase, catalytic domain,Tetrahydrofolate dehydrogenase/cyclohydrolase, NAD(P)-binding domain	NA	NA	NA	NA	MPQILDGNRVRDEIKSELNPRVAALSAKGRPPGLAVVLVGHNPASEIYVRNKIKACQDLGIFSESIAPPDSITTEELLATVEQLNARPDIDGILVQLPLPKQVDTKRILLAVAPQKDVDGFHPCNVGNLVAGLPGPRACTPAGIIELLKRYRIPIAGKRAVVVGRSDIVGKPVAMLLLHEHATVTICHSKTPDLAAVCREADILVAAIGRAAMITREFIRPGAVVIDVGTNRVDDRQEAARIFRNSEERLAAFDKRGNVLVGDVNPADVAELASFYTPVPGGVGPLTIAMLMVNTVAAAERRAGLC*
256	hypothetical protein	s__Sulfopaludibacter_sp900290315	375	NODE_3_length_125681_cov_24.810557	0	0	0	2.6127	0	0	1.70414	0.970923	-0.71108	NA	PredHel=0	NO_SP	0	0	0	0	0								NA	NA	NA	NA	VSDCKNPLASLDHQELLWLTGILKDACREKLEKNLVSQAFEERLYQRGAVKGRLDPRPFLKIWEPRYRKFLEVAEELHAQLQAEEAKAAAETLREQFEPASVRRQGPSSAQTVLELRPRTRRER*
257	PIN domain	s__PALSA-129_sp003167255	408	NODE_3_length_125681_cov_24.810557	2.0785	0	0	0	1.22221	0.478124	0.52215	0.446237	-1.21037	NA	PredHel=0	NO_SP	0	0	0	0	0							PIN domain	NA	NA	NA	NA	MTSVDTNVVIRLLTRDDSEQYAAAKSLFAAGPVWICKTVLLETEWVLRSSYGYDARSILAAFEHLIALDNVHLEDDPAVFDALALVGQGIDFADAFHLASCPDGATFLTFDRSFIRCAKRAGVNKIAEVPGSGTA*
258	transcriptional regulator; AbrB family	s__BOG-224_sp003139735	267	NODE_3_length_125681_cov_24.810557	0	0	0	0	1.40076	0	1.59562	0	-1.94739	NA	PredHel=0	NO_SP	0	0	0	0	0						transcriptional regulator, AbrB family		NA	NA	NA	NA	METTRLSTKGQIVLPKSIREARRWAAGTEFTVEETREGILLRPARRLPRTTLDQVAGCLRWTGKPKTLAQMDQAIAREVKRRHDLGRY*
259	bacillithiol biosynthesis deacetylase BshB1	s__BOG-224_sp003139735	711	NODE_3_length_125681_cov_24.810557	0	0	0	1.378	0.701333	0.411542	0.299575	0	-0.624577	NA	PredHel=0	NO_SP	0	0	0	0	0						bacillithiol biosynthesis deacetylase BshB1	GlcNAc-PI de-N-acetylase	-	CE14	CE14_e49	N	MSLDVLAIAAHPDDVEQTCGGTLIRMAEAGYRTGVLDLTAGDMGTRGTPERRVEESEIAGKEMRLAWRGNLYMPDARLENNIGARMTLAVKIRELKPRVVILPYWQARHPDHYRCCEMGFEACFLAGLKKLDEYSEPHRPQKILYASLYADVKPSLIVDISGQFERRMKALLSYASQYGAAGEGAALFPDEAEIRERLGAIARFYGNQIGVKYGEPFVVKEAIQIDDIVAMPVRSI*
260	Glutaredoxin-like domain (DUF836);Glutaredoxin	s__Sulfopaludibacter_sp900290315	246	NODE_3_length_125681_cov_24.810557	0	1.5026	0	0	0	0	0	0	1.50919	NA	PredHel=0	NO_SP	0	0	0	0	0							Glutaredoxin-like domain (DUF836),Glutaredoxin	NA	NA	NA	NA	MKPLVTLYTRVGCCLCDEAKRVLDQARGRAAFDYEERDIDGDPELQRQYNDEVPVVAINGVKAFKYRVDMKEFLKKLAARV*
261	Rhomboid family	s__Sulfopaludibacter_sp900290315	672	NODE_3_length_125681_cov_24.810557	0	2.2003	1.4537	0	2.9683	5.08009	1.42649	5.1474	-2.8454	0.00385562	PredHel=6	NO_SP	0	0	0	0	0							Rhomboid family	NA	NA	NA	NA	MFPIRDTQPSYSKPVVTVMIIVVNILIFLFEYSLDPYTRNAFIGAYGLVPDHFHVSAIFTSMFLHAGWLHVLGNMWFLWIFGDNIEDILGHEKFLLFYLLCGIAAALSQTFLNPFSRVPMVGASGAIAGVMGAYLIKFPRAQIQSLVTLVFFFFFTEIPAWVMLIYWFVIQLFSGVGSIASAQYAQGGGTAFFAHVGGFIAGIILVKVMGTRQPYYRRRDLNW*
262	Sulfofructose kinase	s__Sulfopaludibacter_sp900290315	975	NODE_3_length_125681_cov_24.810557	0	0	1.002	0	0.25573	0	0	0.560197	-0.0257144	NA	PredHel=0	NO_SP	0	0	0	0	0					Sulfofructose kinase		pfkB family carbohydrate kinase	NA	NA	NA	NA	MSEFDLVGVGLNATDTLLIVPHFPQYAGKVPFEAEIVSPGGQVASAMVACARLGLRVKYIGAVGDDERGRVQMESLQGTGINLDHVQLRKGCANQSAYIIIDRSTGERTVLWRRDDCLRIDPDQISEDQISGARMLHIDGHDTPAVAHAAAVARRHGIPVTVDVDTIYHGFDKVLPNVDYLVASSEFPAAWTGNRDPFLALETLQNEYGMKVAAMTLGAHGSLARVDGEFLYAPAFVVNCIDTTGAGDVFHGAFCYAVLQGMPMRQVLEFSNAMAALNCTALGARGGIRGLEAIRLLMARADRRSHPEFAGRSNPTAGPATSNI*
263	Acetyltransferase (GNAT) family;Acetyltransferase (GNAT) domain;Acetyltransferase (GNAT) domain	s__Sulfopaludibacter_sp900290315	534	NODE_3_length_125681_cov_24.810557	0	0	0	0	0	0	0	0.340883	NA	NA	PredHel=0	NO_SP	0	0	0	0	0							Acetyltransferase (GNAT) family,Acetyltransferase (GNAT) domain,Acetyltransferase (GNAT) domain	NA	NA	NA	NA	MVSLRTATLDDIPALEALITESVMVLQPEYTREQRVAALGSVFGVDRRMIADGTYFAATVDTAIVGCGGWSRRKTPFGGDRSPAKDDSFLDPAVDAARIRAFFIHPAWTRRGIGSSILRACEAAAAAASFTRVELTSTLAGVPLYAVHGFLPQEEFGVPLANGGKLPVIRMTKALPA*
264	hypothetical protein	s__Sulfopaludibacter_sp900290315	1464	NODE_3_length_125681_cov_24.810557	0	0	0	0	0	0.133255	0	0	0.0664979	NA	PredHel=0	SP	0.999217	0.000173	0.000174	0.000135	0.000136	CS pos: 12-13. Pr: 0.9600							N	N	N	CBM32	LLLLLAASAAWAGPFWVRVADSETGRGVPLVQLSTPRDAIRFWTDSAGVATIDDDTLNGHDVAFTIKSHGYEFDERILGEPAKRLHVEPGGHAELKIRRTNIAERLYRVTGAGIYRDSLLAGLPVPIAHPLLDGGVTGQDTNISVPYQGKLFWCYGDTFGLAAAIFSVSCATSELPGKGGLDPDTGIDLTYFVDDKGFSRAMLPLPRPGLVWIEGLFTVQDDSGRERLVATYTRQPGLAPPTERGIAVFNDAAARFEMLAQLPLRRGHKSSHPFRVTENGASWWYLFPHQRVPDNWKALSDPRSYQSYTPLEPGAKFDGAHPRLEHKPDGSLLWAWKPDTDRIEASEERRLIAQGLMRQEDAMFALRDAATGAETGATPSCVTWNAYRKKWILLAERVG…
265	Penicillinase repressor	s__Sulfopaludibacter_sp900290315	384	NODE_3_length_125681_cov_24.810557	0	0	0	0	0	0	0	0	NA	NA	PredHel=0	NO_SP	0	0	0	0	0							Penicillinase repressor	NA	NA	NA	NA	VSLSTGLSRRERQIMDILYQRGKAAAAEVREAMPDAPSYSAVRAMLRVLEDKGHVKHQAEGLKYVYVPTVARDKAKRSAVKHLLDTFFKESPEQVVAALLDVSSTRLTREELDRMSEMIEKAKREGK*
266	TonB family C-terminal domain	s__Sulfopaludibacter_sp900290315	1980	NODE_3_length_125681_cov_24.810557	0	0	0.9868	0	0.377752	0.197029	0	0	-0.206677	0.961537	PredHel=4	NO_SP	0	0	0	0	0						TonB family C-terminal domain	BlaR1 peptidase M56,Gram-negative bacterial TonB protein C-terminal,Tetratricopeptide repeat,Tetratricopeptide repeat,Tetratricopeptide repeat,Tetratricopeptide repeat,Tetratricopeptide repeat,Tetratricopeptide repeat	NA	NA	NA	NA	MSWTESALFAMFINTVLKSTAVLGAAWLVTLLLRRRSAAARHLVWTGAAAAIVALPLLALALPAMHLPGFLAPIRTGLLFQATVTASGAGGAASAAALATKAAPAVPAPWRPDWMLYLMLAWAAGAALGLLQMIVAAAAVARVRYRSVPFGDANLCRALARSLGIRHAVDVLEAGPGTMPMAFGLLRSAVLMPADAAQWSEERRHVVLLHELAHIRRGDTASHLLARIALSLNWWNPLAWTAWREFLKERERATDDLVLQAGARASEYAGHLLEVARTMVDAPALGWAAIAMARPSQLEGRLLAILDPGVNRNSPRRATAGLAALLAVAVAVPLAAVQSQDSVAQQVAPDVDATIRAAMSQKNHQMLENAATAFENLRQYDTAQKLLESAVAIRGDVSG…
267	hypothetical protein	s__Sulfopaludibacter_sp900290315	519	NODE_3_length_125681_cov_24.810557	0	1.4244	2.8235	2.8317	3.12266	3.19486	1.23136	2.45548	-1.44834	0.211028	PredHel=0	NO_SP	0	0	0	0	0								-	CBM66	CBM66_e14	N	MTDHGAAPQWQILKDQSAPTQPYVLAQTSHDSNVSRFPLAIFDGVNVRNSDVSVRIKPVGGQEDRAGGVVWRYRDANNYYLVRANALQKNVAIYKVENGQIHQLSALVPHDIPSNAWSILKVSVRGNRFQVYVNHRRILQGQDNTFAGSGKVGLWTVADSVTYFDDFRVYPK*
268	hypothetical protein	s__PALSA-243_sp003135055	417	NODE_3_length_125681_cov_24.810557	0	3.5457	0	0	0	0	0.510826	0.873179	1.3396	NA	PredHel=0	SP	0.999284	0.000149	0.000158	0.000126	0.000122	CS pos: 25-26. Pr: 0.9799							NA	NA	NA	NA	MLGAGCEVLMRLLLAAILCVVPLAANDVVFLHGKVSMEDGSAPGKSAGILLRCKGSDPIRQTNAGKNGSFYLKVERDEFNHIARALPTTTTDVGDAGMSGNCVIEADLKGYDSTSIDLSSFVIPKDLTLPKLTLKPHR*
269	Tetratricopeptide repeat;TPR repeat;Tetratricopeptide repeat;Tetratricopeptide repeat;Tetratricopeptide repeat;Tetratricopeptide repeat;Tetratricopeptide repeat	s__PALSA-129_sp003167255	858	NODE_3_length_125681_cov_24.810557	0	0	1.1386	0	0.726516	0	0	0.84872	-1.18971	NA	PredHel=0	LIPO	0	1.00003	0	0	0	CS pos: 18-19. Pr: 0.9969						Tetratricopeptide repeat,TPR repeat,Tetratricopeptide repeat,Tetratricopeptide repeat,Tetratricopeptide repeat,Tetratricopeptide repeat,Tetratricopeptide repeat	NA	NA	NA	NA	MRTFRCLLPLTAAFLLSGQGTKLEIVTQLGTKFNSLPDEKGAVAAAEKSLAPDPKNPDLLLKLALAQASVWQDREAVATLDRAIALEPTRAALYTERGHRELPMREFGRARQDLTRAAELNSKDMAAYYHLGLAHYFMGNFAAAAEAFHHAVETAPNDDERINSTNWLYAALRRAGKTGEAAKALERIPPEMTFKEPHTQFYLNLVRFFQGRMSESDALPPEPPAGNTDQETELRFDTVAYGIGNWHLYNGHAAKAQEYFHRVAKGHIWITWGFIGSEMELVRAR*
270	soil-associated protein; TIGR03435 family	s__Sulfopaludibacter_sp900290315	999	NODE_3_length_125681_cov_24.810557	0	0.74	0.9779	0.9808	0	0.195308	0.213244	0	2.28126	NA	PredHel=0	SP	0.999074	0.000206	0.000186	0.000146	0.000148	CS pos: 20-21. Pr: 0.9670					soil-associated protein, TIGR03435 family	Protein of unknown function (DUF3738)	NA	NA	NA	NA	MRRAILGVCVAVAAVSGLMAQSADEKMTFEVASIKPAAPMQPGRMMMGSRGGPGSSDPGHLTYNNLSLKNMLVNAFGVKGYQISGPAWLDSERFDMVAKVPQGATKDQVKIMMQNLLQERFHLVVHHETKELPMYAMVVGKGGPKMKESPEDPPPSSTGGPSDNAPKPDGPPPALGKVSVGPDGTIKLPPGMGPKEGCMMMMMISPSGPKSHLQCSKETMEKLAEQLSNQMDRPVNDRTGLTAKYDFNLDFLPDESRMGGMMLPPGGASATFSHDGPGPGPGPMQKGEGQEPVSVAPLPAALQEQLGLKLEQKKGPVDLIVVDKIDKAPTDN*
271	hypothetical protein	s__Sulfopaludibacter_sp900290315	603	NODE_3_length_125681_cov_24.810557	0	0	0	0	0	0	0	0	NA	NA	PredHel=0	NO_SP	0.282505	0.000251	0.167133	0.000361	0.00022								NA	NA	NA	NA	MTRRQFLSFAAVPAVSRQPLRVALHIVTDAEVPWKPHQAEPFWRHIWPEAVSDFRHCGIAFDTSYTTARVQRPPWREPIVEGLERGAINLLLTNRVPMQWDQGRALCGVTLRYRGYHLCVIALDRAHGHQLPLLSVNTCTHELLHVLLLDIFEDGPAGLAGQAREFRIDWYATRLWLLHDGAAIRGMTRNYLDRVSRSGR*
272	PAS domain S-box protein	s__Sulfopaludibacter_sp900290315	1983	NODE_3_length_125681_cov_24.810557	0	0.3728	0	0	0.125736	0	0.107437	0.183622	-0.0692151	NA	PredHel=2	NO_SP	0	0	0	0	0.110922		ko00790;ko00230;ko04011;ko03030;ko05111;ko00010;ko00340;ko02020;ko03090;ko00620				PAS domain S-box protein	CHASE3 domain,Histidine kinase-, DNA gyrase B-, and HSP90-like ATPase,His Kinase A (phospho-acceptor) domain,PAS fold,PAS fold,PAS domain	NA	NA	NA	NA	MPTDRPSENRDFFSRWSRVSLRAQGVGVLVFPVAVLFAALFTIYWSDSDVRSADAVIARAYQTRAEIMQLHSSLLEAETAEAGYRATGQDRFRAAAEIAQSSVRASLARLPSMSGDTPVAIAAVARIGQLAPAELDLLAQTRAAPPSPAPPEAGRETAVMGELQAQLALLGSEQDHLFTKARLDRDLARQKLFRTVMVFGTLGPLGALFIHLLVAGRLVRRIQRVEENARRLAHGLPLEPFPAGTDEIAALARQIEDAAYLLRDREGELRGSERRYRDLFNQAPIPYEETDCQGVVTRFNQAVCTLLKCTPDQVLGRHAWDFVAPDQQHEFRAAMLERIASARETGPFECDYMLDDGSRIAVEIRENLVHNDQGHVTGVCRSLLDVTERNLAAITARKV…
273	Hpt domain;Response regulator receiver domain	s__PALSA-129_sp003167255	1545	NODE_3_length_125681_cov_24.810557	0	0.7178	0.6323	0	0.161337	0.12628	0	0.94266	-0.538081	0.859297	PredHel=0	NO_SP	0	0	0	0	0		ko00230;ko00790;ko05111;ko00010;ko02020;ko00620;ko03090;ko00983;ko04011;ko00240					Hpt domain,Response regulator receiver domain	NA	NA	NA	NA	MPGEPILIVDDTPVNLKLTRILLVNEGYKVLTAASAEEALELLRSYHPYLVLADIQLPGIDGLEFTRRVKSDPATRDIMVVALTAFAMKGDEQRAVEAGCDGYITKPIDTRALGARIREYLARRAESHPVTQPVPADGAPEQEKITLPAAEFQALRRRFLEEGHERSRQLLLDLDGQFNSGDAARMVHQWIGTGGLLGYSAISRLAREVEAEMLERPLDNSELREALTNLVLAFSSPREARDAPIPESIIQNLSGKRVAVVSFPSSERERLCVALERAEAVPVFFNPSDPPDAPEVQNCNLLAVHVRPETLDSFWLDPGTMGAVNRPMVFVGNRDHLLELDACVQSLAREFLMDSWGPEEALVRLSLALSTRAGTAQTAALPSSAAAARPAAVSGRPQI…
274	hypothetical protein	s__Sulfopaludibacter_sp900290315	1071	NODE_3_length_125681_cov_24.810557	0	0.6903	0	0	0.232811	0	0	0	1.35145	NA	PredHel=1	NO_SP	0	0	0	0	0								NA	NA	NA	NA	MIKTELSLVTVLLCGFGLWIIGMFAVALIRSLSWQKQNQRTRALQPQIRQALVAFLAGSDNQDRLREFVQISRADVGAALVSFEGTVAGGARDRLCELALELTLVHDWCEETRSRNALVRRTAFARLSFVCSYEPCRRLAGDLMLRAIEDPDDEVTLSASRGLVHSSSIEVAERVFGHAVSKNLLVRIVLTEDLRRHAVSLCQRAIPRELKSGDRVRILNTLHMATAWERALPMPGMGALLSSDDREVRMQALQLASLVADAPEVRTGILDALADSDPEIVICAAGAAALQHLEAALPALARCLRVGELEVARAAAAALAEIPPRGWVTLRELSTSTNDVTARAASDALARMKVPE*
275	Glycosyl transferase family 2	UNKNOWN	1263	NODE_3_length_125681_cov_24.810557	0	0	0	0	0.394873	0.308905	0.168675	0	-2.33549	NA	PredHel=3	NO_SP	0	0	0	0	0							Glycosyl transferase family 2	-	N	GT2	N	VISAAVQLAAMALFVSGVASFVLLLKGCFVLRRQARRSATDTGTLLLKSPQVPNVSVVAVASDCSPETRSLVRRLIDLHYSNHEVVLVLDGVSAEDFEHWIAEFHLAVTAWGTWKPTDPLRLSVLRTERAGTAAAYNAGIAVATGSLIAFFDAASEFSQEALLRLLPPMLQDPERTTAVCAMAPVLASTGLMQRFSAIESVRVWLGRYAAFTGWNMLVPVPGCCLLIRRDAIRRAGGFPPSEDRHPDCAAHLELVLNLHGRARAGGPPFRMTLAPDPISHLPAPKSSSELRRILDRDQCALKAAIVHRKSIGAIGWGLPALLWDRLARPLLETALYVVTAAGLALGLVPFRVVLLVLLCTVATGILVSMAAVVLRELADFRGGEPGLLVNLFFAAVPEN…
276	hypothetical protein	s__Sulfopaludibacter_sp900290315	324	NODE_3_length_125681_cov_24.810557	5.2347	0	3.0152	6.048	55.4076	36.7271	29.2573	37.647	-4.78535	4.69353e-15	PredHel=1	SP	0.832426	0.166854	0.000185	0.000161	0.000152	CS pos: 27-28. Pr: 0.4444							NA	NA	NA	NA	MFRKFVLAFAILALAAAFAGTVPSAHSYRITLSQSAVVNGTELKPGEYRLSVDTTKITLVNGKTSVEAPATVEGVEKKFDTTAIRYTGKAIAEIRVGGTKTRIVLNQ*
277	Xylose isomerase-like TIM barrel	s__Solibacter_usitatus	831	NODE_3_length_125681_cov_24.810557	0	0	0	0	0.300028	0	0	0	0.0664976	NA	PredHel=0	NO_SP	0	0	0	0	0							Xylose isomerase-like TIM barrel	NA	NA	NA	NA	MTFRHAICNEAFEKFAFADACRAIRAAGYTGIEIAPFTLAESPIQVTSAQRAECRRIIAEEGLVFAGLHWLMVSPKGLHVSGPDAALRRRSWDHIRHLIDLCADLGPAGVMVFGSPKQRCTTGGLTREEATRNYVDGLASVAPHAAARGVTVLVEALPIDQCDVVQTLEEAAGIVRHLASPAVRTMFDVHNAIDESLPHAELVDRYFDLIRHVHVNEFDGSHCGAGSYDFKPVFEVLRRRGYQGWISLEAFDFAVGAERLANESLRHLEKEIAQLS*
278	UDP-N-acetylglucosamine 4-epimerase	s__Sulfopaludibacter_sp900290315	942	NODE_3_length_125681_cov_24.810557	0	0	0	1.0401	0.264698	0	0	0	1.60494	NA	PredHel=0	NO_SP	0	0	0	0	0		ko00052;ko00051;ko00520	PWY-5512;PWY-5514		UDP-N-acetylglucosamine 4-epimerase		3-beta hydroxysteroid dehydrogenase/isomerase family,NAD dependent epimerase/dehydratase family,GDP-mannose 4,6 dehydratase,NAD(P)H-binding ,Male sterility protein,Polysaccharide biosynthesis protein,RmlD substrate binding domain	NA	NA	NA	NA	MNRHYVVTGGAGFIGSAIVRSLLREGAGKVLVIDNLLTGRESNLDEVRASIDFQRADICNYQEIAPLIAGAAVVFHEAAIPSVPRSIDDPVPSHEVNIDGTFNVLRAARAGGVGRVVYAASSSAYGDTEVLPKVESMKPSPKSPYALQKLVGEYYAGIFAGVYGLETVSLRYFNVYGPRQDPSSPYSGVLSLFMKAVLERKSPTLFGDGEQSRDFTYVEDVAALNLKAARAPHVSGNVYNAGNGDRITLNQAWQLLQRIEGAGIPALYGPPRAGDVRDSQADTTAAVRDLGHNPQFSFEAGMRLTLDWYRNSR*
279	Putative NADP-dependent oxidoreductase YfmJ	s__Sulfopaludibacter_sp900290315	1032	NODE_3_length_125681_cov_24.810557	0	0	0	0	0	0	0	0.352841	0.0664972	NA	PredHel=0	NO_SP	0	0	0	0	0			PWYG-321;PWY-6113;PWY-5987;PWY-5826;PWY-4302;PWY-5479;PWY-5469;PWY-5271		Putative NADP-dependent oxidoreductase YfmJ		N-terminal domain of oxidoreductase,Zinc-binding dehydrogenase,Zinc-binding dehydrogenase	NA	NA	NA	NA	MTPGNLAIPSVSRQIILAKRPEGMPKESDFSMAEAPLPQLGAGQVLVRALYLSVDPYVRGRLTGQNSYVKGIQPGEVITGGVAGQVVESGDPRLAGGDIVEGILGWQEYAVAQAKNLRKVDPAAGPISTALYVLGMPGLTAYFGLLEICRPQAGETVVVSGAAGAVGSLVGQIAKIKRCRAIGVAGSDEKVRYLTGELGFDGAFNYKESSDYYGSLKELCPNGIDVYFDNVGGEITDAAVRLLNTRARIGVCGQISQYNLEEPQIGPRWLGQLIVKQARAEGFLVTQFADRHEDGYRHLATWLRQNRIQYREDIVEGLENAPRAFIGMLEGANIGKRLVKIAG*
280	acidobacterial duplicated orphan permease	s__PALSA-243_sp003135055	2418	NODE_3_length_125681_cov_24.810557	0	0	0	0	0	0.242051	0	0	-1.64132	NA	PredHel=8	NO_SP	0	0	0	0	0		ko02010				acidobacterial duplicated orphan permease	FtsX-like permease family,MacB-like periplasmic core domain	NA	NA	NA	NA	LSKLPADLKFAGRLLRRSPGFTLTAVTALALGIGANTAIFSVVNAVLLRPLPYPQPDRLVQLRGKTPGGDYNPTSIPRFMAYRALTGVFQDVTAYDWNGGAGVNLGSGGEVEQVRGEHVSQAYFHLFGARMILGRPFVEAEDRPGGSRVVVLSGGLWQRRFAGDRHMVGRTILLGGDPYAVVGVADPAFAPDPPADLWLPLQADPDTASHAFFVYCAARLRPGVTLQQAQAALGVAAAVFRRKYPAAISPKSSFTAQPLRDNLTGEIRPALLVLLAAVACVLLIACANVTGLLLARGTGRSREMAIRAALGATRPRIVRQLLAESLLLAAMGGVLGLLLGAVGVRALLAAGPGNIPRIAGAVLVDAHVLAFTLLVTLATGIAFGLAPALQVSRTDLIGN…
281	FG-GAP repeat;Repeat domain in Vibrio; Colwellia; Bradyrhizobium and Shewanella	s__PALSA-243_sp003135055	1140	NODE_3_length_125681_cov_24.810557	0	0	0	0	0	0.171121	0	0	0.0664979	NA	PredHel=0	SP	0.998716	0.000282	0.000228	0.000206	0.000187	CS pos: 16-17. Pr: 0.9715						FG-GAP repeat,Repeat domain in Vibrio, Colwellia, Bradyrhizobium and Shewanella	NA	NA	NA	NA	VHRLSLLCLALPLAGAHFTAHPIIDGLRGGYQVVVADLNHDGKPDIIALASGMGELAWYENPGWQRHVIVDGMARMINCTVVGADSEGIPEIVLASEFQNQAKNSLGIVWVLRHQGDPRQPWSKTEIDRLPTAHRLRTADIDGSGKPVVINAALTGPKAEAPDYRDQAPLVFYRPGEWKRQTISTENRGVVHGVFVIDWDGDGRDEILTASFEGIHLFKLEKGGRWSRTEIARGDPAPWPKSGSSDVTVGQLGRRRFLAAIEPWHGNQVAIYRQQAAVWARQAIDSSLVDGHTIQVGDFDGDGRDDVVAGYRGQGHSVYLYHAEDAAGERWSKQVLDDGGMAAASCAVADLNGDRRVDIVCIDGSKVKWYENQGPAAGD*
282	hypothetical protein	s__BOG-224_sp003139735	945	NODE_3_length_125681_cov_24.810557	0	1.5646	0	2.0736	0.527676	0.4129	0.788932	0.963223	-0.37514	0.855857	PredHel=0	SP	0.997929	0.001309	0.000191	0.000146	0.000148	CS pos: 23-24. Pr: 0.8415							NA	NA	NA	NA	MLRLSTLLLFATVLCAQTARTAAEPPAPHGVDQALRARVTQFLNYHITGEFRKAEALVAADSKDVFYNRSKPRYMSCKGITSVHYSEHFTKAYVTAMCALPVVIQPSDNELQSDSTALPWTAPTVPLPSMWKLEHGKWFWYVDKNLDRRSPFGTMPMVPTGQPIAPGAMLPMIKTPAGTAAPAPPEGFNATPQGSMADPGMLAAIQAVHVPVTAASLGKVPEADLHHVKLEKSSITLDVGSSVKVKISNDAGDSRQIMLLGQLTGIEAKLESNTIKGGESTVLDVKATAGAKSASLNMVVVTTGELLSLSIAIN*
283	putative alpha-1;2-mannosidase	s__UBA690_sp002298225	2274	NODE_3_length_125681_cov_24.810557	0	0	0.4296	0	0.328925	0.300209	0.281004	1.12085	-3.11582	0.0676984	PredHel=0	SP	0.999308	0.000133	0.000153	0.000122	0.000123	CS pos: 22-23. Pr: 0.9809					putative alpha-1,2-mannosidase	Glycosyl hydrolase family 92,Glycosyl hydrolase family 92 N-terminal domain	3.2.1.-|3.2.1.113|3.2.1.114|3.2.1.24	GH92	GH92_e0	GH92	MHASFRFSLLLASALAVSGARGASLDVTQLVNEFIGTGGHGHTHPGATVPFGMVALGPDTFNDGWDWCSGYHYSDSSIMGFSHTHLSGTGIGDMLDVLVMPGTGPTKLVPGTREKPEEGYRSRFSHAEEKAEPGYYSVMLKDYGIQAELSATERAGIHRYTFPQSDSSHFIVDLIHGYGQPSRVRAAELRIVDSTTIVGGRTVNGWARGRRIFFAMKFSKPFQSAELVTQHQVLDAGVKETSGTAQQALIHYATKAGEVIYVKVGISGVSIEGAVQNLDREIPGWDFAAVRQAAHAAWQRELSKILIEGGDKKQREIFYTAMFHTLEAPTLFDDVDGKYRGMDGQVHQLPAGSHNYSTFSLWDTYRAGHPLFTLTEAERVPDLVNCLIRMSEESPAGMP…
284	Uncharacterized glycosidase Rv0584	s__Bog-375_sp003164035	2220	NODE_3_length_125681_cov_24.810557	0	0	0	0	0.224658	0.351482	0.191866	0.984058	-4.26125	0.0243321	PredHel=0	SP	0.832715	0.166791	0.000133	0.000103	0.000106	CS pos: 23-24. Pr: 0.7637		SUCROSEUTIL2-PWY;PWY-5825;PWY-862;PWY-5821;PWY-5976		Uncharacterized glycosidase Rv0584	putative alpha-1,2-mannosidase	Glycosyl hydrolase family 92,Glycosyl hydrolase family 92 N-terminal domain	3.2.1.-	GH92	GH92_e30	GH92	MFTRKLALSFCVCLTLAAQPARVKEPVDSVNPNIGTIGHLLTATVPYVQVPHGMARLAPVTTPGTQDRYLADKIYGFPAGPATLMAYTGELTTDPARMASRYDHDFEIATPYWYKVRLDDSDIAAEFTATQSAAYYRFTLPAAPHAHISMSVRNGEIEVAGPAAVSGSAAGGRNDTGVRSYFYAEFSKPIAGHVERAGGGLSFASDFATHAGEQIDVRLGISYISVEQAKKNLEREIPRFTFDEVKAKTRAAWNQALSAILVKGGTERQRTIFYTALYRTLSRMTDITEDGKYYSGYDHQVHQADGHDFYVDDGLWDTYRSAHPLSLLIETPRQMDMVRSYIRMYEQSGWMPSFPSLGGDRAVMIGHHSTALIADAYTKGYRDFDVAQAYAGMKKNATE…
285	Glycosyl hydrolase family 99	s__Sulfopaludibacter_sp900290315	1230	NODE_3_length_125681_cov_24.810557	0	0	0	0	0	0.15862	0.692727	0.296042	-2.7728	NA	PredHel=0	SP	0.666181	0.333441	9.2e-05	8.1e-05	7.8e-05	CS pos: 17-18. Pr: 0.6649						Glycosyl hydrolase family 99	N	GH99	N	N	MSARVALFLICCRAVPAVDPATLDGKVLIGYQGWFTCPDDGSGRWTHWSRGVPAAATLTVELFPDLRELDADERCAVPGMTIDGKPAYLFSSRNAKTVARHFAWMKQYGLDGVLVQRFVGEIPRKRAGGDVVLKNIMAAARESGRTFAIEYDISGGNPETFAQTLKDDWTYLVDELKVTSHPDYQRHNGKPLVSVWGMGLSDGNAHPPADPQAAANLIAWFQSRATYMGGTPAHWGTLTDDARSDPAWAGVYAAMDVVQPWNVGRYGTLEAVDRWKTDVLMPDVKLAAKNRQLYMPVIFPGFSWSNLKASARKNQIPRLGGEFFWRQAYNAKMAGAKVLKIAMFDEVDEGTAIFKVASHRQDAPDQGFWLTLDADGADLPTDWYLKLAGDVTKMFHGEI…
286	hypothetical protein	s__Sulfopaludibacter_sp900290315	1239	NODE_3_length_125681_cov_24.810557	0	0.5967	0	0	0	1.57442	0	0.293868	-2.30157	0.439633	PredHel=0	SP	0.924666	0.074609	0.000196	0.000157	0.00016	CS pos: 26-27. Pr: 0.8869							NA	NA	NA	NA	MNPKRGRIGFGLCVLLVSGHFQGLLARRDYRFDGKISRPVLENYLSRSITMTELYRSPGNLDDDLRMVRNTGAKFLGRTLYLWGGEARIADPKFLAQGREMSDRIHRDDPDVVLQAAIFEIVTQQGVSEVPVPAWVFQEFAQAPQTRNFDYSQMFVPEDKRFADHWRRGSSVPDICKIETKMWFFFLAASYIDAGIEAIHFGQLDLMGRNDPEYRNWADLLRHVRGHAARKARRHFILCDAHVPKAGPVVDGKLLLDFHSFPLRPKEVADSPQKAVLEVGHSDALYGRSNGGIAPSGWKCEHLPYLVEFDNFGGTRTPGQASQAQGRSIFTWGYDEITWFAQQPEPYRNEWLRYAWNWLKEHDRNGFLEMPGGRMLTNGKSKWYFANTNSPACPQGSSQ…
287	Lactonase; 7-bladed beta-propeller;NHL repeat;SMP-30/Gluconolactonase/LRE-like region	s__Bog-375_sp003164035	1110	NODE_3_length_125681_cov_24.810557	0	0.666	2.6403	0	0.224658	0	0	0	3.34956	NA	PredHel=0	SP	0.999211	0.000165	0.000174	0.000133	0.000138	CS pos: 22-23. Pr: 0.9775	ko00910					Lactonase, 7-bladed beta-propeller,NHL repeat,SMP-30/Gluconolactonase/LRE-like region	NA	NA	NA	NA	LRHWRTSFLVAACLLAALPGRAVEYLVYAGTYTNRGGKGIYLYRFQTATGKLTPEGPVAETPNPTFLVENPNHKVIYAVNENVDQAPGTVSAFAINPKNGKLVLLNRASSRGSGPRHLAMDSTGKWLAVANGTGGSIAVLPVQPDGRVGEAVAYEKQPEKSRPTGVAFSPDNHFLLAADQGLDRILVYRFDAANGALTVNDPAFAEAKPESGPRHLAFHPGGKALYVVNEKTSSVTAYHWDADKGALDDFQNVLTWPMGFNGTSAALELVVNRAGTVLYVSNRGLDGFAQFAIDPEKFTLTAMDYPPAMGHNPRGFAIDPSGRFLFVANEDSGNIAVFRVHPRTGQLQPTTAVGLHVPSLACVLFVPGK*
288	Peptidase family M23	s__PALSA-349_sp003152325	1374	NODE_3_length_125681_cov_24.810557	0	0	0.711	0	0.181448	0	0	0	1.53898	NA	PredHel=0	SP	0.999012	0.000193	0.000194	0.000152	0.000145	CS pos: 17-18. Pr: 0.9776						Peptidase family M23	NA	NA	NA	NA	MLRTGILLLIGAIAASAQSQPKLEGDWSGTLFAGSASLRLSLQIEKAPDGLYTGKLNSLDQGAVLPFDAIDLRGDQVRFEIKAAQAHYEGTLAGDKMTGAWTQGVPYPLEFSRGLNAAPAKPPERPHLTTAQMTPFGIPVDLYVPTPPTPVLLDGKTHLMYELHIINGGGSAIDLKRVQILGGGKVLAGYEGQELNALLYRVDVSAAADKRYLPSGVHAAAFLDVALDAGAPVPAELRHRIAVEDLTTEGGAVVVSQAKLLTLGPPLHGDNWMAANGPSNISGHRRAMLPVEGRYHIVQRFAIDWLRLGADGKSYTGDPKDNKSYHAYGSDVLAVADGTVADVKDGIPENVPGLTSRAVPITLETVGGNHIVLDLGGGHFAFYAHLQPGKMRVHTGDKV…
289	Transcriptional regulator PadR-like family	s__Solibacter_usitatus	336	NODE_3_length_125681_cov_24.810557	0	0	0	0	0	0	0	0	NA	NA	PredHel=0	NO_SP	0	0	0	0	0							Transcriptional regulator PadR-like family	NA	NA	NA	NA	MSAAHSLGEFEQVVLLAILRLGENAYGVTISAEITECTRRRPAPGALYTTLDRLEDKGLLSSRMGDPTPQRGGRAKRYFTLNSKGLREITRAQQSYRRLLRGCELPGLSYA*
290	hypothetical protein	UNKNOWN	567	NODE_3_length_125681_cov_24.810557	0	0	0	0	0	0	0	0	NA	NA	PredHel=3	NO_SP	0	0	0	0	0								NA	NA	NA	NA	MHSIHIAERILAVVTSRDRAASIAGDLTEEAAARGAVWFWSGVIRTAASLLWREVADNPVRVCGVALVGFAGYIVLDLLFAGLSGVAFFVVAYRSGHSFQLSSLPWRIWFLAPVLLIPLATGRMLARFAPGREAAVCLGYAIAALAFGCVSMMVAPGSIGFLSDAPQILVLAGAAWGRHRRLGRGACS*
291	Carboxypeptidase regulatory-like domain	s__PALSA-243_sp003135055	3447	NODE_3_length_125681_cov_24.810557	0	0	0.5668	0	0.144669	0.113145	0.49443	0.105626	-1.59291	0.442807	PredHel=0	SP	0.831712	0.166989	0.000295	0.000228	0.000212	CS pos: 26-27. Pr: 0.7808						Carboxypeptidase regulatory-like domain	NA	NA	NA	NA	VYDLGMPNFGRLSCLALLTASLWGQGETTSAIVGTVTDRTGAAIAGATVTIINTDNGSKRSLRTDADGRFNFPQLKPGPYAVKAEADQFEPRENRSVMAGLGQKQTVDLILELAAKNQTITVTEGAPLVNPQNANTSTTISARALEDLPNPGGDLTYPLQFAAGALINTAGSGNDFVGGTNGYGNVQFNGLPSLSNGYIVDGLETNDPLTNLNSGLSTNLVLGLNSIAEVTVNTLSYAVDQGRYGAAQVNYVTKSGTNRFHGNLYERWNGSRFNATDFFTNSTPGNQKPRSTVNHFGASLGGPIRRNKLFFFFDSEWVRIALPIVSATTVPTPAFQNYVLHQLPRGGTDSITGSTYQPSPQLVPLYEKLFSLYGGTAGAPLAVLGCPFNSDGGAAAGSP…
292	FeoA domain;Iron dependent repressor; N-terminal DNA binding domain;Iron dependent repressor; metal binding and dimerisation domain	s__Palsa-187_sp003170295	699	NODE_3_length_125681_cov_24.810557	0	0	0	0	0	0	0.609477	0	-1.17014	NA	PredHel=0	NO_SP	0	0	0	0	0							FeoA domain,Iron dependent repressor, N-terminal DNA binding domain,Iron dependent repressor, metal binding and dimerisation domain	NA	NA	NA	NA	VTAKTTEAVDDYLKAILELSGPAAERVTSNALAAHLDVRPASVTGMLQKLAEQQPSFVKYEKHYGVRLSELGKRRALEVQRHHRLIERFLHDVLDFAWDEVHEEAERLEHYISERLEDRIAAKLGFPETDPHGHIIPEKDGEVAERKEIALSQWPCAVPAVISSVSDRDPNALREMKRMGLVPGTGLIVKPGTRYASLLVRIGAQAPTRLSRELASGIKVVERRTLTGNARG*
293	putative lipoprotein; rSAM/lipoprotein system	s__CAADGY01_sp900696665	1671	NODE_3_length_125681_cov_24.810557	0	0	0	0	0.223843	1.57605	0.127457	1.30737	-4.78103	0.00639066	PredHel=0	LIPO	0	1.00002	0	0	0	CS pos: 22-23. Pr: 0.9971					putative lipoprotein, rSAM/lipoprotein system	Bacterial Ig-like domain (group 1),CarboxypepD_reg-like domain,Carboxypeptidase regulatory-like domain,Dioxygenase,Protein of unknown function (DUF2012),Domain of unknown function (DUF4198),Polysaccharide lyase family 4, domain II,SdrD B-like domain,Prealbumin-like fold domain,Y_Y_Y domain	NA	NA	NA	NA	MRLDTPIKLAVCLLSGVLALAAFQTSGSDKEKAKDNNNASLEGKISHAITGEPVKKVSVILSSRGKNITAETDDKGVFSFENLEPGRYTLMAQKNGFAPGAYGARGNSMAGTPLNLSAGMQMKELNWKLLPNAVITGKVLDADGEPIQNAMVMPMIAAYDKGRKMWAPAGQAMTNDQGEYRVANLKAGKYIVMASNLVNNLTGSMTGAAARPTADKPEPAYITTYYPSVADQETASPVEVGVGGEVGRIDVHLVKVDSFRVKGRWDNAPTQGKMTLVVLTPKGSGILGMLSANRAQLNPDGSFEFRGVPPGEYMLSATQDFLSPMGAQMPVQVKDRHIGGLIMQTVAPIDLAGSLVVEGKGGDKIDLKQLGARLNPADFILLNLPKATPDEAGKFTFKG…
294	Intracellular multiplication and human macrophage-killing;Protein kinase domain;Protein tyrosine and serine/threonine kinase	s__Sulfopaludibacter_sp900290315	2217	NODE_3_length_125681_cov_24.810557	0	0.1667	0	0	0	0	0	0	1.50919	NA	PredHel=1	NO_SP	0	0	0	0	0		ko04010;ko04310;ko04140;ko00230;ko04510;ko04360;ko04110;ko02020;ko05012;ko05221;ko00040;ko04210;ko04011;ko04111;ko04530					Intracellular multiplication and human macrophage-killing,Protein kinase domain,Protein tyrosine and serine/threonine kinase	NA	NA	NA	NA	VQPGGRIGKYELEEFLGGGMSHVYRARDTVLGRTVAVKILTEAACAQPDAKVRFLAEARLASNLTHDNVLSIYDFGEDQQNRPFMVMEFLRGQNLSNAIRNGETGDTDGKIRTALQVARAIEYIHSQKVIHRDIKPENVHITRAGVAKLMDFGIAKTEGLSMTRTGYVLGTPYYMAPEQVTGKAVTEQADVYAFGVLLFELMTGVKPISGDTVERIFYIILNEPLDLSPLIASGAPPELCDLVARCTAKSPAGRPPGFAPVCAVLEQLAGESSPPVAAPRRTVGVTRRFLAIWASVAFLALSLGVGFGLAWAGYHRLDTQVRATAEAISAAGIASDGLIGAEGLKQFDILREHLDTIDRYHRQGAPLGYRLGSMLWGDLYRPARRLYFDRLRTFFLGPA…
295	hypothetical protein	s__Sulfopaludibacter_sp900290315	1197	NODE_3_length_125681_cov_24.810557	0	0	0	0	0	0	0	0	NA	NA	PredHel=0	NO_SP	0	0	0	0	0					hypothetical protein	RNA polymerase sigma factor, sigma-70 family	Sigma-70 region 2	NA	NA	NA	NA	MNDLVDHLFRRQAGLLVSTLTRILGPRHLSLAEDVVQEALVKALQQWPHSGVPANPSAWLIQVARNRALDVLRRQASFAAKAPEIARAISRPPSPAEEVDDQLAMMFLCCHPEIPREARVALTLKTVGGFGTGEIARAFLIQESAAAQRIVRAKRLIRDLDLTFELEGLPRERLDSVIETLYLMFNEGYSGAGEFAGEAIRLARLLASHPATGAPHVDALLALFLLQSARGPARLDAQGDLLLLAGQDRSLWNRERIAEGLRHLDRSAAGERLTAWHLEAGIAAAHATAPDFESTPWDYIADQYDQLYALNPSPVIALNRAVALSRCRGAEAGLRAAESIENHPALQRYHLLPATLGRLWQELGDTQKAVAYLKKALTCECSAPERRFLERQLAGLKP*
296	YCII-related domain	s__Sulfopaludibacter_sp900290315	345	NODE_3_length_125681_cov_24.810557	0	0	0	0	0	0	0	0	NA	NA	PredHel=0	NO_SP	0	0	0	0	0							YCII-related domain	NA	NA	NA	NA	MESYLLLLHECNEYAPLSPEEMQAIFGRYRAWSQKLRDAGRILGSNKLEDGSGRVLRGKTGDLRITDGPFTETKDVLGGYFLVSAESYEDAVDLCRDCPHLDFGAIEVRRIQKI*
297	Protein of unknown function (DUF1326)	s__Sulfopaludibacter_sp900290315	684	NODE_3_length_125681_cov_24.810557	1.2398	6.4849	2.8565	5.7297	0.729053	0.285171	0	0	3.30352	0.0150921	PredHel=0	SP	0.999143	0.000181	0.000176	0.000156	0.00014	CS pos: 18-19. Pr: 0.9805						Protein of unknown function (DUF1326)	NA	NA	NA	NA	MLKSVCLAAVVFSTLSFAEGIPPHSVTGTYIEARTADVFTGPCFANGEVEMAGKEAVFGWKINTGKWQGVDLQGLSVVGVVRAEHTLGNVYEPVNEMRAVLIVDSRANAEQRAALRSFAVKAGGDLFKDIVQVDTAPIEFTIQNDNIHSAVAHLSAGSLAAIRTRAIMAADHTCGNEDAYYPPLNDLDHAMPAYALEDEFQGSGLGETWKNGPRRSGFLGTFHLATD*
298	Oxidoreductase family; NAD-binding Rossmann fold;Oxidoreductase family; C-terminal alpha/beta domain	s__Solibacter_sp003136215	1107	NODE_3_length_125681_cov_24.810557	0	0	0	0	0.225202	0.352478	0.769727	0.986776	-3.69719	0.113358	PredHel=0	NO_SP	0	0	0	0	0							Oxidoreductase family, NAD-binding Rossmann fold,Oxidoreductase family, C-terminal alpha/beta domain	NA	NA	NA	NA	VWGDRLFTTRDYREVLARRDVDAVIVATPDHWHQKITVDALSAGKDVYCEKPMVQLVEDGKAVVDAQKRTGRILQVGSQRVSSIVYQKARDLLASGAIGELNFVEAWIDRGTALGAWQYSIPPDASPSTVDWDRFLGRAPKVPFEPVRLFRWRNYRDYGTGVGGDLFVHLFSGLHFATGSNGPTRVFSTGGLRYWKDGRDVPDVLAGLYDYPAAGSRPAFTFSLRVNLIDGAVVETSEFRFVGSEGMLTIDSGVTLARTPRESEPGYTIDTFPKAVQEQYLKEYRQKYPQRPKLSTGSLATEEKFEPPHGYSDHFEHVRNFIQAVRTRKPVVEDAAFGFRAAGPALLANISYFEKRVCNWDPEKMEMV*
299	Solibacter uncharacterized C-terminal domain	s__Sulfopaludibacter_sp900290315	1923	NODE_3_length_125681_cov_24.810557	0.882	0	1.016	2.5475	0.129632	0	0.221578	0.567987	1.51795	0.33915	PredHel=1	SP	0.998231	0.000457	0.000345	0.000288	0.000267	CS pos: 26-27. Pr: 0.9530					Solibacter uncharacterized C-terminal domain	NHL repeat,Two component regulator propeller,Beta-propeller repeat,SMP-30/Gluconolactonase/LRE-like region,IPT/TIG domain	NA	NA	NA	NA	MLIHSSRRAILRLAGISCFCIAAAFAQTTTYTITTLAGNGTVPGGWTGDAGPATSAELNVPTAAVIDSKGNLYIADSANHRVRYVTGGTITTAAGIGIAGFFGDTGTAGADGKAGDAELNTPSGVVLDSSGNLYIADTVNNVIRMVTPGGVISTVVGVNGYTGNSFNGDGGPATLASLSKPSAMLYDSAGNFYIVDTNNNAIRKVTAKTGIITTVAGTGDPTGLYNGDNGPAVKATLNHPVGIALDASGNLYIADTGNHVIRKVTYPSGTITTVVGNGTPGYAGDGKKVSSATELNSPKGVAVDSAGNIYIADTTNSRIRMIGTDNTITTIAGTGGFGYSGDNGPATSAFLNFPSQISIDSKGNIYVADTNNNVIRLLTPSSPSGGGGGVLPAIRATQG…
300	hypothetical protein	s__KBS-83_sp000381585	873	NODE_3_length_125681_cov_24.810557	1.9428	1.6937	3.9166	1.1223	0	0.223481	0	0	4.36066	0.0168088	PredHel=0	SP	0.999197	0.000157	0.00017	0.000135	0.000143	CS pos: 18-19. Pr: 0.9750							NA	NA	NA	NA	VKSWLLILGSLCAAAAYAQPPFLPGFPETMPPDATGGTLMRGVPASNLPGASHHGGGSVNLIDHGGRILPVSKIYYIWWGPGGWPSDAKSGLTALATGLTGSAFMSDIFPQYMRGAGTPTTSLVASFADTSAPPAKNPSTSAIINEACKVIGSGAVDPSALYVVLTSNFPSNVNYCAWHAWGKCANSTTEIQVAYMPNTAGVQGCVDPVLTCGTYSQGTQSIANVLSHEFSESITDADGSAWYDQSGSEIGDKCAWQFASCVNLKNGSSWQLQMEWSNAANGGKGACIQQ*
301	hypothetical protein	s__UBA7540_sp002478145	492	NODE_3_length_125681_cov_24.810557	0	0	0	0	1.77371	5.15446	1.08244	0	-4.46846	0.0228145	PredHel=0	NO_SP	0	0	0	0	0								NA	NA	NA	NA	MKPGIAVDIPGFGRLALELLLSDYTGTLSRGGKLSAATERRLLHLAKVVDIHILTADTFGTAARELGHLPVTIHRLESPQQDVQKESFAAAMGPARIAAFGNGNNDRLLLGAVKKAGGLAIAVDNGEGCAVETLQHANLFTTGIENALDLLIETARLKATLRF*
302	Tetratricopeptide repeat;Tetratricopeptide repeat	s__Sulfopaludibacter_sp900290315	906	NODE_3_length_125681_cov_24.810557	0	0	0	0	2.75207	3.44506	7.87654	3.41599	-6.52416	1.51706e-07	PredHel=0	NO_SP	0	0	0	0	0							Tetratricopeptide repeat,Tetratricopeptide repeat	NA	NA	NA	NA	MSSAQNPACALGDCEASIAVLEQSVCRQPHNYALHYKLGVCYGGLCRSHPLVHPDTAAAYLRQALRLVPEPTGVRAAILDQLAGTLLRIPGDTALREAIDCHLEAARLYRTLGMAEDWSRTEYNLGNSCCDLSERTAEEHWREAIAHYLTSLEIQTREKHAARDAAVLINLGTAYRRVHNLDLCINCYRRALRFQATRSNPEKRATLENNLGNAILSLPEPDERTAARNARRALRHFDRALRDSRGRALAIAQYNRAQAYLRLDPRQAVECLQSAEAAFQSCGDDRCTQLVHSQLQLIRGA*
303	Sulfate adenylyltransferase	s__Bog-366_sp003165615	1269	NODE_3_length_125681_cov_24.810557	2.673	0.5826	0	0.386	25.1495	29.2844	19.6401	25.8232	-6.2865	2.97375e-25	PredHel=0	NO_SP	0	0	0	0	0		ko00230;ko00920;ko00450	PWY-5278;PWY-5345;PWY-5308;SO4ASSIM-PWY;PWY-5306;P224-PWY;SULFATE-CYS-PWY;PWY-5340;DISSULFRED-PWY		Sulfate adenylyltransferase	sulfate adenylyltransferase	ATP-sulfurylase,PUA-like domain	NA	NA	NA	NA	MSKLILPHGGGELRPLLLEGEAAREETLRAEHLKKLPMTSRETGDLIMMGIGAFTPLDGFMGRDDWHGCCESYLMPSKNGLFWPIPITLSAEEDYAKSIAVGEEVALWDVETESIMGTMKIAEKYAIDKEYECKQVFRTNDPAHPGVQKVMEQGAVNIAGPVKVVSESFYPEMFQGIYQRPAEARKAFAERGWSTVAALQLRNPMHNSHAYLAWIAIEVCDGVYIHQLVGKLKPGDIPAETRVKAIDALVNKYFRKDRVIQGGYPMEMRYAGPREALLHALFRQNYGCTHLIVGRDHAGVGDYYGPFDAQKIFNEIPAGALLLQPLCMDWTFYCYECGTMASMKTCPHSSKAVIDEAGNYKGGARLLLSGTLLRKLMSEGKPVPAEFSKPEVIAILKEY…
304	DNA binding domain; excisionase family	s__Sulfopaludibacter_sp900290315	771	NODE_3_length_125681_cov_24.810557	0	0.9589	0	0	0.485099	0.759038	1.38147	1.4168	-2.70592	0.175796	PredHel=0	NO_SP	0	0	0	0	0						DNA binding domain, excisionase family	Helix-turn-helix domain	NA	NA	NA	NA	MGSPLLTTGKAARMCSVKPDTVLKWIKKGVLPATRTMGGHYRVEEQDLLQVLAPEDGSEGCGEDNTLCSRPMRCWEYLSNSPGVECQECVVYKTHATWCFRLVGVVKGAGHTRRFCSGLCQECPYYRRVHCLPANVLVVSQDEALIRELAKKENDAVAFRFARRGYDASATIAVFRPAFVVIDQAILEDLGMALLDALASDPRARGTRIIVAVRKGSMGLRTHNRAVYAMIEEPFHADDLVAIVNRIPVETLADEA*
305	Cobyrinate a;c-diamide synthase dsrN	s__Sulfopaludibacter_sp900290315	1407	NODE_3_length_125681_cov_24.810557	0	0	0.6943	0	1.24042	0.90117	2.27095	1.03515	-4.01783	0.00378153	PredHel=0	NO_SP	0	0	0	0	0			PWY-6461;PWY-6471		Cobyrinate a,c-diamide synthase	cobyrinic acid a,c-diamide synthase	AAA domain,CobQ/CobB/MinD/ParA nucleotide binding domain,CobB/CobQ-like glutamine amidotransferase domain	NA	NA	NA	NA	MSMESAAATAGLPRLVVAGLSGESGKTLVSLALLLEAGRRGITAQAFKKGPDYIDSAWLEWASGRPARNLDPYLMGFERAAASFARHAVPGGCNVIEGNRGLYDGADARGTHSTAELAKTLRAPVVLVVNATKITRTAAALVLGCRHLDPEVEIAGVVVNQVSGARHERILREAIESTCGVPVLGAIPRAKADVLLPSRHLGLVTPHEHPDRGLLARQLREAVGAYLDFDRLLAISRQAAPLAVPYAWAPEQIDGSGVKIGFLSDAAFCFYYPENLEALRATGAGLVAISSLAAPQLPAGLDALYIGGGFPETHAEALSANSSLLASVREAARRGLPIYAECGGLMYLSRALTWRGRRYPMAGALPFEVDLCDSPQGHGYVELLVDRPNAFFAPGTRLR…
306	hypothetical protein dsrD	s__Sulfopaludibacter_sp900290315	249	NODE_3_length_125681_cov_24.810557	0	0	0	0	33.0443	14.8853	17.5378	16.8162	-6.87118	9.76115e-09	PredHel=0	NO_SP	0	0	0	0	0								NA	NA	NA	NA	MPVTIDALADEMLALVTQYAGKRNLKAGDLTKEMIARHGDAACSKDDCKQAIRALMDSGRCVYSYLGGSYITLPPKEGTPGN*
307	PEP-utilising enzyme; mobile domain;Pyruvate phosphate dikinase; AMP/ATP-binding domain	s__Sulfopaludibacter_sp900290315	2535	NODE_3_length_125681_cov_24.810557	0	0	0	0	0.836037	0.307818	0.672254	0.359091	-4.9571	0.00121653	PredHel=0	NO_SP	0	0	0	0	0		ko00620;ko00230;ko00720;ko00010					PEP-utilising enzyme, mobile domain,Pyruvate phosphate dikinase, AMP/ATP-binding domain	NA	NA	NA	NA	MSFWHRQRPAPAAPAEAANRFRTKYASFRELLTANNESLELMARLQEDLQHVPPRRDVIADPIAGIFERVRGVVGALEKLTGTTERILAESLASQQHEIERFAAALQETVRTRLAAWLSEVNAGSEQEVGSKASALGEIRNKLGLPVPDGFVLTTEAYSRYCGLPLWQEIRDATHNLDLNDLDALRGVAAGLRDKALNCAVPRAVEVAIAARVETLLKNGGSVAVRSSAKGEGGAKTFAGQFLSVLNVPREGALDAYRQVVASRFSETALFYRLSTGMLEVDSPMAVLFLLMLPARAAGIMYTRDPGDPKSKTLWVTATRGLGAEIASGRTPADMFVVSRARPHSILSRAIVAKDEQLVAQAGGGVASVPLAADAREEPSVADTHVQTLAEWGLRLEDH…
308	Phosphate-selective porin O and P	s__Sulfopaludibacter_sp900290315	1443	NODE_3_length_125681_cov_24.810557	0	0	0	0	0.518345	1.21669	0.221397	0.630855	-4.2936	0.0231203	PredHel=0	LIPO	0.166514	0.833401	2.4e-05	1.9e-05	1.8e-05	CS pos: 20-21. Pr: 0.8142						Phosphate-selective porin O and P	NA	NA	NA	NA	LKRQRSIFQILLIPILLFTARDKLAALSTDPIQDNSVGQQSAAATPGTTNNNDRTSASQPADAQTTDQKLQHLQDQVAQLSAQVQTADEKNKSAAKVSADLSGFTIQSSDRNFLLKIGADLQADSRTMLSEGSGSVVDSIVLRRIRPTFSGTVFQYVDYFFRPDFGMGSTIIYDAYVELKYFSHFKVRAGKFKPGVGLERLQSDDDTTFVERGFPTLLVPSRDIGYQLSGDIVNDRLNYSVGVVNGVPDNGLSDAAVSNHRDYTARLFLTPFQPDENALSGLGFGLGSSFGNVDGEGLPAYKTFDQNTFFSFASGVTEAGHRTRLAPGAYYYLGPAGLFAEYGVTEEGLQKSNVRHDVAFRAWQVAGSYILTGERKKFTSPTPKTNFDPANHGWGAVEV…
309	hypothetical protein	s__Sulfopaludibacter_sp900290315	297	NODE_3_length_125681_cov_24.810557	0	0	0	0	0	0.656854	0	2.45195	-1.8811	NA	PredHel=2	SP	0.915208	0.004593	0.004281	0.001984	0.001906	CS pos: 32-33. Pr: 0.9171							NA	NA	NA	NA	MPLKKRQSFGWKPVLLFLSAAPLLSAAETAQAIVIVADSRKFQGVRLLWANFYNESHFHFALMTTLLIPLAGVLLGSLADLVMSRIGINLKSRSLREG*
310	Sulfite exporter TauE/SafE	s__Sulfopaludibacter_sp900290315	1065	NODE_3_length_125681_cov_24.810557	0	0	0	0	1.63883	0.732676	1.00009	0.683759	-4.57822	0.00639066	PredHel=9	NO_SP	1e-06	0	0	0	0							Sulfite exporter TauE/SafE	NA	NA	NA	NA	MDWLYVLMPIVGVKVFWPGLVILGLGVGIIGGFFGMGGAWMVTPGLNILGFPMAFAIGTDIAHMSGKSLISTMRHAKFGNVDYKLGSVMVLGTVCGVECGSRIVMWLERMGSVALYVRYGYMILLTVIAWVVFSDVRQKQKKDQEARAAGRSVEALSTGLEWHKKLQQLNIPPIVYFPKSGVRCSVWLPVTIALFTGLLAGFLGIGGGLICMPALIYLVGCPTHVAVGTDLFGVMISGLYGAATYSYKGRVDLVAVFIMLVGAAVGAQIGTVATKYVKGYAIRVYFGLAVVGCGISVLLKLLGAAYLPVKPALDVAATILILGLVTALSLFILLNFLKGVAEERKARKEAYAHV*
311	Domain of unknown function (DUF4881)	s__Sulfopaludibacter_sp900290315	570	NODE_3_length_125681_cov_24.810557	0	0	0	0	0	0.342242	0	0.638827	-0.621229	NA	PredHel=0	LIPO	0	0.833358	0	0.16666	0	CS pos: 18-19. Pr: 0.8298						Domain of unknown function (DUF4881)	NA	NA	NA	NA	MCDRRVFLVGAAALWIAGCNGMGSVEQGRVIGYDRTSGQVTLIRDSTGGKAPQALYDALPPVSVKSPGDPQEMGPEPQAGKLMGLDLNNRLITIYDSAAKQFRTIPYTPLEVRHNVARGTGFPLIDKEKRTVSLFWRDEHTVITFPASDDLLALPADTWKGGDVVRYYFKSPGQALRMMNVTRTDLSKS*
312	Uncharacterized protein conserved in bacteria (DUF2264)	s__BOG-224_sp003139735	1293	NODE_3_length_125681_cov_24.810557	0	0	0	0	0	0	0	0	NA	NA	PredHel=0	TAT	0	0	0.833327	0.16667	0	CS pos: 51-52. Pr: 0.7785						Uncharacterized protein conserved in bacteria (DUF2264)	-	GH154	GH154_e17	GH154	MRRLFPSVTVECPLTPLPFTTAPRDTLVSVTNRRTFFQSAAALRFAAAAQAAPQSQTARQYWLEVLDRLAGPVLSHLAAGTLKREMPVESLTGNVADRRKYTHLEAFGRLLAGIAPWLHVDLDPGPERDIQQRYRTLARDAVRSATDPASPDFLNFHEGGQPLVDCGFLAQAILRAPAELWTRLDPSTQKNLAAALISCRVIQPPFNNWLLFAATVEAALAVMGERWDTMRIDYAIRQHREWYLGDGVYGDGPHFHFDYYNSYVIQPMLVDVLRAIRPYARTWEPFAGEALARARRYAAIQERLIAPDGTFPAVGRSITYRCGAFHLLAQMAFLGELATPQIRAALTAVIRKTLDAPGTFDRGWLTIGLCGHQPHLGEPYISTGSLYLCATALLPLGLP…
313	Alpha-2-macroglobulin family;Alpha-2-macroglobulin bait region domain;A-macroglobulin receptor binding domain;CarboxypepD reg-like domain;Carboxypeptidase regulatory-like domain;MG2 domain;Macroglobulin domain MG3;A-macroglobulin TED domain	s__Solibacter_sp003136215	5133	NODE_3_length_125681_cov_24.810557	0	0	0.1903	0	0.0971104	0.152007	0.186793	0.0709305	-2.33153	0.292062	PredHel=1	SP	0.833047	0.16659	0.000104	8.3e-05	8.1e-05	CS pos: 25-26. Pr: 0.8096						Alpha-2-macroglobulin family,Alpha-2-macroglobulin bait region domain,A-macroglobulin receptor binding domain,CarboxypepD_reg-like domain,Carboxypeptidase regulatory-like domain,MG2 domain,Macroglobulin domain MG3,A-macroglobulin TED domain	NA	NA	NA	NA	MKYRFAWTLIFLAALLAAIAVRVQGLPEAESEAGATYTNGTLRVSIPNRGTQAGAGQLTVEVLSPEDEVLGRVELRVEAGAAPGTWSVEVPLSKALPVEDLVWHRVRYCFTYSGQKEPALEGTDSISSILRRPVVHILGQQTYLAGGNAAVRVILTDSKNQPVAGGSTLRIEGAKGQLLFSGRLNARGTAEAQFRLPVGVTGAYTLRYAVETPIGAAEYSEQVRLEDKASILLTTEKPIYQPGQTMHVRALALDRSRHEATANRALTFEVEDSRGNKVFRKAAQTDRFGIASAEFGLADEVNLGTYHLRALMGENRAELALQVERYVLPKFKVAVEFAKAAHGYRPGGHVTGTVRANYFFGKPVDLAEVTVKASGMDVERFEAGQVGGKTDADGAYRFD…
314	hypothetical protein	s__Sulfopaludibacter_sp900290315	960	NODE_3_length_125681_cov_24.810557	0	0	0	0	0	0	0	0	NA	NA	PredHel=0	NO_SP	0	0	0	0	0					hypothetical protein		ATPase family associated with various cellular activities (AAA),ATPase family associated with various cellular activities (AAA),AAA domain (dynein-related subfamily),AAA lid domain,Magnesium chelatase, subunit ChlI,Holliday junction DNA helicase RuvB P-loop domain,Sigma-54 interaction domain	NA	NA	NA	NA	LNLDQFQSAIESALAGIRKVIIGQDDAIRYSLVVVLCNQHALIEGVPGLGKTLLARTLAAVLGSEFKRIQFTPDLMPADITGTNIFNLQRNEFSLVKGPLFTTFLLADEINRAPAKTQSALLEAMQERTVTIDRETHRLSPHFTVFATQNPIESEGTYPLPEAQKDRFMLKISMTWPTGDDEFSLASRSLGDAAPESVLLRGEVSPCLSEAELAGLRTALEALLVSPQLIDYAVQVVRRTRTDDNILVGAGPRATQSLLRAARAWAALSGRDFVSPDDIRAVAVPALEHRLLLRPESELEGVRASEVLDRILHEVPVPR*
315	hypothetical protein	s__PALSA-129_sp003167255	1020	NODE_3_length_125681_cov_24.810557	0	0	0	0	0	0.191231	0	0	0.0664979	NA	PredHel=2	NO_SP	0.059756	3.2e-05	3.3e-05	4.4e-05	2.6e-05								NA	NA	NA	NA	MKSWILALILAGGLVYAALYLFNLQFAAGEVYPEYSTLRTDPKGARLLYDSLAALPGIAVERNYRALEFLPDGVTVFLLAIPAEDFGDSSEPYLRVLEQSARRGNRMVAALTLPPDGKLPKFEELAKRWNVQLALDDKVRRHSLYFTNAREWTSLYRLGAKQMMIERAFGKGSVVLFAGSDDFTNMATVASDRLNLVTLAIGPNAHIVFDEQHLGIAESGSVVALARRFHLLGVGFGLALCAALLLWRHGVDFPPPARAPAVTRLAGRTSHAGLVTLLRRHIPPRALASACWQQWLSGNRGALTPARLQKAESILTGAADRPVEALREIQAVLHAKGDL*
316	Domain of unknown function (DUF4129)	s__Bog-375_sp003157745	1605	NODE_3_length_125681_cov_24.810557	0	0	0	0	0	0	0	0	NA	NA	PredHel=5	NO_SP	0	0	0	0	0							Domain of unknown function (DUF4129)	NA	NA	NA	NA	MQSDALSLLEEAVHLLREAGFTSLVRHWTGSVPLAVAFLVCWNSVTGGIATDVQCVGGSLALALLLVWMHCRRAVFAGRLMRHLSGAPAVPWTFARAWRFTALQASLAATKPLALFIGLLVLFPFARVVAFYRSAAALGDRPDLDPRQIVQHARRLASLDFGQTWKLLPLLLLLLLAVFANITLTVAMLPQLVRILTGYESALSRSGQYFFQNPLFFVVVLVLTWLAFDPFVQAVYCVRCFYGESRETGEDIRVGLRLLRAPIPTAALLLAAGVFCARAADAVSAVDLQQSVRHAMQAPGYAWRIPPPAAKTTGPTPWIVTITDRMVNGLKNGLKELGRLIMKVLEWIFDRLGVQPNPQGGPLPSTGLHWSLYVLMAIILAVLAWAIYRRRLFQRRRAH…
317	hypothetical protein	s__PALSA-349_sp003152325	288	NODE_3_length_125681_cov_24.810557	0	0	0	3.402	0	0	0	0	2.32367	NA	PredHel=1	NO_SP	0	0	0	0	0								NA	NA	NA	NA	MTAAALHQRCWNHEGREAVCRCPECGRSFCRECVTEHHRRLLCAACLARLARQTEPRTQGRRNLLAAAMLFGGVVLAWLLFFGAGEGILALAGRG*
318	hypothetical protein	s__PALSA-129_sp003167255	966	NODE_3_length_125681_cov_24.810557	0	0	0	0	0	0	0	0	NA	NA	PredHel=6	NO_SP	0	0	0	0	0								NA	NA	NA	NA	MTNGDRYRKLPGRRRGLFKGASLWMGPDHLLSVKSLRIREEYKRFHFRDVQAIVVARAPRFHLSTRDLTVALLWLAAYLAAVNLRPHATWILWGLAAALLLAWVLISARWSCRCRIYTAVSREELPSIDRIWTARKFLDQVTPRIAEVQGALPDDWAESAEALTPGPSAQSAIVPPDRDVLHPDARVHTAAAGIFVATLWANALANLLVLHSNTAAASWTQIFFGLALLAETVILFVEYHRGLLRRPMQRLAIANLVAVGAMYYVRQMIFSFSAAAKQPNADLRIPTFYAGDALTRGIGAGVCLILGLVGAGIIFLHKRPQ*
319	hypothetical protein	s__PALSA-349_sp003152325	579	NODE_3_length_125681_cov_24.810557	0	0	0	0	0	0	0	0	NA	NA	PredHel=2	NO_SP	0	0	0	0	0								NA	NA	NA	NA	MPLPCARCQTPLPQWELVSGDRAVCTGCGSPNRVRVFPALLAAERPVRPDAAAEGEAACFDHPGKRAVASCRQCGRFVCQLCAIQFGADTCCPSCVAAGSGPANAVNTDTSRILYDSVALILPLASLVFWPLTALTGPATVVFSLMKWRRPLSLVRRFRWRFVVAIAIGLGELGAWIWGILYFVARSKMGNS*
320	RDD family	s__PALSA-349_sp003152325	711	NODE_3_length_125681_cov_24.810557	0	0	0.687	0	0	0.274391	0	0	0.787839	NA	PredHel=4	NO_SP	0	0	0	0	0							RDD family	NA	NA	NA	NA	VAASLSMVLKLVPCVDDVSGCARARHPTSWYNLLNHMAPEATRYCSECGRATPADELAHFGDRLICPYCKDAYTQKLREGVAPVAAISYAGFWIRFVAYMIDAIILAVAMGIVQFAILGSFISFPHFDPGTRPELMIAPMLGMLGVLSVVSIAIGCAYESFFVYKFGATPGKMALSLKVVRPNGGPIDLGRAVGRYFGKMLSGIILYIGYIMAGFDSEKKALHDMICDTRVIRTRS*
321	Ribose operon repressor	s__Sulfopaludibacter_sp900290315	1017	NODE_3_length_125681_cov_24.810557	0	0	0	0	0.245131	0	0.20944	0	-0.685247	NA	PredHel=0	NO_SP	0	0	0	0	0					Ribose operon repressor		Bacterial regulatory proteins, lacI family,Periplasmic binding proteins and sugar binding domain of LacI family,Periplasmic binding protein-like domain,Periplasmic binding protein domain	NA	NA	NA	NA	MPNIPTAPVRLKDIAKDLNVSVMTVSKVVRNCADVGAETRSRVLARIKELNYQPNWVARSLAARRTFMIGVIVPDLMHSFFAEIAKGIGTSIRPLGYDVVICNSEEDSVLEASEIDRLLGRQVDGLILASAQSPSAADVFDRIEARGVPYVLIDRRFPERQASYVGADDEAIGKLATDHLIERGCRRIAHIAGPQPNPGSGRLKGYRAALAAAGIPVNESYILPATDDASGYEATRRLLSLEPRPDAIFGYNDPTAAGAMKAILEAGIRIPEEIKVIGAGNVHYSDLLRVPLSTVDQASTRIGQQAAEILVKAIGAKRKKPVTTLWIEPTLVARESTR*
322	HDOD domain	s__Sulfopaludibacter_sp900290315	828	NODE_3_length_125681_cov_24.810557	0	0	0	0	0	0	0	0	NA	NA	PredHel=0	NO_SP	0	0	0	0	0							HDOD domain	NA	NA	NA	NA	MLPDDHFQDLEQLPQFPGIATKVLRVLSRDDARMAEIAGLIRADAALSSELLRIVNSPLYAVPSRISGIQQALVFLGFDETRRFVLAASMKSFFRTAMRMDLLRGIWRHSLACAIVCEELSIACSASEGRDDRAYTTGLLADIGRLGLFVVHPRRYSELLTKPVAGSDPLEQERQVFGIDHCQAGAWLAAKWGLPEEVKRVAATHHNPPAPAAVDLEKLVQTGVLLTGVLGFDVAAPPHTMQEIRALLPHEAQYRFDPDPVTMKARITDKLDAFD*
323	ATP10 protein	s__Sulfopaludibacter_sp900290315	489	NODE_3_length_125681_cov_24.810557	0	0	0	0	0	0.39895	0.435638	0	-0.615574	NA	PredHel=0	SP	0.999226	0.000157	0.000164	0.00014	0.00013	CS pos: 14-15. Pr: 0.9587						ATP10 protein	NA	NA	NA	NA	MRLLPFLLALPLLAQQFPAIEGQNLLDQKVKFPNGHPAVVVMGFTHASQNQTKAWAQRIGTQLPLYSIAVLEDAPRLVRGMASHGIKSGTPENQREHFLLVYRNEKELKQAAGFSTPDDAYILVLDKSGVIHWKFHGPVTDSAFDQLKTQVQQVETTPQFPP*
324	Glycolate permease GlcA	s__Bog-375_sp003142185	1590	NODE_3_length_125681_cov_24.810557	0	0.465	0	0	0.156808	0	0	0.229007	0.497704	NA	PredHel=14	NO_SP	0	0	0	0	0					Glycolate permease GlcA	transporter, lactate permease (LctP) family	L-lactate permease	NA	NA	NA	NA	MWQQNYTPIAGSLAWSALVAGLPIFAMLFLLGILRKPAWLASLIGLATAVIVSAVAYGMPTGQLTAAVTYGAAFGLFPIGWVVFSAILLYRITVESGKFELLKNSIGNLTGDRHLQALLIAFSFGAFVEGAAGFGTPVAVAGAMLAGLGFTPFYAAAICLLANTAPVAFGSIAIPITTLAGTTGLPLDRLSAGVGRICAPVSLFVPAYLILVMSGWKGLRSVLPAAALCGVTFAGTQFLVSNFVNAQLTDILAALASMLSLLLWIRLWGRSTGRSSGDKLEVALAWAPYALLVIFVLLWGYKPIQTQLDAVTHSINWSGLHNTILRMPPVVAQPSPYPAVFKFSWLSASGTACLFAAILGAIVVGLSPARFVIVLGQTARQLALAELTLAAVLALAFLM…
325	Long-chain-fatty-acid--CoA ligase	s__PALSA-243_sp003135055	1569	NODE_3_length_125681_cov_24.810557	1.081	1.4135	0.3113	0.6245	0	0.124287	0.135792	0.116043	3.19312	0.126399	PredHel=0	NO_SP	0	0	0	0	0		ko00930;ko00564;ko00010;ko00052;ko00620;ko00300;ko00252;ko00251;ko00720;ko00640;ko00061;ko00520;ko00960;ko01053;ko00473;ko00310;ko00281;ko00650;ko00632;ko00471;ko00360;ko00071;ko00940;ko00290	PWY-561;PWY-6000;PWY-5995;PWY-5143;FAO-PWY;P221-PWY;PWY-5136;PWY-6001;PWY-5972		Long-chain-fatty-acid--CoA ligase		AMP-binding enzyme,AMP-binding enzyme C-terminal domain	NA	NA	NA	NA	MHIPLTPIRCLYRGVDLYARKTAIVSGDNRFTYAEFGERCERLAAGLLAAGIQPGDRVAYLSFNNNQLLEGYYGAPLARAIVMPLNVRLTPAELTCIINHAEPRILIYETDFAPLADHLRAACPSVERFIAIGPEYEALLAAGRIARPDIRSFDESAICELFYTSGSTGTPKGVMLSHRTLYLHCFAVAATYTYSDSAVELHTIPLFHANGWGRPQSCAFIGLKQVMVRRFDPSHVLRLIQEEKCTGMSLVPTMANALLNCPDLGKFDTSSMREIVLGGAASSPELIARLEQAFHCNAAAGYGLTETSPVATGARTKSTIAYASDEDRLARLASTGWPLPGCEVRVVDPHMHDVPRDMQSVGEIVIRGDLVMDGYFKEPKATEAVMSDGWFHTGDMAVW…
326	K(+)-insensitive pyrophosphate-energized proton pump	s__Sulfopaludibacter_sp900290315	2451	NODE_3_length_125681_cov_24.810557	0	0.6033	0.7972	0	1.6276	1.79075	0.999458	2.07981	-3.10391	3.50482e-05	PredHel=18	SP	0.974523	0.001302	0.000651	0.000562	0.000561	CS pos: 35-36. Pr: 0.9678				K(+)-insensitive pyrophosphate-energized proton pump		Inorganic H+ pyrophosphatase	NA	NA	NA	NA	MLSLKGTNGVARPTSILRILLAFLILAALCCPLMAQENAGGEANLKLPDLNSASFLGGINGGTLLMGGLVVSALGLVFGLIIFVRLRNMPVHSSMLEVSELIYETCKTYLATQGKFLMILECFIAVIIVFYFGFLQGFAFYKVAIILAFSVIGISGSFCVAAFGMRVNTFANSRTSFAALRGKPYPCYDIPLQAGMSIGMLLVAVELFIMLCILLFVPGDLAGACFIGFAIGESLGAAALRVAGGIFTKIADIGSDLMKIVFKIKEDDARNPGVIADCTGDNAGDSVGPSADGFETYGVTGVALITFILLAVKDPIVQVQLLVWIFIMRIMMVISSAVGYFVNGALAKARYANVDKMNFEAPLTTLVWLTSILSIVLTYIISALMIPTLGGDNTLWWKL…
327	Solibacter uncharacterized C-terminal domain	s__UBA690_sp003487005	2046	NODE_3_length_125681_cov_24.810557	0	0	0	0	0	0	0	0.178006	0.0664972	NA	PredHel=0	SP	0.999206	0.000166	0.000166	0.00014	0.000133	CS pos: 19-20. Pr: 0.9795					Solibacter uncharacterized C-terminal domain	CHRD domain	NA	NA	NA	NA	MKLALTLLSVALCANSLLAQSDILPGSGAEPPCGPGTTSTILYRTVLRPSNVVPPVSGLTASAGVTIRVHTTTSPGPNAIDFVANYNFGGPVTITGLQIRSGAAGQNGAVLLDSGISAAAPVQSQTGSGTINIQLADPADNKPTGTVTSAAKQFAGDPTQFYVEIDTTANPAGALRGQLAVAQQSVAMALMSPFNETAILGGAATGTGTVVATITRGASGAISSAEVVLDLNYQFPSVATMTALQVQQGAERTDGPAVIHIDLGNIVVAIGSGNVRQVLEADVTNPAVVAMLEALFIDPSNYYLNLLTNANPTGAMRGQLLRASRSDIQSTMCVGTATGQNLAGAKVTVDVLRSSTGDLQAGLVTYDIDYQVPPNTMLVSAGISGVLTGLSTANPLTST…
328	Protein kinase domain;Protein tyrosine and serine/threonine kinase;Tetratricopeptide repeat;TPR repeat;Tetratricopeptide repeat;Tetratricopeptide repeat;Tetratricopeptide repeat;Tetratricopeptide repeat;Tetratricopeptide repeat;Tetratricopeptide repeat	s__Ga0077553_sp001464575	2280	NODE_3_length_125681_cov_24.810557	0	0	0	0	0	0	0	0	NA	NA	PredHel=0	NO_SP	0	0	0	0	0		ko04510;ko00230;ko04140;ko04010;ko05012;ko02020;ko04110;ko04360;ko04530;ko04111;ko05221;ko04011;ko00040					Protein kinase domain,Protein tyrosine and serine/threonine kinase,Tetratricopeptide repeat,TPR repeat,Tetratricopeptide repeat,Tetratricopeptide repeat,Tetratricopeptide repeat,Tetratricopeptide repeat,Tetratricopeptide repeat,Tetratricopeptide repeat	NA	NA	NA	NA	MGEVYLARDLRLDRDVALKMLPAELLADAERRIRFAREAKLASRLVHPNAAVIYEVGQSGDADFLAMEFVEGESLNQRLRNGPLPLAELLELSSQLAGVLLAAHERGIVHRDIKPGNIIVTPAGQLELLDFGLARIHSREVSQDDSTVTAATPLGAILGTPDYMSPEQVLGREADHRSDIFSTGVVFYQMATGMRPFRAPNTAATLANILQTPPEPIARWNYEAPVEYERIVRKCLEKSPENRYQSAREICIDLRNLKQTATITGSAVPAPAARPPRLNRRALLTAAAGTIVAGGIGSWAWQSLFPRIRSLAVLPLANSGPPESAYLSDGLTETLINQFAQVSRLRVLARSTVYNNQVPVNNPQAAGRKLGVAVVLAGRLDPGPAQLVLTLNLIASSDG…
329	Acyl-[acyl-carrier-protein]--UDP-N-acetylglucosamine O-acyltransferase	s__Sulfopaludibacter_sp900290315	789	NODE_3_length_125681_cov_24.810557	0	0	0	0	0	0	0	0	NA	NA	PredHel=0	NO_SP	0	0	0	0	0		ko00540	KDO-NAGLIPASYN-PWY;NAGLIPASYN-PWY;LPSSYN-PWY		Acyl-[acyl-carrier-protein]--UDP-N-acetylglucosamine O-acyltransferase	acyl-[acyl-carrier-protein]-UDP-N-acetylglucosamine O-acyltransferase	Udp N-acetylglucosamine O-acyltransferase; Domain 2,Bacterial transferase hexapeptide (six repeats)	NA	NA	NA	NA	MPVDPSALVAPTARIHPDAVIGPGARIGEFCVIETDVSIGAGCLLEPYVYVKRWTTLGERNEISAGTVLATDPLDKNFGGERSYLRIGNGNKIREHYTISRGTAPESVTEIGDDNYIMTSGHIAHNCKIGSHTVIASCALVAGYVEVEDQAFISGGVVVHQFSKIGRLAMIGGNTRINSDVPPFFLYAGHDVVAKGINIVGLKRAGYKASDVAILKQAYQILYRSGLKLQEALAKIEAEIPTPETLHLVRFIRRSERGICRE*
330	Pyrroline-5-carboxylate reductase	s__Sulfopaludibacter_sp900290315	783	NODE_3_length_125681_cov_24.810557	0	0	0	0	0	0	0.272036	0	0.0664977	NA	PredHel=0	NO_SP	0	0	0	0	0		ko00330	PWY-3341;PWY-4981;ARG-PRO-PWY		Pyrroline-5-carboxylate reductase		NADP oxidoreductase coenzyme F420-dependent,Pyrroline-5-carboxylate reductase dimerisation	NA	NA	NA	NA	MPLKLGFLGTGAITSAMVKGLCSAGGERYAIRLSPRNAETAADLAGRYREVSVATSNQAVVDESEMVVIAVRPQIAEHVLSELRFREGQNAISLVSGYSLRRVSGLVAPAGRVTRAVPLPSAAQRRSPTAMYPRDEAAVELFALLGTAFAVDTESEFDALCTATATMAAYFAYADAAASWLARNGIPQTKAREYVAGMYAGLAGAAVEAPELSFHELAADHATRGGINEQVLNYLVEHGVFQTFSEVLDAVMRRVSAASR*
331	UDP-3-O-acylglucosamine N-acyltransferase 3	s__Sulfopaludibacter_sp900290315	1029	NODE_3_length_125681_cov_24.810557	0	0	0	0	0	0	0	0	NA	NA	PredHel=0	NO_SP	0	0	0	0	0		ko00272;ko00540;ko00051;ko00920;ko00300;ko00530	PWY-5284;PWY-5307;PWY-6113;PWY-6413;CENTBENZCOA-PWY;PWY-6515;FASYN-INITIAL-PWY;PWY1A0-6325;KDO-LIPASYN-PWY;PWY-5981;PWY-6310;PWY-5139;PWY-5268;PWY-5477;NAGLIPASYN-PWY;PWY-4801;PWY-6404;PWY-5965;LPSSYN-PWY;PWY-5972;PWY-6312;PWY0-881;PWY-6316;P3-PWY;PWY-6432;PWY-5140;PWY-5313;PWY-6418;PWY-6318;PWY-5393;PWY-5405;THREOCAT-PWY;PWY-5987;PWY-6412;PWY-6411;KDO-NAGLIPASYN-PWY;PWY-5400;PWY-6397;PWY-6438;PW…		UDP-3-O-acylglucosamine N-acyltransferase 3	UDP-3-O-[3-hydroxymyristoyl] glucosamine N-acyltransferase LpxD	Bacterial transferase hexapeptide (six repeats),UDP-3-O-[3-hydroxymyristoyl] glucosamine N-acyltransferase, LpxD	NA	NA	NA	NA	MRVRELAEWLGATFEGDGEKELTGVAPLDTAGAGEVAFVGGRKAAEQADSSAAGCLLVPHDWSSAIHRTVIRVPEPRTAFARAMSRFYPTAELDPGVHPTAVIGRDVEMGALVYVGPHAVVGDGTRIGVASSIGAGCVVGKRVAIGEGCVLHANVTVYDNVDIGRSAILHSGAVIGADGFGYVMEHERWHKFPQVGRVEIGDFVEIGANSCVDRAALGVTSIGEGTKLDNMVHVGHNCRIGRHVVVAAQTGFSGGVVVEDYAVIGGQVGIGDKARIESRAVLGSGCGVLTSKIVRSGETVWGTPARPLRQHLEQLANLARLPETRRELTELKRRLAELEDKI*
332	hypothetical protein	s__Sulfopaludibacter_sp900290315	621	NODE_3_length_125681_cov_24.810557	2.7312	0	0	3.1555	0	0	0	1.17266	1.66391	0.595539	PredHel=0	NO_SP	0	0	0	0	0								NA	NA	NA	NA	MLVVVGGHSRNIGKTAVVAGLIRKLRDRKWIAVKVTQYGHGVCSENGSACECSGGIDADHPFALSEEYEPSGTDSGRFLAAGAERSFWLRTPAGELAKAAGTLQKLLRQGDHVIMESNSVVDVVQPDVFLMLLDFSCEDFKPSSLRLMDRADAFLVIDRGLNAPLWEDVSRGVWDRKPRFLVKPPNYVTAAVAAFVRDRLSPVGHA*
333	His Kinase A (phospho-acceptor) domain	s__Fen-178_sp003142355	282	NODE_3_length_125681_cov_24.810557	6.0144	2.6216	0	3.4744	0	0	0.755414	0	3.1615	NA	PredHel=0	NO_SP	0	0	0	0	0		ko02020					His Kinase A (phospho-acceptor) domain	NA	NA	NA	NA	MRSIAEIETELLLKNLVHDLRQPLSTIETSTYYLNLLLSDAPARAHEQLRTIEHQVDRAAALLSQAVAELHRLQACPTGESRSLTKAATAAVT*
334	Response regulator PleD	s__Sulfopaludibacter_sp900290315	996	NODE_3_length_125681_cov_24.810557	0	0	0	0	0	0.195851	0	0	0.0664979	NA	PredHel=0	NO_SP	0	0	0	0	0		ko00790;ko04011;ko00230;ko03090;ko05111;ko02020			Response regulator PleD	diguanylate cyclase (GGDEF) domain	Diguanylate cyclase, GGDEF domain,Response regulator receiver domain	NA	NA	NA	NA	VESTTIEFADELDTGQHQPPAGRRMKVLAAEDNPVFQSMLRTMLTKWGYDAVITRDGNEAWEHLRGEDAPRMAILDWMMPGLDGVELCRRVRSAPREPYIYILLLTARTDARDLVEGMEAGADDYLTKPFNAHELRVRLRAGRRILDLQEELLLAREALRVQATHDSLTRVLNRGSILETLQNELARAQREHQPIAVLLMDLDRFKLVNDTRGHLAGDAVLREATQRVQAAIRRYDSVGRYGGEEFLVVLPGCSGPAAGQQAERIRDAVASSLFLPGGEPLPVTCSIGVAWRNSPSVHDADQLIRESDLALYRAKDRGRNCVDAAPPVGEI*
335	Putative bacilysin exporter BacE	s__Sulfopaludibacter_sp900290315	1254	NODE_3_length_125681_cov_24.810557	0	0	0	0	0	0	0	0	NA	NA	PredHel=8	NO_SP	0	0	0	0	0		ko00240			Putative bacilysin exporter BacE		Major Facilitator Superfamily,Transmembrane secretion effector	NA	NA	NA	NA	MTTLPGLLRQNRNYRYTWMGQVVSEIGDYFNNVAVLALVMEKSGSGMVVSGVFLSRAIPAVLAGPVAGVLLDRFDRRRIMIASDLLRALVAAAFVFTVHRQRPWLLYLLSAVLMFASPFFTAGRAAILPSIASKEEIHAANSLTQTTSWATLTAGTLLGGLGAAALGYHAAFLLNAVSFVFSAWCIWKIAWRAAPAPAAIRASGTRDFIDGLRYIASVPLIAGIAMISFGWALGGGAAQVLFALFGEQVFHRGATGIGDIWGFAGIGLLLGGTLGHVVGRRAGFPAYKRAVTVSYLVHGAAYMLFSRTGSFAAALLLMMLSRVGMAVTSILNNSQLLRHTAPAYRGRVFATMEALRNAVMIVSMAAAGIASQYAGPRTLALIAGALGSATAIAWAWLDA…
336	Acetyltransferase (GNAT) family;Acetyltransferase (GNAT) domain;Acetyltransferase (GNAT) domain	s__Sulfopaludibacter_sp900290315	468	NODE_3_length_125681_cov_24.810557	0	0	0	0	0	0	0	0	NA	NA	PredHel=0	NO_SP	0	0	0	0	0							Acetyltransferase (GNAT) family,Acetyltransferase (GNAT) domain,Acetyltransferase (GNAT) domain	NA	NA	NA	NA	MRAADWPEVRAIYLEGIATGNATFQKTVPEWEEWDAGHLAGCRLVARGEGQVAGWAALSGVSARVVYAGVAEVSVYVAARARGQGVGRMLLGALVAESERLGVWTLQAGIFPENQASRALHEWAGFRVVGVRERLGCMDGRWRDVVLMERRSGIV*
337	Cytochrome C oxidase; cbb3-type; subunit III ;Cytochrome c	s__Solibacter_usitatus	444	NODE_3_length_125681_cov_24.810557	0	1.6651	0	0	0.561556	1.31806	0	0	-0.693705	NA	PredHel=0	SP	0.825297	0.169214	0.000361	0.0003	0.000268	CS pos: 29-30. Pr: 0.7639	ko00910					Cytochrome C oxidase, cbb3-type, subunit III ,Cytochrome c	NA	NA	NA	NA	MAYNRGMKMNLVVKALFFGITGLALVGQAQQGVKKVAAKPTVAVAGKDLFREYCAVCHGTDGKGGGPAAAALKSAPTDLTQISKRNNGTFPEERMMRMLQGQEAVTAHGSQDMPVWGGIFNNMTPSLAMKQARLHGLMQYLEDLQAK*
338	Domain of unknown function (DUF4159)	s__PALSA-349_sp003152325	852	NODE_3_length_125681_cov_24.810557	0	1.7354	0	0	0.58529	0.457923	1.1251	0.427395	-1.33778	0.584115	PredHel=1	LIPO	0	0.999987	0	0	0	CS pos: 21-22. Pr: 0.8278						Domain of unknown function (DUF4159)	NA	NA	NA	NA	MTARWVFALGTAALLLGTLCAFQQPFREYPGVEYRLGEIPLPPDWQEKTEFAFARLMYPPAPGGRYGRGYGFRGYRGSGDWREGDSIWTQDYPRADRHFLQALRRLTRIHVRSVEQPVNLDSGSVYDWPWLYAVQAGHWQLTDAQARSMREYLLRGGFFMADDFWGDYEWDVFMASMRKVFPNREVVELDNKEAIFHTVYDLNDRYQVASQGSVRAGRSWKCEGCADHWRGIFDDHGRIMVAITYQSDIGDSWEWADAPSYPEHYAALGIRIGVNYITYSMTH*
339	Aminotransferase PigE	s__Fen-178_sp003142355	1362	NODE_3_length_125681_cov_24.810557	0	0	0	0	0	0	0	0	NA	NA	PredHel=0	NO_SP	0	0	0	0	0		ko00300;ko00220	LYSDEGII-PWY;ECASYN-PWY;PWY-6473;PWY-1186;PWY-581;PWY-6321;PWY-5826;PWY-6456;P621-PWY		Aminotransferase PigE		Aminotransferase class-III	NA	NA	NA	NA	MSAIAGVTALDRVYADCVNPQWVRLLNLLQMNVRYERCTGAELFTDGGRRILDFLSGYCVHNTGHNHPAIVEALREELSRGGPAMLQSHVPELAAELAHRLTARAGGGLERAFFTNSGSEGVETAIKFARAHTRRAGLLCAEGAFHGLTCGALSLMSDAHWREGFGPLLADTQAGPFGSIGALEEQLATKKFAAFIVEPIQSEGGIRVPAAEYLEAAQTLCRRYGTLFVLDEVQTGMWRTGDFLAAHKFGVQPDMVVLAKALSGGLVPVGAVLTTTAISNSVFSSMQRAFVHASTFGENALAMRAGLATMDVLESERLGAAATGLGAQLREQLRHALAPYEMVKNVLGEGLLCGIEFTAPQTLRLRVAFEAFRRIHSGMFGQILVMRLFRDHDMLTQIC…
340	hypothetical protein	s__Sulfopaludibacter_sp900290315	825	NODE_3_length_125681_cov_24.810557	0	0	0	0	0	0	0	0	NA	NA	PredHel=0	SP	0.99927	0.00015	0.000156	0.000125	0.000126	CS pos: 21-22. Pr: 0.9791							NA	NA	NA	NA	MQFQNWVLVFAIGFSSLPAAADAPLLDNGYRHMYDLQFNEAHDSFHEFERNHPADPMGPASDAAAYLFTEFDRMHILQSEFFVQEQHFYTDKKLAPDPELKRRFEQDLATARRLAGSALADANAQFALLLARGLESDYLALVEKRYGASFQEMKAGRQLAEQLLSAHPEYYDAWIAVGVENYMLSVKPAPVRWLLRLAGGETDRSLGIEKLRITASKGHYLAPFARLLLAVAALRDGNRKEAHDTLARLCQEYPHNPLYAQELARLQTAGGVAR*
341	FAD binding domain	s__Fen-178_sp003142355	960	NODE_3_length_125681_cov_24.810557	0	0	0	0	0	0	0	0	NA	NA	PredHel=0	NO_SP	0	0	0	0	0							FAD binding domain	NA	NA	NA	NA	MPDGLTAARSLGLDLETGDAQHFRGIRFRAGDHAVEASFPQGYGLGMRRTELHQLMVDRAAEAGVRMMWGARVAGIGPGRVMVNGGAARARWIVGADGGHSAVRRWAGLDGCERNSLRYGFRRHYHLAPWSEYMELHWGDGCQLYVTPVSSREVCVVLISGNPRLRLDAALPQFGELQRRLAGRQATPERGGISASRRLQSVYRGDVALLGDASGSVDAITGEGLCLLFQQSVALAEALEAGDLSRYQAEHRRIGKRPELMADLMLFMDSRTRLRTRTMRALESKPALFRRMLALHVGEVNPRQILKNGVALGWQILTV*
342	YceI-like domain	s__Sulfopaludibacter_sp900290315	600	NODE_3_length_125681_cov_24.810557	0	0	0	0	0	0	0	0	NA	NA	PredHel=1	SP	0.999059	0.00019	0.0002	0.000157	0.000152	CS pos: 33-34. Pr: 0.8183						YceI-like domain	NA	NA	NA	NA	MANSHRMIKISRILLAQLACAALLPAATLPVLHQSLQLDPTETKVEFALPSVLHTVHGIFALKRGTIQFDPATGKASGELVVDATSGNSGNGARDRRMNKEILQSDKFPEIVFRPDRVEGKVLPQGASQAQMHGIFSIHGEDHEIEMTMEVQASEGQYTATGHFSVPYVKWGMKNPSTLMLRVNDTVDIQIETVAKVAH*
343	tRNA-specific adenosine deaminase	s__Sulfopaludibacter_sp900290315	429	NODE_3_length_125681_cov_24.810557	0	0	0	0	0	0	0	0	NA	NA	PredHel=0	NO_SP	0	0	0	0	0		ko00240			tRNA-specific adenosine deaminase		Cytidine and deoxycytidylate deaminase zinc-binding region,MafB19-like deaminase	NA	NA	NA	NA	MREALRLARVAAAAGEVPVGAVVVANAEIIGRGWNAPLTRHDPTAHAEILALREAAKRLANYRLEDATLYCTLEPCVMCAGALVAARLRRLVFAARDLRFGGVRSKFRLADSDVLNHRVEVEEGLLAVESVELLQQFFEKRR*
344	Domain of unknown function (DUF4337)	s__Sulfopaludibacter_sp900290315	528	NODE_3_length_125681_cov_24.810557	0	4.2005	0	0	0	0	0	0	3.38857	NA	PredHel=2	NO_SP	0	0	0	0	0							Domain of unknown function (DUF4337)	NA	NA	NA	NA	MAELEIHHEVEHESDPMGRTVGILAAVLAVVLAVVTIASHRTHTAAIMHKSTANDQWSYYQATRVKSHNIELGENLVSVFGVKNAAADKMLADYAAQKGEYEQRSAAIQKKAQEFDEMAEADESRALRFDIGEGLLEIGLVLSSLYFISKKKMFPAMGVIAGAGGILIAATGLAM*
345	Bifunctional purine biosynthesis protein PurH	s__Sulfopaludibacter_sp900290315	1533	NODE_3_length_125681_cov_24.810557	1.1064	0	1.2745	0	0.487907	0.127276	0	0.950088	-0.424214	0.86719	PredHel=0	NO_SP	0	0	0	0	0		ko00230;ko00670	PWY-6123;PWY-6124;PRPP-PWY;DENOVOPURINE2-PWY;PWY-841		Bifunctional purine biosynthesis protein PurH	phosphoribosylaminoimidazolecarboxamide formyltransferase/IMP cyclohydrolase	AICARFT/IMPCHase bienzyme,MGS-like domain	N	N	N	GH13_23	MSKIQRVLISVTDKTGILDFARELSALGAEIISTGGTARMMREAGIAVRDVADVTGFPEMLDGRVKTLHPKIAAGMLAIRGRADHMQALQQHAIAPIDMVVVNLYRFEDVAAKAGATLEELIENIDIGGPTMIRAAAKNHQDVAVVVSPLEYPAILAELQANSGELSHETKWNLARKAFRTTAEYDAAIAARLAQVDAPAGPLPPELNLRVPKVMDLRYGENPHQSAAMYSRGGKGIAGAEQLHGKELSYNNLVDLDAAWQLACEFPSPAVAIIKHTNPCGCAEQQTLAEAYRQALACDPVSAYGGVIAVNRAVDEETAREIAKTFVEAIAAPAYAPEALAILRTRKNLRVMQVEAAADLLVVKSISGGYLAQTVDSAQLDPAKAVVKSKREPTADEWR…
346	Trehalose utilisation	s__PALSA-243_sp003135055	891	NODE_3_length_125681_cov_24.810557	3.8071	0	0	4.3985	0.279827	0	0	0.817286	2.34654	0.244678	PredHel=1	SP	0.998942	0.000224	0.000218	0.000181	0.000183	CS pos: 27-28. Pr: 0.9684						Trehalose utilisation	NA	NA	NA	NA	VTNRQNSNRTLGTLLLLFLAMQPIAWAQGGRGGAPLPPGQNRNGMHIFLWAGLKSHGPGQHDYPQFLADWSKLLTEHGAVVDGALHPPGSADLEHADVVVIYKGDAAYLSDNEKELIEAFVKRGGGLVSLHDSLCGPDPAYFATLVGGAKKHGEVNYTLDAPVPYTVVDKSSPIMKDMSDITIFDEAFFLMTWAKDPGIHVLATARIAPTRSAGDHKGEVVPQIWTYEHTVPGGQPARAFVCMQGHTYADFANYQIQRTLLRGIAWAGNKPVDELVDYVAPPRPAGRGAAAAGRGQ*
347	Quinoprotein glucose dehydrogenase A	s__PALSA-243_sp003135055	2031	NODE_3_length_125681_cov_24.810557	0.4175	0.182	0	1.206	0	0.192137	0	0.717095	0.125505	0.966184	PredHel=1	SP	0.665992	0.167489	0.000184	0.000137	0.000133	CS pos: 24-25. Pr: 0.4349	ko00650;ko00400;ko00680;ko00640;ko00010			Quinoprotein glucose dehydrogenase A		PQQ enzyme repeat,PQQ-like domain,PQQ-like domain	NA	NA	NA	NA	MKRQLNILIAGGALVILAGALAQSKKVHDTAQAKEWPTYGHDSGGMRFSPLTEITPANVDRLKVAWVYHMKPAGAAAPVPTGRGPGGAVGDTPEGPPAGRGRGRGGSGLFPSENTPLVINGVMYMSTPYSRVVAVDPTTGEEIWAYRLPSSSPSTRGIEYWPGDAGTPSQIVFGSSDGKLYSLDAKTGKPNDAFGDNGIVNLNTPEIMQGLPGRNGLSSPPIVYKNLVIAGGTTQENPPHGPAGDVRAWDLHTGKLVWTFHSIPRAGEKFNDTWAGDSWKNRSGVNVWGFLTVDAQRGIVYMPFGAPSVDQYGGDRAGDDLFANCLVAADANTGKYLWHFQLVHHDLWDADLTAPPALIDVKQGGKTIPAVVAVTKVGLLFLLDRVTGKPIYGAEERPV…
348	Helix-hairpin-helix motif	s__PALSA-243_sp003135055	465	NODE_3_length_125681_cov_24.810557	3.6474	0	0	0	0	0	0	0	2.57159	NA	PredHel=0	SP	0.999175	0.000178	0.000171	0.000136	0.000139	CS pos: 24-25. Pr: 0.9748						Helix-hairpin-helix motif	NA	NA	NA	NA	MLMRWFLPLIFTLVLTSVISSATGSDDLPEGKGKDVFLKMCSNCHGLEQVTSVKNSKMQWTYVVDDMVSRGAEGTDEEVNAVIGYLAQNFGKPVNVNTATAKEIEAGLSFTAAQSESIVQYRTDKGAFKTYEDLLKVPGLDAGLVEEQKKNILF*
349	Protein of unknown function (DUF3047)	s__Sulfopaludibacter_sp900290315	663	NODE_3_length_125681_cov_24.810557	0	0	0	1.4778	3.00852	2.64807	1.92781	2.19676	-3.7156	0.00943684	PredHel=0	SP	0.832753	0.166785	0.000131	9.7e-05	0.000103	CS pos: 19-20. Pr: 0.8170						Protein of unknown function (DUF3047)	NA	NA	NA	NA	MKIANVVVGLALAAGGVVSAPVEPPVPMALVMLNPSAAPERVPAGWQLKVNRGVPDVTVISQGESRVLRFRSNKSSFAIERAVDIDINRYPLLTWNWKVSELPAGADFRHLSTDDQAAQVLVVFADHRVLSYIWDTSAPKGTFQSASSVPLLHIFAMVCQSGAGGLNQWTPESHNLARDYEMAYNRPPSQVKGLRLQINTQHTGGFAESYFGDVSFEAAR*
350	Probable aspartate aminotransferase	s__QHXW01_sp003223115	1161	NODE_3_length_125681_cov_24.810557	0	0.9551	0.8414	0.8439	0	0.168041	1.37612	0.313616	-0.405006	0.870137	PredHel=0	NO_SP	0	0	0	0	0		ko00300;ko00310	PWY-5347;ASPARTATE-DEG1-PWY;P4-PWY;GLUTDEG-PWY;CYSTEINE-DEG-PWY;PWY-6318;MALATE-ASPARTATE-SHUTTLE-PWY;PWY-3001;ASPASN-PWY;PWY-5345;THRESYN-PWY;PWY0-781;PWY-5913;PWY-5328;ASPARTATESYN-PWY		Probable aspartate aminotransferase		Aminotransferase class I and II,Aminotransferase class-V,Cys/Met metabolism PLP-dependent enzyme,DegT/DnrJ/EryC1/StrS aminotransferase family	NA	NA	NA	NA	MKLPPFLLDQWLEQKFSADPPIEFDLGSSTGPVWTLRELLALGGDVEELLETRLFYTPPAGSSELREELARMEGVDPQSVLVMTGAAEALLILLHLAAEPGANVVLPNPGFPANEAVAQSLGLETRHYTLRASHNFQVDPDEIRKLVDPATRLVLVNSPHNPTGSVLTDGEMEALHKFCAERGVQFVSDQVYHPIYHGPAMRSAARLPHATVLGDFSKALCLSGLRIGWMIEPDARRRKAYLNARSYFTVSSTVLGERLATLALRHRDAIYGRTRRTTAANLPLLDRLFAKHPDVLRWVRPQGGMTAFPWLANGRDGRDFCRSLAQYGVLLAPGDCFGMASHFRLGFAASGERFAQGIERLEEVLQKAAQPLARSYRAASNETSPK*
351	Right handed beta helix region;Glycosyl hydrolases family 28;Pectate lyase superfamily protein	s__Bog-105_sp003167495	1440	NODE_3_length_125681_cov_24.810557	0	1.5402	3.3921	0.6804	0.952353	0.338709	0	0.379292	0.895694	0.566745	PredHel=1	SP	0.832413	0.166862	0.000181	0.000162	0.000134	CS pos: 18-19. Pr: 0.8062						Right handed beta helix region,Glycosyl hydrolases family 28,Pectate lyase superfamily protein	-	GH28	GH28_e19	N	MPRRFALLFTLFTGLSCALPVFHVKDYGATGIKSDNARPALQQAIDACGKAGGGTVYVGPGEYTTGQLHLRSGVRLYLEAGATLFASLDGSQFDPAPKSALLSGEDLHDIALEGRGTLDGQSTYEWRLNSITDFYILPNQRAMEATGKPLLRPFPHGFPDEKIYPRMVLLLRCTDVRITGLKFLRSRSWTINPYACKRLLIDGVYIYSSQKEGVWADGIDPDGCQDVRIANSTVETGDDALVFYSADIWGPALPVENVTVTNCRLSSASSAIKFCDGNSNAIRRVNIDNVVITNSNRGIAFMVFDGGIVEDVVLSNLTIETRRFDWFWWGDGDPLHFNIKRRSEVDGTKRANEPPPGRIRNVIIQNVIAHGTGASVINGHPDSWLEGVRLDNIKLFVSS…
352	hypothetical protein	s__Bog-375_sp003164035	399	NODE_3_length_125681_cov_24.810557	0	0	0	2.4556	2.4996	3.66682	1.86856	1.82508	-2.94587	0.0906068	PredHel=0	NO_SP	0	0	0	0	0								NA	NA	NA	NA	MAKLEFYSTVIPNKPGKGAQLLSAFQEAGVNFVGIWGYPLGKSKARIDLAPEDPALFKKAAKQLKIEIGKKQTAFHITGEDHPGAVAEALVKLAAKEIDVYAVQALCAGNGRYGALIQIGQDAVKKAAKALA*
353	Elongation factor P	s__PALSA-129_sp003167255	576	NODE_3_length_125681_cov_24.810557	0	3.8504	2.5441	1.701	0.86575	0.338709	0	1.26425	1.12631	0.580627	PredHel=0	NO_SP	0	0	0	0	0					Elongation factor P		Elongation factor P (EF-P) OB domain,Elongation factor P (EF-P) KOW-like domain,Elongation factor P, C-terminal	NA	NA	NA	NA	MPVLIDAIDVKRRTRFEIDNIPFSCLEVEVNTPTARGGQTLVRLKIRNLITNAVFERTFKAGEKFREPDLQTVPASYLYSDGDGSYFLDQESYETLTLADAVIGNARDFLIEGGMVDLLKYNGNPIGLELPPFIELVVASTEPGVRGDTSSGSVTKPARLQTGLEIRVPLFIKEGEKVRVSTESREFGGRA*
354	NIPSNAP	s__Granulicella_A_mallensis	813	NODE_3_length_125681_cov_24.810557	2.0862	1.364	1.2016	3.6154	0	0.239968	0	0.223934	4.20163	0.0281703	PredHel=0	TAT	0	0	1	0	0	CS pos: 24-25. Pr: 0.8811						NIPSNAP	NA	NA	NA	NA	MHRRNFLSTSLTASALSLAGSAAAAPQSSATGPKGAAEYYDLRRYQLASGPGTRLTDRYFDGALIPALNRLGIGPVGAFSLYFGPDTPAYYLLLPSTKLETLVTADLELAKDAVFMKAAAPFWDAPGAAPPYLRIESTLLRAFEGYPKLTVPAAAAKKEKRIYHLRTYVSPTNMDHVRKVEMFHHGEFDIFAKAGAAGVFYADALIGPQLPSLTYMLSFPNVEALEVAWEKFGADPDWKKLSADPRFRLDPPTVSNVTSIVLRPLSCSQV*
355	hypothetical protein	s__20CM-2-65-7_sp003222195	825	NODE_3_length_125681_cov_24.810557	0	1.7922	0	0	0	0	0	0	2.81693	NA	PredHel=6	NO_SP	0.000598	0	0	0	0								NA	NA	NA	NA	MGQVTVKQSGPSLPDLPTVTAIALVAYAATNVLHEAVGHGGACLALGGKPLVLSSVHFECGEQAMSALALRGVAAAGTIVNFIAGALALVVFKTANPLHKPHAAYFLWLFTTLNLLSGAGYFLFSGAGGIGDWADVARGTMPPLVWRPAMSVFGGALYFLLARQSAQWLRSLTGSGELSMRRSKLLTVPAYISGGLLYCLSGLFNPVGPVLIAISAAAASFGGSSGLLWLSKFLRSGEHSAVTAAGLDRSYVWIVAGCAVSLIFVAILGPGIHF*
356	Protein of unknown function (DUF1697)	s__Bog-375_sp003142185	537	NODE_3_length_125681_cov_24.810557	0	0	0	0	0	0	0	0	NA	NA	PredHel=0	NO_SP	0	0	0	0	0							Protein of unknown function (DUF1697)	NA	NA	NA	NA	MALIVFFRGINVGGHRAFRPSVLAKELGIYDTVNVGAAGTLVVRKPGLRANFLAELRRKVPFEATIAFCDGSDLIRLEKDNPFGSEPPPADVVQFVSILAEAGRRRVSLPITLPEGGEWLVRIIGSKNRLVYGVYRRHMKTIGYLGQIDRLFGAPATTRGWNTILAVLRILKSQEPGK*
357	OmpA family	s__Palsa-343_sp003166955	546	NODE_3_length_125681_cov_24.810557	0	0	0	0	0	0	0	0	NA	NA	PredHel=0	NO_SP	0	0	0	0	0		ko02010;ko02020					OmpA family	NA	NA	NA	NA	MLVGKTKQTPPGYYIVFVTEYKDGITPERLQGRLAKGQALAEIVAILPDTMEKKMTFVNADEMKQGLRDAGKVALYGVFFDIDKDVVKPESQPTLQEIATLLKGDPALRLHVVGHTDSQGKADYNLDLSRRRAASVVRELTAKFGIAANRLDSFGCGPYSPAASNAGEEGRAKNRRVELVE*
358	hypothetical protein	s__Sulfotelmatobacter_sp003134655	324	NODE_3_length_125681_cov_24.810557	0	0	0	0	0	0	0	0	NA	NA	PredHel=0	LIPO	0.333129	0.666741	4e-05	3.1e-05	3.1e-05	CS pos: 15-16. Pr: 0.6318							NA	NA	NA	NA	MRCLLVLALLPTLGAADLAGSKDPPGMKRYEGSEIVGYRAPRFDEYLVPLSRPTQLTPPAYSKSIRVEGQLSRYTYLAPAGRTGTEILRNYRLEFQRLGLDIIFEKR*
359	1;5-anhydro-D-fructose reductase	s__Sulfopaludibacter_sp900290315	921	NODE_3_length_125681_cov_24.810557	0	0	0	0	0	0.211795	0.231271	0	-0.615574	NA	PredHel=0	NO_SP	0	0	0	0	0					1,5-anhydro-D-fructose reductase		Oxidoreductase family, NAD-binding Rossmann fold,Oxidoreductase family, C-terminal alpha/beta domain	NA	NA	NA	NA	MVNWLVVGIGDITRQRVIPAILAEERSRLYGVVTRDRKKAEAYPGVRAWTSLDEALQDDTIDAVYVASPVALHAPHATACLRAGKHVLCEKPVGMNYPEARDMAATARECRRLFGVAYYRRLYPKLMRAKQLIGAGAIGQPVLAEANCHSWLEIAGREWLVDPAMSGGGPLYDIGSHRIDALNFLFGRPVKAVGMRSNAVHRLAVEDCATVMIEYAGSVRGVVDVRWNSHVFRDQFRVIGTEGEINLDPLNGPALRYPGGEEQLPTHANVHYPSVENFVKAVLDSDPLACPGEEAIWTDWVTATLR*
360	recA bacterial DNA recombination protein	s__Sulfopaludibacter_sp900290315	669	NODE_3_length_125681_cov_24.810557	0	0	2.9205	0	0	0.145756	0	0	3.13827	NA	PredHel=0	NO_SP	0	0	0	0	0							recA bacterial DNA recombination protein	NA	NA	NA	NA	MGAAVLKQQFEAVLGGHLDWQSRPLPETARTGIAEIDSVTGGLPRGCLTEIYGSASSGRTSLLVSLLAEATARQEICALVDADDTFDPISAAAAGVRLDRLIWVRAARSAEQALKAADLLIQGGGFGVVAMDLGDTAPATARRISLTSWFRLRRAVEHTPTVLVTVARQSNAKTCASLMLECVREQVEWSGAPASSRLLRGIRVRSRSCKPVGRSCVWGAPV*
361	hypothetical protein	s__BOG-224_sp003139735	1179	NODE_3_length_125681_cov_24.810557	0	0.627	0	0	0	0	0	0.308815	1.34886	NA	PredHel=0	NO_SP	0	0	0	0	0								NA	NA	NA	NA	VALEFSPVVEEISADTVVLDASGLDRLFGHPQDVAGAIARRAGAVNLAMASNPDAAICAARGFSGISVVPYGDEAKFLGSLPVSLLSPSPEMAETLGRWGIYRFSELAALPPLGIAERLGPEGLRLRELARGEAERKLVPVEDPLRFENELEPDYPIDLLEPLAFLLASLLNGLCTSLAARALATDEIRLRLKLEDRTTFERTLRLPVPSLDSKAFLKLWHLDLSAHPPQSPIVHVWMGMHPVKPQAAQSGLFVLAAPEPVKLELTLARIKSIVGADRVGSPELLDTHRPNAFQMAAAKPTLAPPRGSRLVLRLFRPPRTARVALAAGQPHFIAAEGVRGKVLEYAGPWRSSGDWWTRDPWSRDEWDIALSDGALYRLYCDPRGWFVEGSYD*
362	Carboxypeptidase regulatory-like domain	s__Fen-178_sp003170915	867	NODE_4_length_101525_cov_22.834769	0	0	0	1.1301	0	1.23752	0.98279	2.5198	-2.90572	0.130313	PredHel=0	SP	0.999194	0.000172	0.000169	0.00014	0.000138	CS pos: 19-20. Pr: 0.9782						Carboxypeptidase regulatory-like domain	NA	NA	NA	NA	MRHVVTCFALLVAAGAGFGQVGGTGTIQGTITDPSGAAVAGASVTATNAATGVPTGRKTTDAGFFVLPLLPAGTYNVTVQAAGFQTFNQRNVVVDALQVVGLNSTLEIGQANQTITVDAAPPVLKTDDVSLGSSMENNVYDALPLAMNAAGSPRDPSAFAGLAIGVSSYSTQAAGPSFGSFNGGQTYQNEVYLEGLPLTSAGTEADTRNMAFGVSVEAVEQFQVQTSGAKAMYDGQGVENYVLKSGTNQFHGGVYEYFRNTDFDARGFFASVLPADHQNEFGANLGGPI
363	hypothetical protein	UNKNOWN	210	NODE_4_length_101525_cov_22.834769	0	0	0	0	0	0.92889	0	0	0.0664979	NA	PredHel=0	SP	0.664718	0.000296	0.000272	0.00027	0.000233	CS pos: 21-22. Pr: 0.6365							NA	NA	NA	NA	MSRLASVSICVGIALPGWCRGARLPPAERRQHIEKLHRMLPAGELPPGFDAFNYMRANLRIRSQSCVTL*
364	Oligogalacturonate lyase	s__Fen-178_sp003170915	1350	NODE_4_length_101525_cov_22.834769	0	0	0	0	0	0.144488	0	0	0.0664979	NA	PredHel=0	SP	0.83265	0.166839	0.000134	0.000113	0.00012	CS pos: 18-19. Pr: 0.8081						Oligogalacturonate lyase	-	PL22_2	PL22_e4	PL22_2	MIRKCLFVSLAAMRLLCAQSTLPTEWIDKDTGHRIIRLSRDDGTQSLYFHQNAYTADGKKLIVTTAGGGVATINLATREVKPLVPGPVSVLVAGRKTGDVYYTRRGEGEPGGGSGGRGSAAATVYATNVDTGATREVVKLQPGRNVASLNADETLLLGSYIDGPPRQATGGNRQPGAAARFGQPNYQAVGPDGKPMTFADAKDLGLHNSLMAARSGPPRVLFTVNTRTGEIKEVFRDHEWLNHLQFSPTDPTLIMFCHEGTWHEVDRIWNIHTDGTGLKKIHTRTMNMEIAGHEFFSADGSMIWYDLQTPRGQDFWLAGYRIATGKRTWYHLQQNEWSVHYNVSADGTLFAGDGGDSEMVARAPDGKWIYLFRPERVPDVAGIKAPNSDELIDTGFFKA…
365	NPCBM-associated; NEW3 domain of alpha-galactosidase;GlcNAc-PI de-N-acetylase	s__Solibacter_usitatus	2754	NODE_4_length_101525_cov_22.834769	0	0.5369	0.3547	0.3558	0.0904975	0	0	0	3.30449	NA	PredHel=1	NO_SP	0.330076	0.000106	0.000157	0.000126	0.000114		ko00511;ko01032					NPCBM-associated, NEW3 domain of alpha-galactosidase,GlcNAc-PI de-N-acetylase	NA	NA	NA	NA	MRRSALIATGTAVVLMGGLVLAQTRMAFPIVAQDSGHAALGLLLRKLTVSGTFMQAPAHPDDETNALLAYFCYGLGLRSIDVQNNRGDGGQNEIGPELFGDMGVLRTSELLSAHRIDGAEQYFTRAIDYGYSFDPQEVIDKWGRQEIVGDYVRLIRTLRPDLIVTMNIQGRGGDRAHEATTVLVREAYRAAGDPSAYREQFEEGLRPWQPKKLYFSAGFGGGPGGRGGRGGQAPPVAPPQPATPPVKLTPVSTAAYDPLLGRTYAEIGSDARSYHKCQGTGGLPPLPGGGGGRGGRGGGGYQLVESSIPGQVGKDETSLLDGIDTNLNALAKYAGSNPPQVLTGGLAAITAEGRKAQEAFAAGNDAGTAAPVEAGLAAVRALRAQLPSLGLSDSAAYEI…
366	PhoD-like phosphatase;PhoD-like phosphatase; N-terminal domain	s__AG41_sp003222035	1929	NODE_4_length_101525_cov_22.834769	0	0	0	0	0	0	0	0	NA	NA	PredHel=0	NO_SP	2e-06	0	0	0	0							PhoD-like phosphatase,PhoD-like phosphatase, N-terminal domain	NA	NA	NA	NA	MGASLAFGVSRANAAWNERREFYPEGVASGDPHPDSVLLWTRRPPMQGTAAQHLTLQVAADPRFREIVATGHAPLSADADWTCRILAAGLRPSREYWYRFTDEHGFGSRVGRTLTAPEAADQRPVRFTFVSCQNVTQGAQNAYRRMISEDETRPAEERLQFVLHLGDFVYEIVWYPEDRPQGMYDRRIRDVVRYPHGEKIGDYHVPTTVDDYRALYRGYLHDPDLQDARARWPFVCMWDNHEFSWKGWQSLQNFGGVRPAQTRKVAANQAWFEYQPARVIKTGGGGLERFGPPAVQDAPVRHFDEHGLGQEPGNLAAIESLKLFRAFRWGRNVELVLTDNRSFRSECVMDRPEAARFQSKDFPWAIPEEALDALDGGPPPQSMLGAEQKAWFLKRLQAS…
367	Oligogalacturonate lyase	s__Sulfopaludibacter_sp900290315	1233	NODE_4_length_101525_cov_22.834769	0	0	0	0	1.21334	0.791015	0.777427	0.147659	-4.29922	0.0320107	PredHel=0	SP	0.798508	0.200723	0.000208	0.000167	0.000174	CS pos: 19-20. Pr: 0.7801						Oligogalacturonate lyase	-	PL22_2	PL22_e1	PL22_2	MNVMLRIAVCLCATLSLCAQTAPPKTWIDPDTGHRVFRLTGEPGSASLYFNQNGYSADGKKLIYTTPQGISTFDLATHATRSVVEGRVRVIVTGRKSQSVYYTKDGTIYATDVDTLATREIAKLPARNSVSVPTVNADETLLAGTYIENDGQDYNSNRSQQPQQQSLIQPPNKGQMMEQRLAAHLPMAMFTISAKTGEVKVIHRATDWLNHLEFSPTDPTLLMFCHEGPWHKVDRIWTIRTDGSHITKVHNRTMAMEIFGHEFWSHDGKTIWYDLQTPRGEDFWLAGYNVETGQRTWYHLQRNEWSIHFNVTADGTLFCGDGGDPRQVAKAPDGEWIYLFRPELFRNQGLADPGFVQPGVFHAERLVNMSKHKYNLEPNVSFTPDQKWVVFRSNMFGPT…
368	Rhamnogalacturonate lyase	s__Sulfopaludibacter_sp900290315	1878	NODE_4_length_101525_cov_22.834769	0	0	0.5202	0	0.398316	0.519341	0.113416	0.484737	-2.40288	0.264483	PredHel=0	SP	0.999241	0.000157	0.000162	0.000134	0.000129	CS pos: 19-20. Pr: 0.9830				Rhamnogalacturonate lyase		Polysaccharide lyase family 4, domain III,Polysaccharide lyase family 4, domain II,Rhamnogalacturonate lyase family	-	PL4	PL4_e9	PL4	MRLLKLAAITLAGLSIAVAADRPVTITQEGNAFTLSNGIVTAKINKTTGDLMSLQYRGLETMGHGSGHPAGYWEQTPAKATRLAATLTIDPATNGGARGEVSIKGESGGKALDGGGQPGGSTLCDLEIRYTMARGESGVYTYAIFTHQPTYPATQIGESRFGAKLNAKVFDWMSIDARRNKLMPTGEDWDKGALLNMKEARRLTTGTYAGQVEHKYDYSALQFDIPAFGWSSTKEHIGLYFINPSMEYLSGGATKVELTGHLDNGAGGDPTLLDYWRGTHYGGSELRIAAGEDWSKVVGPILVYLDSAPDPNAMYKDALAQAAKESAKWPYDWVQGADYPKKSRRGEVTGQLALNDPQAKSLPNLLVGLAFPDAPPRGSWQNDAKHYEFWVRGAADGRF…
369	S-adenosylmethionine:tRNA ribosyltransferase-isomerase	s__Fen-178_sp003170915	987	NODE_4_length_101525_cov_22.834769	0	0	0	0	0.50521	0	0	0	-1.28591	NA	PredHel=1	NO_SP	0	0	0	0	0					S-adenosylmethionine:tRNA ribosyltransferase-isomerase	S-adenosylmethionine:tRNA ribosyltransferase-isomerase	Queuosine biosynthesis protein	NA	NA	NA	NA	MMVVYRAEGRWEDRTFRDFPSFLRAGDCLVLNDSRVFPARLFGHRAGIHALPIGKNNPKRNEYLSGEVEVFLLRPVSGDGRDWDALVRPGRKMPVGERIHFAAGLEAEITGRGEFGERTIRFHTEADLFGEFEKIGHVPLPPYIKRGDEARDRERYQTVFAREKGSVAAPTAGLHFTPEILEQCRAAGAEVAYVTLHVGLGTFQPLHAEQVEQGKLHSERYCITEENAARMRAARRLVVVGTTSVRTVESALRSGELRDSNGETDIFIYPGFAFRGTGAMLTNFHLPKTSLLLLVGAFAGCELALAAYRHAVEARYRFYSYGDCMLIV*
370	transcriptional regulator; Acidobacterial; PadR-family	s__Sulfopaludibacter_sp900290315	345	NODE_4_length_101525_cov_22.834769	0	0	0	0	0	0	0	0	NA	NA	PredHel=0	NO_SP	0	0	0	0	0						transcriptional regulator, Acidobacterial, PadR-family	Transcriptional regulator PadR-like family	NA	NA	NA	NA	MGKQLDIAQGTLALMVLKTLEALGPLHGYGIARRIEQTSGDRLVLNYGTLYPALLKMEQEGYIASEWGVSDNNRKAKFYRLTRAGRARLEKEAREWRQTADVMDCFLSPGKETA*
371	Uncharacterized isochorismatase family protein HVO 2328	s__Sulfopaludibacter_sp900290315	564	NODE_4_length_101525_cov_22.834769	0	0.6554	0	0	0	0	0.377662	0	0.78784	NA	PredHel=0	NO_SP	0	0	0	0	0					Uncharacterized isochorismatase family protein HVO_2328		Isochorismatase family	NA	NA	NA	NA	MRLPENAVLLLIDLQKAIDHPDWGERNNPQAENNVAALLAAWRAGGRPVYHVRHDSVERASHYRPGQPGHDFKPEALPVDGEPVIGKRTNSAFIGTDLEARLRAAGHTTVVVAGVITNNSVEATVRMAGNLGFRTLLVDDATFTFGQRDWDGVWRTAGEVHAMSLANLHGEYCEVVRTLAVLESLLP*
372	hypothetical protein	s__Sulfopaludibacter_sp900290315	1746	NODE_4_length_101525_cov_22.834769	0	0	0	0	0	0	0	0	NA	NA	PredHel=0	SP	0.832457	0.000187	0.000175	0.000151	0.00014	CS pos: 18-19. Pr: 0.8029							NA	NA	NA	NA	MPAPRLLAALLLPALGVAADWTLARNPHFEIYSQDGEAPARAALRWFEQLRATVRQETGLDVAGRTPVRVIGFHSETEYARYRMTPTADAYFVAAGDRNYIVMPSLGEEAFPMAAHEYAHLIQHAASRRFPPWLSEGLADLFSTLRVDRRGSRIGGALPGRLSVLRHTRWMPLEQLMAMPANSPLRDERATSALFYAESWALTGMLALSPAYRPCFGDLTAALAAGADGPAAVQSACHKPLHGLMHDLTAWVAREGSKPIPLAAPEPDSALPAITQTSGSAVQLLMAELLLITGDLNGAESAYRDLARETGESAETWAGLGSVAAARKQDDEARKLWKRAVDLGLNNAAICFRYAELLDADPSRRDERRAALELAVTLRPDFEDARWMLAILEQNSNRP…
373	YjbR	s__Sulfopaludibacter_sp900290315	342	NODE_4_length_101525_cov_22.834769	0	0	0	0	0	0	0	0	NA	NA	PredHel=0	NO_SP	0	0	0	0	0							YjbR	NA	NA	NA	NA	MAFPHATEQVQWGDNLVFKVGGKIFAIAALEPSALFVSFKVTPDDFAELTERPGVIPAPYLARALWVALESEDALPAAEAKKLLRQSYDLVFAKLPKKMQATLGQRAGRAKAT*
374	Quinoprotein glucose dehydrogenase	s__Bog-375_sp003164035	2070	NODE_4_length_101525_cov_22.834769	0	0.3571	1.8878	0	0	0	0	0	4.4032	0.11756	PredHel=0	SP	0.998987	0.000233	0.000209	0.000182	0.000168	CS pos: 18-19. Pr: 0.9815	ko00400;ko00680;ko00010;ko00640;ko00650;ko00910;ko00190	GLUCOSE1PMETAB-PWY		Quinoprotein glucose dehydrogenase		Cytochrome C oxidase, cbb3-type, subunit III ,PQQ enzyme repeat,PQQ-like domain,PQQ-like domain	NA	NA	NA	NA	MILSRCILLAALAPLVGAAAHDWPAYGGGPADIRYSDLRQVNRSNVKQLRVAWSYDTADGPGDPQTQPIMVGNVLFGLTPRHKAIALDAATGKLLWSFDSGIAGRGANRSLVYWTDGRQARLFAAVQSFVYAIDPRTGKAAAEFGKDGRIDLREGLGRDPEKQSIVLTSPGIIYKDLLIVGGRTPEALPSPTGDIRAFDVRTGKLRWSFHTIPHPGEFGYDSWPKDAWTYTGSANNWCGMAVDARRGIVYVPTGSAASDFYGADRVGDDLFANTLLALRADTGERVWHFQGVRHDIWDRDFPSPPSLVTVRHDGKLVDAVAQTSKQGWVYLFDRATGKPLFPLESRRYPASTVPGEVAAETQVLPVRPAPYARQRLTEDLLTNRTPEAHASALEQFRKL…
375	Phosphoribosylaminoimidazole-succinocarboxamide synthase	s__PALSA-129_sp003167255	912	NODE_4_length_101525_cov_22.834769	1.8597	3.6478	4.2847	2.1486	0	0.427757	0.700699	1.39732	1.35272	0.231809	PredHel=0	NO_SP	0	0	0	0	0		ko00230	PRPP-PWY;PWY-6124;PWY-841;DENOVOPURINE2-PWY;PWY-6123		Phosphoribosylaminoimidazole-succinocarboxamide synthase	phosphoribosylaminoimidazolesuccinocarboxamide synthase	SAICAR synthetase	NA	NA	NA	NA	VNSTSDSTSKSIILETDLPGVTLVGRGKVRDVYSVDERLVIVATDRISAFDYILATGIPDKGKVLTQLSIFWFDFLRDLTPTHFLSANVDEYPAPLPEFRDQLEGRSMLVKRAEMVQIECVARGYISGSGWKEYRQQGTVCGIKLPAGLKESEKLPEPIFTPATKAQSGHDENVSFEHVVSLIGEDLARRLRDLTLNIYHRAAEYAETKGIIIADTKFEFGFAGGELVLGDEVLTPDSSRFWPAETYKPGGAQYSFDKQFVRDYLESIHWNKQPPAPALPAEVAAKTGEKYRQAYRVLTGRDL*
376	Colicin V production protein	s__Sulfopaludibacter_sp900290315	576	NODE_4_length_101525_cov_22.834769	0	0	0	0	1.29858	1.01604	1.4793	0.632124	-3.74523	0.0994141	PredHel=5	NO_SP	0	0	0	0	0							Colicin V production protein	NA	NA	NA	NA	MNWLDAVLLLILAGSIVTSFRKGLSREIIGLVSVVLALLLGIWFYGTAAAFLLPYLSSHAAANFAGFVLVFCGVVLIGGLVSAIVGKFLKVTGLSILDHALGAVFGVVRGVVVSIALLVAILAFAPGGQPPDSVLHSTMAPYVTGAASAFASLAPHELKEGFHRTYGQVKDYWGSALDPGTRNPKAEKGKE*
377	PucR C-terminal helix-turn-helix domain;Bacterial regulatory protein; Fis family	s__Sulfopaludibacter_sp900290315	270	NODE_4_length_101525_cov_22.834769	0	0	3.6182	0	0	0	0	0	2.25883	NA	PredHel=0	NO_SP	0	0	0	0	0							PucR C-terminal helix-turn-helix domain,Bacterial regulatory protein, Fis family	NA	NA	NA	NA	MKSEFDGVVEHLLRGNILMQEAVELLEKKMIEGALLVKDGNQSATAKQLGIHRNTLQRKMCQYGLDNGRSHRRKPVKTEARRPRKRKLA*
378	Phosphoglycolate phosphatase	s__Sulfopaludibacter_sp900290315	648	NODE_4_length_101525_cov_22.834769	0	0	0	0	0.384818	0.602048	0	0	-1.44284	NA	PredHel=0	NO_SP	0	0	0	0	0			PWY-181		Phosphoglycolate phosphatase	phosphoglycolate phosphatase, bacterial,HAD hydrolase, family IA, variant 3,HAD hydrolase, family IA, variant 1,HAD hydrolase, family IIIA	haloacid dehalogenase-like hydrolase,Haloacid dehalogenase-like hydrolase,haloacid dehalogenase-like hydrolase,haloacid dehalogenase-like hydrolase,Haloacid dehalogenase-like hydrolase,HAD-hyrolase-like	NA	NA	NA	NA	MDLLIFDLDGTLIDSRLDLAQAVNATRRHMGKEPLANERVYSYVGNGAPVLIRRAMGEQATEAELQEALEYFMEYYGDHDLDFTTLYPGVKESLDRLLAAGKRMAILTNKPVRMSRSIVKGLGVADHFVQVYGGNSFEFKKPNPIGIEALMRETGIDRARTLMIGDSSVDVQTARNAGVQCCGVTYGFQPETLADPAPELLVDRMEDLADWVLAR*
379	pentatricopeptide repeat domain	s__Palsa-187_sp003170295	1638	NODE_4_length_101525_cov_22.834769	0	0	0	0	0.152188	0	0.130084	0	-0.685247	NA	PredHel=0	SP	0.998764	0.000268	0.00025	0.000216	0.000204	CS pos: 21-22. Pr: 0.7979					pentatricopeptide repeat domain	AhpC/TSA family,Glutathione peroxidase,Redoxin,Thioredoxin,Thioredoxin-like	NA	NA	NA	NA	MGFRSLSASLLFALAAYAAGGSESVDQALSRLQEQTAGLPAALRMEFRMRAAQSLSGRHPDLARKIVSQAVQEINAGKDWQLGNATMQAFATVAPAEGVAILPHLATDQAGMMIGALARANRTPEALSVYRQLLAQGQLQPATANVLLSRLLKEKPAEAAKLFQEMLAAAHFDTLDPYDAYGFLNCAKTVAPVAAGPAADACERVATAASAPDYGANAKTAISATFQVGGETIATANSRDTLLVASGSRLHDLAPERFAARRALFERWKLAGPLTVKGMSFRNTNAAPRKDAIDTSAISKQMGQIRSLPTDADRARVVLQLAGEIRALPAGPVRVGMASSLANLSTEGDLGKEALSAVSGTLATALETAPASTADPYLELASLVRFEHLPAPKSDPALD…
380	Peptidase family S51	s__Solibacter_usitatus	789	NODE_4_length_101525_cov_22.834769	0	0	0	0	0.315971	0	0	0.461456	-0.740177	NA	PredHel=0	NO_SP	0	0	0	0	0							Peptidase family S51	NA	NA	NA	NA	VIQGGGSDAGTGIFETFVNKAGGLGAKIVVVPTAGGNKNPDGSWKVYKEDEVLATWKKRGLTNVWMLHTHDPKVADTEEFAKVLRDAKGVWFVGGRQWNVVDSYANTLTLREFHNVLERGGVIGGSSAGATIQGDYLVRGAIAGSEIVMTPEPEHEHGFAFLRKVAIDQHINTRNRWDDLIPVIRKYPNMLGIGLSEGTAIVVTGDQFEVIGKWKVAIHDNTRVYQPWEKPYYVLSIGDVYDMKARRIVKYGTGVLAPAAIK*
381	Alkylglycerol monooxygenase	s__Sulfopaludibacter_sp900290315	1269	NODE_4_length_101525_cov_22.834769	0	1.4564	0	0	0	0	0	0.286892	2.42059	NA	PredHel=8	NO_SP	0	8e-06	0	2e-06	1e-06					Alkylglycerol monooxygenase		Fatty acid hydroxylase superfamily	NA	NA	NA	NA	MDTTYGQAVALAVPVFVTLIAVEIAVDRARGSRYYHLADAINSLSCGIVSTGMRVFFGFIGLFTYEWTLTRLAPVRLPAGHWLTWLFAFVLFDLCYYWNHRLGHTVGLLWAAHSVHHQSEEFNLTTALRQPGTGSFTSWLFYLPLALCGVPVPVFLLVGVAQLFYQFWPHTRFIDRMGVLDRWIQTPSNHRVHHAQNDIYLDKNYVGVFLIWDHLFGTFQEERADEPIVYGVRGQLKSWNPVWANVHYYWVMLQDSWRATSWADKLRVWFAPPGWRPPDVAARFPKRPYDPRRDFSRFDPPRRLALSLYVLAQFALLMVANSHFLALLPKQSGAWNLAYFAFIMASLVTLGGVLENRREFLILEMARVSLVCLAVAASGAWFGGVRDARVVWMVAALAV…
382	Protein of unknown function (DUF3592)	s__Bog-375_sp003157745	1077	NODE_4_length_101525_cov_22.834769	0	0	0	0	0.347224	0	0	0.338075	-1.38879	NA	PredHel=4	NO_SP	1e-06	0	0	0	0							Protein of unknown function (DUF3592)	NA	NA	NA	NA	MIKIGAAISYFVIGMVLFFGLFLFLKGARNIQWAMASTKWPSTPGVVIRSDTVRDVTRGTRRTAGSVTFDTTTVIQYVVDGRTHTTNVLHFGQTLGSSDKSEAALQRIRYPRGKPVAVSYNRANPSIAVMTPGLHADAFWLPGAGLAFLLPAVLCLFAVPLMWRSIPRGDSDFANSVQAAIDAARRNEPVPLIPMPPRDSGDKVMTAAAIGFGAVACCLGVLALTAGIERAWHGYASQSWPTTAGVVVMSGEVGPGDSTDSAAYARFVYRYDVAGATHFNNLRRFAQVEGGSVEDAARIASLYRNGADVKVSYFPADPDIAVLEPGNTGASLWLPGIGVVLLLFSLATFVWVVPAVAR*
383	hypothetical protein	s__Sulfopaludibacter_sp900290315	1935	NODE_4_length_101525_cov_22.834769	0	0.7641	0	0.5063	0.257723	0	0	0	1.49388	NA	PredHel=0	SP	0.999281	0.00015	0.00016	0.000125	0.000126	CS pos: 21-22. Pr: 0.9767							NA	NA	NA	NA	MIRWYLCILALACSGSGAVRSVEITERTSILNGAYERVVGRVHFGMNPKLAANRIVRDLDLAQLNANGEAESAADFYILQPADPAKANGTVLFEVSNRGGKGMLSRFNFARGASDFGDEWVMRQGFTLVWLGWEWDIPASNATALHFTAPHYRSDAPREGLVRAEFTPEKSGVVMPLGDRAQDAIPIGKPVALYVRSGTDSVPRQLPASAYSLAPDGRSIQMPAGFEAGMIYEFVYQGAGPVVAGAGLAAVRDFIAYLKYGGEAEGWTGSRPAVKRAIGFGISQSGRWLREFLYDGFNAAEDGRKVFDGVWADVAGAGRGSFNFRYAQPSRDGWPYINVFYPTDLFPFTDTDETDPVTGISGGLLDRARAARVIPKIFFTNDSSEYWGRAAALIHITAD…
384	Domain of unknown function (DUF309)	s__Sulfopaludibacter_sp900290315	345	NODE_4_length_101525_cov_22.834769	0	0	0	0	0	0	0	0	NA	NA	PredHel=0	NO_SP	0	0	0	0	0							Domain of unknown function (DUF309)	NA	NA	NA	NA	MNPLLQRGIELFNREEFFECHEVLEALWTPERGPHRLFLQAVIHIAVACYHCQRGNPRGAEGQFLKGLRKLDAYLPVCQGIDTRRLSSEARAVLERVQAGAPVAEYPKIHGGGE*
385	hypothetical protein	s__Sulfopaludibacter_sp900290315	384	NODE_4_length_101525_cov_22.834769	0	0	0	2.5515	3.2465	0	1.10943	0	-1.73896	0.588135	PredHel=0	SP	0.999038	0.00021	0.000203	0.000157	0.000163	CS pos: 14-15. Pr: 0.9670							NA	NA	NA	NA	MRWLVILWAAALFAQTGEYPADKENVVFKTQIGKQIDKSDVQCGEYFWRSEKADKKGVPTVYYFYGDPSYGKNKLGLYRQSLYKVVVNPEKDPPTVQVVRDGEGNLKEVRVRMTEAQLKVSKACFSQ*
386	hypothetical protein	s__Sulfopaludibacter_sp900290315	186	NODE_4_length_101525_cov_22.834769	4.5593	0	0	0	0	0	0	2.93632	-0.155078	NA	PredHel=0	NO_SP	0	0	0	0	0								NA	NA	NA	NA	MHSRTAQKPEQSPELVCAACGHRESQHGTTGSKPCLAMTGDLLAREFCSCDRFTADWSKAA*
387	pentatricopeptide repeat domain;type III secretion low calcium response chaperone LcrH/SycD	s__Sulfopaludibacter_sp900290315	1653	NODE_4_length_101525_cov_22.834769	0	0.4472	0	0.5927	0.150829	0.590091	0	0.22031	-0.614664	0.847953	PredHel=0	NO_SP	0	0	0	0	0		ko03020;ko01030;ko04010;ko05012;ko00230				pentatricopeptide repeat domain,type III secretion low calcium response chaperone LcrH/SycD	Anaphase-promoting complex, cyclosome, subunit 3,Bacterial transcriptional activator domain,Coatomer epsilon subunit,Tetratricopeptide repeat,Tetratricopeptide repeat,TPR repeat,Tetratricopeptide repeat,Tetratricopeptide repeat,Tetratricopeptide repeat,Tetratricopeptide repeat,Tetratricopeptide repeat,Tetratricopeptide repeat,Tetratricopeptide repeat,Tetratricopeptide repeat,Tetratricopeptide rep…	NA	NA	NA	NA	MEFVTNESINVVAMPLGITSIDDAKSPKRVGSRTLSKAVSLHLEGKRESAAKMLTKAIEAGERDASLYSALGHIHYEMRDYDSAASTYAQLVELEPLHRTAYFNLAVCQGNLKNWKEAADAFRRAAEVDATRADALLGLGISMIHTGSPAQAMEPLDKYLRLFPEHEQALFGKAVSLQQTGRPNEAVEVYRKVLARNPRCEEALSNLVAMFLERKDHESVRRYAAMLTELQPDSTVAMEAMATLAFADGDYLSAARFCRNLSEMVPDRFENWFNLGVAYHKMGNFQKAAQAYQQATVLNPQSAQAQLNLGVAHQELSDLSAARGCYEKALEVDPRQAGVMWNLALVLEQQNERNWAEKLYAKIPEDAPEFSDALFRLGYLRLLRGDYAASATDFQECLA…
388	hypothetical protein	UNKNOWN	3357	NODE_4_length_101525_cov_22.834769	0	0.2202	0	0	0.0742822	0.058067	0.190326	0	-1.07638	NA	PredHel=0	NO_SP	0	0	0	0	0								NA	NA	NA	NA	LGCLFCGKEIGPFRLIRDDEFCSSAHRKQYKERLGKALTKIGAPEPPPAPPAGFVSDFLIQSGAQQFIGINWELEHGFEPFIYRRPLPFSITPLLGDTPRSLAPPAPADAVQTGSEAPPAEYRGDVRIPRLVIDAATGLPAPGETEFVPPLATRPMPLRPEAVERMVFAVASAHPVAGAAAVTAPVLPTRALEGLLSRAEYGRPHAATRPMPLRPEAAERMVFAIGSAHHVAAAANAIAPVLATLASQPLLSRAEYGRPLQVSTAPVTPAHASPAATFAAACPAHLRLPDLQIAAAEPYLAPVPVPQTRNRWTAIPAVESVYASPAAGAADATSTEPSLPKFQVEPFEPSLEPVPISKPRTRWTPAPGAEPVHALPAPEVAEAAMVRPWLPKFQVVPFE…
389	Lipoprotein LpqB beta-propeller domain;WD40-like Beta Propeller Repeat;Prolyl oligopeptidase family	s__Solibacter_sp003136215	1791	NODE_4_length_101525_cov_22.834769	0	0	0	0	0	0	0.118942	0	0.0664977	NA	PredHel=0	NO_SP	0	0	0	0	0		ko00040					Lipoprotein LpqB beta-propeller domain,WD40-like Beta Propeller Repeat,Prolyl oligopeptidase family	NA	NA	NA	NA	MTPGDLWSWRQVESPRIAADGQGVVYVEKWSDRTHNVLFSDLQFVDSKGKQQRALTEGSFHDRMPRWSPDGTRVAFLSDRSGKVQIHVVALTPGAAVAQVTRGDLEPLTLAWSPDGKSLAFTARMTPEAVKAPWAPASILPLLRPRPHGPVQIFVAPAAGGTPARVTIGDLDYSGEPAWMPDSRSLVCAAQGQIFNIRVADHAVRELTGNQLSNREPVPSPDGSKIAWIAADVKPQNYVVRRLWVMNADGGRVRMLTGALDRDVMDPQWSSDSRTIYFLADDRGSTHLYAGRNDGTARQVTTRLERLRDFSLADNGRAVTVRSTATEGGNVITFSADLPGGVVTLAEPNDRLMADRNLGDVEEIHYDSDGKSIQGWLVKPPHFEAGRKYPLLLDIRDAP…
390	AAA domain; putative AbiEii toxin; Type IV TA system	s__PALSA-129_sp003167255	864	NODE_4_length_101525_cov_22.834769	0	0	0	0	0	0	0	0	NA	NA	PredHel=0	NO_SP	0	0	0	0	0							AAA domain, putative AbiEii toxin, Type IV TA system	NA	NA	NA	NA	VDLGSAYRFRLELDVWGSPPKAKIKRELVLCDRKPVFDFLEGEVHLFNDNFQDKVQYPFDWFRSALATVQARPENRKLIKFKNWIENLHCLSLNPWNMSDLAEREEAQPKPDMSNFASWYRYMSQERAASASKLQEQLRRIMPGLESFDLRSAGTTARSVVLSFVGNGDDRKAQFDVTLNELSDGQRVMICLYALLNFVVGPESCVFLDEPENYIAIPEIQPWLMELQDRLDDGGQAILISHHPEMPNYLAPELGLVFERTGTGPARVRTYHSESSLSPAEQMARGW*
391	hypothetical protein	s__PALSA-129_sp003167255	552	NODE_4_length_101525_cov_22.834769	0	1.3393	0	0	0	0	0	0	2.08733	NA	PredHel=0	NO_SP	0	0	0	0	0								NA	NA	NA	NA	VTTTRIAKIILLVEDQTTESLLRRYLQRLGDDNRNIRVRRIQDGRGSGEQFVRERYASEVRVLRTSHTKACLIVSIDADTKTTSERRQQLERALRDAEEPAREARERILNLVPKRNIETWILCLNSAADDETTDYRHDSRVDPKSIRSAAQALYAWTRPNALIPDICVASLTECLPEFDRIPE*
392	Imidazolonepropionase	s__Sulfopaludibacter_sp900290315	1272	NODE_4_length_101525_cov_22.834769	1.3334	1.1624	0.768	1.5405	0.588007	0.613463	0.334904	0.286258	0.420403	0.795859	PredHel=0	SP	0.999237	0.000158	0.000165	0.000134	0.000131	CS pos: 21-22. Pr: 0.9781	ko00340	PWY-5028;HISDEG-PWY;HISHP-PWY;PWY-5030		Imidazolonepropionase		Amidohydrolase family,Amidohydrolase family	NA	NA	NA	NA	VKRTICLAALAALLSGSAVFGQTRAIVLHAARLLDVETGKILAPAEVLVQNERIVAVGTQVTHPAGAEIIDLGDRTLMPGLIDSHTHLFLHPGAEDLQTVQESVPQRTLIAVSAARDDLLAGFTAERDMGTEGAGSADTAVRNAINKGMFPGPRLRVSGNAVDILGGHEDANDFNPAQHVLSNADYANDALDLVKVMRQQYKEGADFTKIYETGPDSFRDGKFHTPFQYTEAELRAAVQEAARVGKYVAVHATGEPGTLYAARAGVVSIDHADQLSDETMRIMREKQIFAVPTFTISEFFADHAPTPEQAEREKVLVGYHAQEFKKQLAAGVPFAVGSDVGPFPHGTQAREFVLMVKFGMTPLAAIQAGTLNGAKLLGWQGQTGNVKAGYFADIIAVPG…
393	DSBA-like thioredoxin domain;Thioredoxin;Thioredoxin	s__Sulfopaludibacter_sp900290315	915	NODE_4_length_101525_cov_22.834769	3.7072	1.6159	0	1.0708	0.544978	0.53302	0.698434	0.795907	0.259914	0.881549	PredHel=0	SP	0.513043	0.000153	0.000133	0.000116	0.000107	CS pos: 32-33. Pr: 0.4411						DSBA-like thioredoxin domain,Thioredoxin,Thioredoxin	NA	NA	NA	NA	MTFYNRIMQVFPMRGRWAAAGLLLAGGALLLAQEWQTMTQLPGLDFSGLSPAKVNTALRLIRNHNCNCGCDMKMAECRVKDPGCGWSKGWSNEVINALRQGKDENAALAAASASRWGHPPAPPKLLDTAVAIPVAGAPVKGPADAAITLVEFSDFQCPYCAKAIKQLDAVMHAYPTQVKLIFKQYPLDSHGQALLAAQAAIAANQQGKFWEMHDIMFANRSNLARPSLMALAGRIGLDMKRFTADLDSMSTRKTVERDQQDGDKAGVEGTPTIFIDGQRYNGSLDLEPMKNVIDAELKKTAKKK*
394	Metallo-beta-lactamase superfamily	s__Palsa-89_sp003166875	879	NODE_4_length_101525_cov_22.834769	0	0	0	0	0	0	0	0	NA	NA	PredHel=0	NO_SP	0.392459	0.000929	0.000979	0.001154	0.000729							Metallo-beta-lactamase superfamily	NA	NA	NA	NA	VVSCAALAQAPQPDGAGVRPGTLAAKWITGGPDCSAVPDWQVQPYNEDFYILRESGCTNYEKPFLYLIFGKDKALLEDTGAGKSDAARVVTETVAKWAAAKGRPGIPLIVAHSHSHGDHVAGDAGFRELPHVTMVPLTVDGTREFFGIAKWPESIGQIDLGERVLDVIPIPGHDTLSIALYDRQTGILLTGDSLYPGRLYVRDFPEFVRSTSRLVEFTRGKIVAHVLGTHIEESSTPYKDYPVGTKFQPEEHVLELSRGQLLELAGALAGMKDKPARMALRDFTVWPQQPRR*
395	Domain of unknown function (DUF4440);Putative lumazine-binding	s__Sulfopaludibacter_sp900290315	459	NODE_4_length_101525_cov_22.834769	0	0	0	0	0	0	0	0	NA	NA	PredHel=0	SP	0.996002	0.003045	0.000254	0.000198	0.000188	CS pos: 17-18. Pr: 0.9664						Domain of unknown function (DUF4440),Putative lumazine-binding	NA	NA	NA	NA	MRVLTLLLFACCTLAAAGSEEERAVLAAVQQVFSGMAAHDAAMIKGAMTPDAKLIGARTGRPAATVSRDDFAASIAANKSQLLERIWNPQVLMRGNIAMVWAEYDFHANGTFNHCGVDSFLMLKTEEGWKATAISYTSETEGCKPGPLGPPK*
396	AhpC/TSA family	s__Sulfopaludibacter_sp900290315	192	NODE_4_length_101525_cov_22.834769	0	0	0	0	0	0	0	0	NA	NA	PredHel=0	NO_SP	0	0	0	0	0							AhpC/TSA family	NA	NA	NA	NA	MLSDHDRKVSELYGVLNPAMGIANRTTFVVDMQGKIAMIQEGNDAVDPTKADEACSRLSHKKN*
397	AhpC/TSA family;Redoxin	s__Sulfopaludibacter_sp900290315	222	NODE_4_length_101525_cov_22.834769	3.8199	3.3301	2.2003	4.4134	0	0	0	0	3.77952	NA	PredHel=0	SP	0.998971	0.000207	0.000212	0.00016	0.000161	CS pos: 18-19. Pr: 0.9813						AhpC/TSA family,Redoxin	NA	NA	NA	NA	MKTLGLVALACSLAPAFAQAPAPSKLTLKEGDMAPDFTISARMNTSGKDIKLSDFRGRKNVIVAFFPAAFTGG*
398	2-dehydro-3;6-dideoxy-6-sulfogluconate aldolase	s__Bog-375_sp003142185	792	NODE_4_length_101525_cov_22.834769	0	1.8669	0	1.2371	0	0.492618	0	0.459735	1.24543	NA	PredHel=0	NO_SP	0	0	0	0	0					2-dehydro-3,6-dideoxy-6-sulfogluconate aldolase		HpcH/HpaI aldolase/citrate lyase family	NA	NA	NA	NA	MYINQTRERLARGETVFGCGLQVYRSAEIPRAFAAAGFDYVFIDMEHGAYDLETVQDMIAACNMAGITPIVRVGELLYSLVARLLDAGAQGIILPRVEDPKLLAEAMSWMRFPPVGKRGYGVNPTMVSYEGHTFAEIIEHQNRNTVSVVQFETRVAMERADELLSVPGVDIAMVGPADLSISLGVPGDFENPLMISTIGALIEKCNRHGVVPGIQTRSVAMAKAWAERGMRFVGAGAEHGLLLEKAKEAVSQLNQVRIAATTR*
399	Xylose isomerase-like TIM barrel	s__Sulfopaludibacter_sp900290315	1011	NODE_4_length_101525_cov_22.834769	0	0.7312	0	0	0	0.964763	0.421416	0.360178	-1.84295	NA	PredHel=0	NO_SP	0	0	0	0	0							Xylose isomerase-like TIM barrel	NA	NA	NA	NA	MPAFPLGLNTYCLRAMRWPDRKLLEYTAGLKLDGVFLQDSVDPGTNDPAHWKEVKEQAATLGLHLETGNGASLPRTPDRFDASVKILTDAIRRSAAMGSKLVRTLIASDRAALPPGPVEQHIETMIKLFRAVRSQAMDAGVSFALENHKDLLCWQTRQVIEGAGTEFVGSYLDTGNPVFVMEDPMETVETLGPVAVTFHLRDSVVYETRNGIAVQWVPLGDGVVDFKRIVARAKEILPPVYVYIKPITGRPPEILPTLEADFWKKWPDKRAESFARFLALAKSGHPYEREMVIEDVPGRSNLPEFAQALQFQQRDHMERSVEYGKKTLDLGVKWRS*
400	hypothetical protein	UNKNOWN	312	NODE_4_length_101525_cov_22.834769	0	0	0	0	0.399584	0	0	0	NA	NA	PredHel=0	NO_SP	0	0	0	0	0								NA	NA	NA	NA	MMARDSYSDSPKRQANPGLRVRQFSCAERARLLDLYSSATGDFSYLVARLGDIALSYEIDAFNRAWEQCENARKYCADIRKQIYSHLDEHRCALELRERQFER*
401	hypothetical protein	UNKNOWN	216	NODE_4_length_101525_cov_22.834769	0	0	0	0	0	0	0	0	NA	NA	PredHel=0	NO_SP	0	0	0	0	0								NA	NA	NA	NA	MDYSRSAMQVALRVVKAITEDRAPSPVDLRELRRLLPSVPDLPAAELACGVIHRVVELRAAEARKCLGEGA*
402	PAS domain S-box protein	s__PSRJ01_sp003175985	4089	NODE_4_length_101525_cov_22.834769	0.8296	0.1808	0.3584	0	0.0609658	0.0477399	0	0.178096	1.63045	0.420557	PredHel=0	NO_SP	0	0	0	0	0		ko00230;ko00790;ko05111;ko00340;ko02020;ko03090;ko04011;ko03030				PAS domain S-box protein	CheB methylesterase,CheR methyltransferase, SAM binding domain,CheR methyltransferase, all-alpha domain,Histidine kinase-, DNA gyrase B-, and HSP90-like ATPase,PAS fold,PAS domain,PAS fold,PAS domain,PAS domain,Response regulator receiver domain	NA	NA	NA	NA	MKKTKPAATPKRPVPVRASPGPTPAGAVPQDNNECCPIVGFGASAGGLDAFTSLLQEMPADPGLALVLVQHLDPQHSSILTELLARATPMRVTQVVHETKVKPNHVYVIPPNKDLLISGCALRLEPRSAAVPHMPIDRFFRSLAADQAEKAIAVVLSGTASDGSQGVKAIKAGGGITFAQEPSSAQYDGMPRSAIATGCIDSVLPVPEIARELLRLRQHPYLREEPKPQDEAETESDSRHQREIFNVLRNATGVDFSLYKPGTIQRRTQRRMALLKMENLGQYADFIRQHPDELSALFQDILINVTSFFRETATFDAIRTQVLPVIFKDRGTTDPLRIWVPGCATGEEAYSIAICVCEYLKEAGSIVPIQVFGTDLSEWALEKARAGIYPETIAADVSP…
403	Bacterial regulatory proteins; luxR family	UNKNOWN	555	NODE_4_length_101525_cov_22.834769	0	0	0	0	0	0	0	0.656039	0.0664972	NA	PredHel=0	NO_SP	0	0	0	0	0							Bacterial regulatory proteins, luxR family	NA	NA	NA	NA	MTQAAAAFARSELKTLMSQGQLLRVESLKSRIQVSLTLAAAGRVDLELGFIETGERCLRLARRGYWTALEWLERARLDGVDVGVMHARVEDLRMALGELGEPEAECGPATPATPAPAGGAAAHLTNRERDVVKLVAEGLSTKQIAARLGITFKTTACHRGNAMSKLGVQNAASLVSAVIRLGLI*
404	hypothetical protein	UNKNOWN	276	NODE_4_length_101525_cov_22.834769	0	2.6786	0	0	0	1.41363	0	0	0.328266	NA	PredHel=0	NO_SP	0	0	0	0	0								NA	NA	NA	NA	MAAEDPDVGTGLQVARKRYELALAELRRAEGVYTDLGGSHPDGTEVLRNANREFSIAAEQFRNALQKFSDAVLRKTRGDSIPGRIADKSNR*
405	Protein of unknown function; DUF481	s__Sulfopaludibacter_sp900290315	1164	NODE_4_length_101525_cov_22.834769	0	0.6351	0	0.8417	0.214241	0.502764	0	0	0.279268	NA	PredHel=0	SP	0.920491	0.078413	0.000206	0.000166	0.000167	CS pos: 22-23. Pr: 0.9017						Protein of unknown function, DUF481	NA	NA	NA	NA	MLIFMSVRNVLLLLPLCLGLRGQTPAAAPKPEPDVLIFANGEKLVGHLVASHGGTLTFKSDSLGDLTIDWKKVQELHASETFVVIHKNVELNRKSDLSKLPTGTVSMTDQKITVTPAAGAPETMPVADAAHLVDQPAFERVVLHSPGFFDAWNGAVMAGATLVEATQQSRTFTGAFNLVRAIPTANWLAARNRTSIDFSASDGFLSQPGSPSIKTDIIHGDIERDEYFSSKNVFAFGRAAFDHNYSQGLDLQQNYGGGIGWTAIKRADTTLDIKGSLSYTRQQFAPPANCASPCTVNDSHNLVGAVLAQDYTHKFAKGIQFLEQISVIPAFNEPSAYAATANAGLNVPVYKRLSFSISTADSFLNNPPPGFKKNSFQLTTGLTYTLK*
406	hypothetical protein	s__Sulfopaludibacter_sp900290315	477	NODE_4_length_101525_cov_22.834769	0	0	1.024	0	0	0.409005	1.33971	0.381648	-1.39473	NA	PredHel=3	NO_SP	0	0	0	0	0								NA	NA	NA	NA	MFCDRCGTRLPDTAGFCPTCGKSARVIPLMPAQSRIGGHIRMLGILWLAISVFRLLPGLFLMSMFRHGGVGFLPPDAPLFVHGILRLVGVALLFGGVVGIIAGWGLLERQPWARMLSIVLGCFNLIDMPFGTALGIYTLWVLLPAKSEEEYRQIARAA*
407	HTH-type transcriptional regulator Rv2034	s__Sulfopaludibacter_sp900290315	318	NODE_4_length_101525_cov_22.834769	0	0	0	0	0	0	0	0	NA	NA	PredHel=0	NO_SP	0	0	0	0	0				cd09655_casR_CAS-I,cls001593_casR_CAS-I,COG0640_csa3_CAS-I-A	HTH-type transcriptional regulator Rv2034		Helix-turn-helix domain,Bacterial regulatory protein, arsR family,MarR family	NA	NA	NA	NA	MGTQQVDVFHAVSDVTRRAILDRLRQGAQPVHEIARLFPVSRPAISKHLRVLHEAQLVTERKQGRQRLYYLNPEPLRDVDKWLETYRSFWSVSLANLKRHLERKQ*
408	Activator of Hsp90 ATPase homolog 1-like protein;Polyketide cyclase / dehydrase and lipid transport	s__Sulfopaludibacter_sp900290315	459	NODE_4_length_101525_cov_22.834769	0	0	0	0	0	0	0	0	NA	NA	PredHel=0	NO_SP	0	0	0	0	0							Activator of Hsp90 ATPase homolog 1-like protein,Polyketide cyclase / dehydrase and lipid transport	NA	NA	NA	NA	MTVEIQGEAIVGEIEIAAPPQRVFDALVDPAQLADWWGSAETYRTFNWQVDAREGGAWSCNAQGPAGPVATVGGRYLVVEPPHKLSYTWNPSWEPGEESQVHYTLEAIASGTRVSFRHEGFHTAKSREGHGTGWMRVVGWLRNHFEKGESRQ*
409	DinB family;DinB superfamily;Protein of unknown function (DUF664)	s__Sulfopaludibacter_sp900290315	675	NODE_4_length_101525_cov_22.834769	2.5127	0.5476	0	0	0	0.288976	0	0	2.33494	NA	PredHel=0	SP	0.832151	0.166962	0.000221	0.000197	0.000186	CS pos: 19-20. Pr: 0.6454						DinB family,DinB superfamily,Protein of unknown function (DUF664)	NA	NA	NA	NA	MKNSCALFILAAAPLIAAGTGKMNDAERAYLLDQLEQTRKNVLATIQGLSDAQWRCQPAPTVWSVQECAEHIILSEEFLFSGAQVALKSPAVERPANSNLDFDRMLAGKIQDRGLKFTAPEPLVPSKRFATPADAAKEFALRRDKTIAYVKSTNDDLRVHVGDGPGGPMDSYQFLVLLAAHSARHTAQIREVESNAAYPKPAVRSQFLVVYSLAHGTPDQITPP*
410	YCII-related domain	s__Sulfopaludibacter_sp900290315	231	NODE_4_length_101525_cov_22.834769	0	0	0	0	0	0	0	0	NA	NA	PredHel=0	NO_SP	0	0	0	0	0							YCII-related domain	NA	NA	NA	NA	MAKLQEHAAYLASQIQQGVIVCAGRTGDPVHPHGYAEIEVASEADAKTFIGNDPAVKAGVFECTLAPFSEVARAAR*
411	Probable 3-hydroxyacyl-CoA dehydrogenase	s__PALSA-349_sp003152325	2280	NODE_4_length_101525_cov_22.834769	0	0	0	0	0.0547152	0	0.0933963	0	0.0664977	NA	PredHel=0	NO_SP	0	0	0	0	0		ko00410;ko00640;ko00592;ko00380;ko00071;ko00930;ko00632;ko00650;ko00281;ko00310;ko00280;ko01040;ko00062	PWY-6435;PWY-5136;PWY-5433;PWY-561;FAO-PWY		Probable 3-hydroxyacyl-CoA dehydrogenase		3-hydroxyacyl-CoA dehydrogenase, C-terminal domain,3-hydroxyacyl-CoA dehydrogenase, NAD binding domain,Enoyl-CoA hydratase/isomerase,Enoyl-CoA hydratase/isomerase	NA	NA	NA	NA	MKTLRRVAVLGAGTMGARIAAHFANAGFPVDLLDLTDAATLAGIESAVKQKPVAFFTEKARSLITPGNFDEHLGRLGACEWIVEAVAENLAIKRSLLERVAAVRSPGTIFSTNTSGIPLAHISEGFPVELRQHFLGTHFFNPPRYLHLVEIIPGADTLPEVLQATSTFCDLHLGKGVVPCKDTPNFIANRIGCFFGATVHKLTVEGDYTIEEVDALTGPLIGLPKSASFRLVDIVGLDVWVHVLRNLHELAPEDPARDRFLVPEFMERMLERGDLGEKRGQGFYKRVGKGAEKEIWAIDRKTLEYHPAMPVKFPLADLRTLVTGDNRAARFLWPLFRDLFLYSAQMVPQISGRIVEIDRAMLWGFAFGTGPFETWDALGVPETVDRMRSEGFAPPANVE…
412	3-ketoacyl-CoA thiolase	s__Sulfopaludibacter_sp900290315	1161	NODE_4_length_101525_cov_22.834769	0	0	0	0	0	0	0	0	NA	NA	PredHel=0	NO_SP	0	0	0	0	0		ko02020;ko00310;ko00362;ko00650;ko00632;ko00620;ko00281;ko00280;ko01040;ko00062;ko00640;ko00380;ko00592;ko00071	PWY-5433;FAO-PWY;PWY-561;PWY-6435;PWY-5136		3-ketoacyl-CoA thiolase	acetyl-CoA C-acyltransferase	Beta-ketoacyl synthase, N-terminal domain,Thiolase, C-terminal domain,Thiolase, N-terminal domain	NA	NA	NA	NA	MQEAVIIDCLRTAVGKAPRGALRNSRPDDLAAAVIGALLEKYPAAKDGVEDVILGCAMPEGEAGNNMARQAALRAGLPDSVSALTINRFCSSGLQAIAMAADRIRSGGAGILIAGGSESMSLTPAGGRKPAPNPWFVDHWPEVYMSMGLTAERVQRKYAVTREDADAFALASHRKAVQAQQAGRFDEEIVPFEVETVTPQGTNRITFRKDEGPRPDSTPEALAKLKPVFHANGTVTAGNSSQTSDGAAAALVMSERTARQLGLKPRARFVAFATAGVPPEIMGIGPVVAIPKALAMAGLKLEEIGVIELNEAFAVQALAVIRRAGLDEARVNPNGGAVALGHPLGCTGAKLTATILREMERTGAQYGMVTMCVGGGQGAAGILERM*
413	hypothetical protein	s__Sulfopaludibacter_sp900290315	672	NODE_4_length_101525_cov_22.834769	0	0	0	0	0	0	0	0	NA	NA	PredHel=0	NO_SP	0	0	0	0	0		ko03410						NA	NA	NA	NA	MSESLAGILDRLEQFHGPQQPHWPTEPYEFLIWWHCGYPASDAACARGWDALGRMVGIEPAQILDAGAAKLAGALKAGGMVPELRAQRLIEIASRVQREFAGDLRNGLTGTLPNVRKALQKFPSIAGPGADRILLFGGIAPVPAVPSNCPHVLVRIRRGPERENYGATYQEAQKAIEAETPAAFGARTRAYLLLKFHGQELCKRTNPKCELCPVKECCAYFNK*
414	hypothetical protein	s__Sulfopaludibacter_sp900290315	423	NODE_4_length_101525_cov_22.834769	0	0	0	2.3163	0	0	0	0	2.32367	NA	PredHel=0	TAT	0	0	0.999997	1e-06	0	CS pos: 25-26. Pr: 0.9014							NA	NA	NA	NA	MRRTFLVQMIAGGVAMVCGGQAVRGQAGTAEIAGTWYLLGINDDERRIPQHRMDLRFWSESGVQRGAIVSRRNDGTEFALVRVESDGHTLRFQMTAGDGKSQAEMPTMTMTRNGDRWDGYWVSPAGAKVGYPLKLVPAAK*
415	Gluconate permease	s__Sulfopaludibacter_sp900290315	1344	NODE_4_length_101525_cov_22.834769	0	0	0	0.729	0	0	0	0	2.32367	NA	PredHel=13	NO_SP	0	0	0	0	0					Gluconate permease	transporter, gluconate:H+ symporter (GntP) family	Citrate transporter,GntP family permease	NA	NA	NA	NA	VPFMPANGNYLILLTTASIALLLVLILAVKLHAFLAMLLTSMALGLAAGMPPDKVLKSIQAGFGDALGFIAVVVGLGAMIGRFLEQSGGGRALADWLLLKFGKDRAAWALLVAGFLVGLPLFFEVGVVIMAPLVWSVAKETRRSLLYYALPTLSALTIVHSLVPPHPAPAAASQLFGADLGHTILYGIAVSIPSGIAGGMFYGRWIAKRIHIDPPDFAALDKSGDGLPAPSIPMVVLLLLLPVLLIFGATLANLYNVPFRGAAVFLGHPFTALAITALIAIYVFGTRRGVSRAQAARMAGESLAPMGALLCIMGAGGAFKQIIVDSGVGAYAGRMLLTSSISPLLVAFVIAMAMRLAQGSATVAIITAAGIVAPIVKGIPGYSPDILVLALCCGGSGFS…
416	Inorganic pyrophosphatase	s__PALSA-243_sp003135055	486	NODE_4_length_101525_cov_22.834769	0	2.2817	0	0	1.02609	0	0	0.374582	0.412007	NA	PredHel=0	NO_SP	0	0	0	0	0					Inorganic pyrophosphatase		Inorganic pyrophosphatase	NA	NA	NA	NA	MIVEIPKNSSNKYEYDGKLGLFRLDRALYSPLHYPGDYGFIPGTLAEDADPLDVLVMVDEPSFTGVLIAVRPVGMLEMMDQEEPDQKILAVPNRNPRYDQIHTIDQVFPHKLREIEHFFAIYKELEGKHTEMRGWKGPREARDCIRSCREHYLAAHPEQTT*
417	Beta-propeller repeat	s__Sulfopaludibacter_sp900290315	2184	NODE_4_length_101525_cov_22.834769	0	1.0155	2.0129	0.8972	0.913309	0.848539	0.780326	0.916933	-0.787961	0.367497	PredHel=0	LIPO	0.000731	0.999251	0	0	0	CS pos: 24-25. Pr: 0.9930						Beta-propeller repeat	NA	NA	NA	NA	MFIIDMSRFHRFALCVCAAVSLTAASRPPAPSASRAQGRAALARLPLRFEANQGQFRPDVRYAARAGGFNLLLTDRGPQIAVGAAQPVSLTLLHSNQSPAIEPLDALAARTDYFVGRRESWQTGVRSYGKVRYGGVYPGVDVVYYGSQGRLEYDFELRPGANPRAIRLKFSGATHVALTPEGDVTFQTAGGPLTQKRPVIYQQDPHTGARQEVSGRYVLLAKDVVGLRLDGYDRARTLVIDPVLVYSTYLGGSNTDRINAVRLDVNGLLYVAGQTNTNGASIGYLGDLPAIGNYYQPNSTGLTDAFLAIVDTTGANGDYGLIYFSYLGGSGTDVANALQLDAQGNVYLVGTTTSTDFPVVGNSVQTTGAATTSSAFVAIVNPQIAGAGGLQYTTFLGGT…
418	Rhodanese-like domain	s__Sulfopaludibacter_sp900290315	366	NODE_4_length_101525_cov_22.834769	0	0	0	0	0.340611	1.06595	2.03705	0	-2.65389	NA	PredHel=0	NO_SP	0	0	0	0	0		ko00272;ko00720;ko00620					Rhodanese-like domain	NA	NA	NA	NA	MAADFPMVEPKDVAASLAKGNAPAILHVGPNVLYRSKHIPGSVYAGMGARPEGLAQLKATVAKLPHDREIVLYCGCCPWDHCPNIKPAMELLRSMGFTHVKAMYIPENFKASWIDRGYPTE*
419	Protein of unknown function (DUF3500)	s__PSRJ01_sp003175985	1026	NODE_4_length_101525_cov_22.834769	0	0.7205	0.9522	1.4324	0	0.380289	0.207628	1.06468	0.221802	0.930715	PredHel=0	NO_SP	0.166027	0.000172	0.000192	0.000162	0.000118							Protein of unknown function (DUF3500)	NA	NA	NA	NA	MINRWKRLLVAGCAVALLAFAYETTSSPGIMTGAARAYLNSLSPELRARTSFPMDPEERTNWHFVPLDRKGVALREMTSAQKHLAEALLSAGLSQQGIIKAHTIMSLDQVLKDMEKGTGPERDPEKYYVSIFGEPSESGTWGYRFEGHHISLNFTIVNGHIASSPSFFGDNPALVKEGPRAGLRALMREEDLGRALVKSLDDSQRSIAIVEKTAPKDIITFDSRKAALNGQPSGLPFSKMNAKQKEAMTALISEYANNFPPQIADFRLDQYRKNQASLFFAWAGGVEPGQPHYYRVQTPAFLIEYDDTQNNANHIHSVWRDFNGDFGMDLLAMHYQASHQK*
420	hypothetical protein	s__PALSA-349_sp003152325	1074	NODE_4_length_101525_cov_22.834769	0	0.6883	0	1.8245	0	0.181629	0	0	2.97135	NA	PredHel=0	SP	0.999192	0.000162	0.000166	0.000137	0.000133	CS pos: 17-18. Pr: 0.9763							NA	NA	NA	NA	MRLRLLALAALPWLGFAAAPQNAVTDVATAVFTALSAHWDDAKLARTLHKLKLVEHLDQHVMEELESRFPGPKTSEELQRLHDESEGLKEPTELPNFPSPVPPDFPERRRVLLEAGKNALGYASSMPDFICTETVRRYESWVGRPVWDLKDSLVIKVSYFDKVEDYKLATVNGHATKLTYENLRGAVTEGEFASMLVNVFEPSAKTEFWWDHWTTLRQRATHVFRFQIKQQNSHYRMDFGMEGLTHQTAVAGQHGFLYVDRDSGLIVRVIADADSLPPDFPVTASSTVLDYDFVDISGRKFLLPLHADARMGTIQLKTRNVMDFSAYRKFAGESTITFEPAPEDKAGEKDKPPPVKK*
421	Phosphoenolpyruvate carboxykinase (ATP) 2	s__Sulfopaludibacter_sp900290315	1620	NODE_4_length_101525_cov_22.834769	4.1878	1.369	0.603	1.2096	0.153909	0	0	0	4.92382	0.00173675	PredHel=0	NO_SP	0	0	0	0	0		ko00620;ko00020;ko00010	PWY-561;GLUCONEO-PWY		Phosphoenolpyruvate carboxykinase (ATP) 2	phosphoenolpyruvate carboxykinase (ATP)	Phosphoenolpyruvate carboxykinase	NA	NA	NA	NA	MLTDQKRIANAGIRPSRHGLELHGLHNINVAYWNLGTAQLVEHAIQRREGNLASGGALVVRTGQFTGRSPKDKFVVRDEITDPNIQWGPVNQPLSEAQFDRIYRRMMAFWQGHEVYVQDCYVGADPEYTLPVRVISQVAWHNLFARQLFIRPDPLTTEEHKPEFTILFAPDFQTSPAEEGTNSETGIIISFKRRCVLICGTSYAGEMKKSAFTIMNYLLPERGVFPMHCSANVGAAGDVALFFGLSGTGKTTLSADPNRRLIGDDEHGWSERGVFNFEGGCYAKCIRLSRENEPQIWNAIRFGTVLENVDMDAETRLLDFNSAELTENTRAAYPLRFIDGAVVPSVAGHPSNVVFLTADAFGVLPPISRLTPEQAMYHFLSGYTAKVAGTERGLGAEPE…
422	hypothetical protein	s__Sulfopaludibacter_sp900290315	606	NODE_4_length_101525_cov_22.834769	2.7988	0	5.6423	0	1.85153	0	1.75759	1.20165	-0.362275	0.866344	PredHel=0	SP	0.999302	0.000148	0.000155	0.000132	0.000125	CS pos: 21-22. Pr: 0.9812							NA	NA	NA	NA	MNRLFGASAVLLTLLYHCAQAQVIEFESNGLKYQTLTRSGVTVMFTHLGNHIHEYSIIQVAISNGSNTLYIIRPEDFTYVHSDGSVLVASSIKNVIDMLMQRGNSSDVVKLVTQYEATVYGNPHFKSTNGYEQRRQAALAMSGGNKLKAAAAASAVAMVLTRLKPGESTDGAVFFSTEGKPLAGGRVVVKTNSDVFEFKSD*
423	hypothetical protein	s__Sulfopaludibacter_sp900290315	285	NODE_4_length_101525_cov_22.834769	0	0	0	0	0	0	0	0	NA	NA	PredHel=0	NO_SP	0	0	0	0	0								NA	NA	NA	NA	VSQFVRKAEEILDVATAGGNTLTNAAILIDRQGGLRMLDSTGWSLTGLAAEYGAAAVYKIERRGQAVRVEGWNGSDRCLLQRGMAPSALRLCAA*
424	Intracellular exo-alpha-(1->5)-L-arabinofuranosidase 1	s__Sulfopaludibacter_sp900290315	1548	NODE_4_length_101525_cov_22.834769	0	0	0	0	0	0.441073	0.275207	0.235167	-2.79981	NA	PredHel=0	TAT	0	0	0.999993	0	0	CS pos: 21-22. Pr: 0.8960	ko00520			Intracellular exo-alpha-(1->5)-L-arabinofuranosidase 1		Alpha-L-arabinofuranosidase C-terminal domain	3.2.1.55	GH51	GH51_e0	GH51	MNLSRRSFALSLAAAPSLLRAQQDNLRARVKIDTERTIGDIDPKLYGNFIEHLGRCIDGGIFEEKSPLSDANGFRKDVLDAVKKLNVTLLRWPGGNFSSNYHWADGLGPRDQRPPRLEMAWGTVESNRFGTHEFLNYVEALGTEPYICANLGTGTWTEAQQWVEYCNSKEDTAMTRLRRQNGRQAPWKVTYWGLGNEMDGPWQMGHRSAEDYGKFALEAAKLMKWTDPGVKLIAAGSSNFGPGSDWTGWNRTVLQFLNQHADYLSLHMYVGNQANDFGDFVASSVELDHRIKTAGGIIDAALSGQPGNRKIYIAWDEWNVWYRARGNQERGRRILEEHYNLEDALVVATFLNTFVNHADIVKIANMAQLVNVIAPIFSNDRGLFLQTIYYPLQLFANNT…
425	Solibacter uncharacterized C-terminal domain	s__Sulfopaludibacter_sp900290315	2085	NODE_4_length_101525_cov_22.834769	0	0	0	0	0	0	0.102183	0.0873269	0.0664977	NA	PredHel=0	SP	0.999351	0.000134	0.000151	0.000126	0.000121	CS pos: 16-17. Pr: 0.9835					Solibacter uncharacterized C-terminal domain	Glycosyl hydrolase family 79 C-terminal beta domain	3.2.1.166	GH79	GH79_e0	N	MGKFAVLAALALAARAQNTPLPVLISVNTSLPGATIPQDFLGLSFETGSLTSATGFPAENTQFLQMVSQLGLGWLRFGGNSVDKTAWARGQRTSASSSATLMSSDVDRVIAYARATGWRVLWGLNLKSSDANTAADEADYVQQNGGDVLAGFEIGNEPDLYSGITLVNFETNWKSFADAIQAINPKAILTGPADAGNISTWTGPFVNTEGSRLALVTQHFYPLGPPPTVPASQPNSASIPNLLSANTRGTADSAAQSLQTITAKPALPWRMAETNSCYNGGYEGVSNVFASALWGVDYMLTLAGHASAGLNFHGGGTGLYTPIATGTTGGVTTIAARPLYYAMLLFGAALGTRVVPVTVNSSRVNATAYGLLDAAGGLRVFVINKDSQFDAAVQITPGS…
426	hypothetical protein	s__PSRJ01_sp003175985	3306	NODE_4_length_101525_cov_22.834769	0	0	0	0	0	0	0	0.110155	0.0664972	NA	PredHel=1	SP	0.998938	0.000226	0.000217	0.000169	0.000158	CS pos: 23-24. Pr: 0.9735				hypothetical protein		CarboxypepD_reg-like domain,Carboxypeptidase regulatory-like domain,TonB-dependent Receptor Plug Domain	NA	NA	NA	NA	MSKTRLFALIVCALLLATASLMAQFESAEVLGTVHDASGAVVPKAAVLLVNQNTGIQAKATTDENGSYNFFNVKVGRYTVSVDAAGFQKTETQNVDVAVNARQRVDFKLELGVVNQAVDVVGAASALETDSSERGQVIGTQAIGELPLNGRNFSDLALLSVNIHRSVYAYAVPPREGAFNANGMRSTYNNFMLDGVDNNPYSTSNQGFSNQVAQPSPDAVQEFKVITGNYSAEYGRVGGAIVNVVMRSGTNQFHGTAFEFLRNTDLNAIGYIFGQRPSTFQKPSLQRNQFGATIGGPVVKNKLFFFADYEGLRNLQKALNFDSLPSLTDRTGVLPVPVVNNLTGAVYQAGTPVATTPFAQKVLSQLPALTGSGRSNNYEQLLLTRDYGDKFDAKVDAQI…
427	soil-associated protein; TIGR03435 family	s__Sulfopaludibacter_sp900290315	750	NODE_4_length_101525_cov_22.834769	0	0	1.3026	1.3064	0	0	0	0	3.18608	NA	PredHel=0	SP	0.999349	0.000128	0.00015	0.000121	0.000119	CS pos: 17-18. Pr: 0.9823					soil-associated protein, TIGR03435 family	Protein of unknown function (DUF3738)	NA	NA	NA	NA	MRIPIALVLASACWAQAEFEVASVKPNTSMDGGTSINRSPGGVFSATNVTLKMLVTFAYDIRPHQLSGGPGWMDSDRYDIVARPSAEDAAAEPKTYSFTEGALDRLHQRVQALLADRFKLVVHSETREMPILALVLAKGGPHLAEAKGPGPSIQGRMGQLTCKKVSMKMFAERTLAQRLGRNVVDRTGLAGDFDFEIKYVEDRGAAATADVSGPDFLTAMQEQLGLKLEPQKGPVQIVIVDRAEKASAN*
428	Oxidoreductase family; NAD-binding Rossmann fold;Oxidoreductase family; C-terminal alpha/beta domain	s__Fen-178_sp003170915	1101	NODE_4_length_101525_cov_22.834769	1.5405	4.7003	1.7746	2.6697	0.679411	1.41743	1.16089	2.31498	0.00679741	0.995888	PredHel=0	SP	0.999016	0.000212	0.000209	0.000164	0.000165	CS pos: 18-19. Pr: 0.9606						Oxidoreductase family, NAD-binding Rossmann fold,Oxidoreductase family, C-terminal alpha/beta domain	NA	NA	NA	NA	MSRLLLTFLAALPVFAVAQDNPDAKPLRLAIAGLNHGHVSGFLSGALRRSSVQLVGVYDPDAALLARYAGQNHLAADVRFTDLAKMLDTVKPEAVATFTDTAGHAGVVEACAPRHITVMMEKPLAVNMKQARAIQDAAAKYGISVMVNYETTWYRSHGEIWKLMHEQKAAGAIRRMVAMDGHEGPKEIHVQPEFFAWLSDPVKNGAGALFDFGCYGANLMTWMMDNQRPLKVTAITQTNKPDIYPKVDDEATVLLEYPKAQGVIEASWNWPFSRKDFEVYGEKGYAIATGGNNLRVRLPGEKEEQSRTPEALEPEERDSLSYLTAVARGKFKPYGLNSLENNVIVVEILDAARESARTGKTITLSK*
429	putative alpha-1;2-mannosidase	s__Sulfopaludibacter_sp900290315	2274	NODE_4_length_101525_cov_22.834769	0.7458	0.6502	0	0.4309	0.219314	0.600508	0.327838	0.480389	-0.891384	0.536717	PredHel=0	SP	0.999253	0.000156	0.000158	0.000124	0.000124	CS pos: 18-19. Pr: 0.9800					putative alpha-1,2-mannosidase	Glycosyl hydrolase family 92,Glycosyl hydrolase family 92 N-terminal domain	3.2.1.113|3.2.1.-	GH92	GH92_e18	GH92	MKIVRGLMLLAVAGVAGAQSLADLPDPLVGTWSSFELSHGNTYPGVFLPFGAIGWTAQMSEGGWPYQYFRETIQGFLATHQPSAWMANYGPFSLMPITGVLEVAPGVRASHFQHANEQARPYRYSVVLDAYKVKVEMAPSLHGGAFRFTYPKTEDAYVILDDFHGGGAVQIHPESNTITGKNSSGVRNVAGFAQYFAMVFDHKFTRSGTWEIPENAQGRAIQGQPTTIAADSAGREGNHVGAYVGFATKEGEAVTVRIGVSLISVEQAERNLRAEMPEEGFDPVVARAKSAWERQLAKVEVQGGTAAARKTFYTAMYHAVQFPHMLQETDAAGKMVHWSPYDGKVHPGEMFADNGFWDTFRAQFPLLTLMEPKKDAEIIRAMLNAYDEGGFIPKWPNPG…
430	Domain of Unknown Function (DUF1080)	s__Solibacter_sp003136215	933	NODE_4_length_101525_cov_22.834769	0	0	0	0	0.267235	0.418155	0.228282	0.58538	-2.44944	NA	PredHel=0	SP	0.999303	0.000136	0.000151	0.000124	0.000118	CS pos: 19-20. Pr: 0.9804						Domain of Unknown Function (DUF1080)	NA	NA	NA	NA	MRSLPGLLLLAVLPAFSAATDFDGRWDITTTSGSQMRAWWVELTGAGTPAAAGKFVSAFGGDMNKITTIDVNGDELTFTIAPNGRGVKRVFHARLVGGKLEGTSESEGQPTSLVKWTGVRAPAIADKDDGSWKEGKPIQLFNGKDTSGWKALNPGLAFKWTVVDGIMRNAPPTTDLISEQKFWNFTLHTDFRIVEHSNSGIGLRGRYEIQILEDYGKPPNTHGAAALYSRIAPPVNASKPAGEWQSYDIRLVGRQLTVVHNGTKVLDKVEVEGLTAIANNADEAQPGPFIIQGDHSYVEIKSFVVTPLVH*
431	Uncharacterized transporter in cobO 3'region	s__Sulfopaludibacter_sp900290315	423	NODE_4_length_101525_cov_22.834769	0	0	0	0	0	0	0	0	NA	NA	PredHel=5	NO_SP	0	0	0	0	0					Uncharacterized transporter in cobO 3'region		EamA-like transporter family	NA	NA	NA	NA	MTWIAWALLSAVFAALTAVLAKIGVTNVDANLATAVRTSVVIVFTWLLAWFTRQPGALQQFTPKTWLFLTLSGIATGSSWLCYFRALQTGEASRVAPLDKLSVVFVIPIAALFLGERMTWGKGLGAALIFAGAMVLVFDR*
432	L-sorbosone dehydrogenase	s__Sulfotelmatobacter_sp003138975	1212	NODE_4_length_101525_cov_22.834769	0	0	0.806	0	0	0	0	0	2.25883	NA	PredHel=1	NO_SP	0.1552	0.000157	0.000263	0.000169	0.000139			PWY-5972;PWY-5257;PWY-6501;LYSDEGII-PWY;CENTBENZCOA-PWY;GALACTITOLCAT-PWY;PWY1A0-6325;PWY-6575;PWY-5516;PWY-481;PWY-6577;SUCROSEUTIL2-PWY;PWY-5048;PWY-1186;PWY-5466;ECASYN-PWY;PWY-5392;P302-PWY;PWY-5195;LACTOSEUTIL-PWY;PWY-6531;4TOLCARBDEG-PWY;TOLSULFDEG-PWY;PWY-6419;PWY-882;PWY-6516		L-sorbosone dehydrogenase		Glucose / Sorbosone dehydrogenase,NHL repeat	N	AA12	N	N	MTGSQFRRILIVVLFGSSAILLLLNAGGWRTRIVTRLLRVNNAPVVAPLPAGFAPHVPAGFTVSIFAGGFDEPRWLAVAPNGDVFVADSDVGRVMVLRDPRRRGTSESRELFADGLNLPFGIAFHDSYVYVADTNEVLRFRYDPATSKRVSGREHIMDLPGMGYNQHWTRSIAFSNDGGKLYVSVGSESNVGIERDARRAAVLIADPDGKNMRVYAGGLRNAVGIACNPETGRLWASVNERDNLGDDVPPDFFTGVTDGGFYGWPYSYIGKHVDDRVPARPDMVARAIVPDVLLSGHVAPLQFAFYEAQQFPSVYRHGAFIAEHGSWNRRARSGYRVVFVPFHDGAPAGAPVSFLNGFVPDPGKREVYGRPVGVAVAPDGALLVSDDGARVIWRVAYSL…
433	Ethanolamine ammonia-lyase light chain	s__Sulfopaludibacter_sp900290315	690	NODE_4_length_101525_cov_22.834769	0	0	0	0	0	0	0	0	NA	NA	PredHel=0	NO_SP	0	0	0	0	0			PWY0-1477		Ethanolamine ammonia-lyase light chain		Ethanolamine ammonia-lyase light chain (EutC)	NA	NA	NA	NA	MAAFLKRFTPARVALGRSGHSLPTAELLRFQLDHARARDAVYEELDAASLRLPHLLLHSAAPDRATYLRRPDLGRKLNADSRALLVPGDYDAALVIADGLSAPAVHHHAAPLLEALLPLLEGWRLSPSSVVLQGRVAIGDEIGEALGARQVAVLIGERPGLTSPDSLGIYLTWDPRPGRNDAERNCISNVRTEGISYSLAARKLHFLMEQARVRQLTGVELKEDLRIEP*
434	Ethanolamine ammonia-lyase heavy chain	s__Sulfopaludibacter_sp900290315	1290	NODE_4_length_101525_cov_22.834769	1.3148	0	0.7573	0.7595	0	0	0	0	3.97094	NA	PredHel=0	NO_SP	0	0	0	0	0			PWY0-1477		Ethanolamine ammonia-lyase heavy chain		Ethanolamine ammonia lyase large subunit (EutB)	NA	NA	NA	NA	MILRELLAKASPARSGDQLAGIAASTAEERARAQMQLADVPLKAILAEPVIPYESDEVTRLICDSHDAAAFAPVSHLTVGELRDWLLSAEATGERLTALAPGLTPEMAAAVCKIMRLQDLVTVGAKCRVVTQFRSTIGLPGRLSTRLQPNHPTDDLQGIAASVLDGLSYGSGDAVIGVNPASDNVSTVQAILWMLDRIRERYRIPTQICVLAHVTTQMQALARKAPVDLVFQSIAGTEAANMAFGIHLAMLDEACQAAREAGGMTHVMYFETGQGSALSANAHHGVDQQTCEARAYAVARRYRPLLVNSVVGFIGPEYLYDGKQILRAGLEDHFCGKLLGVPMGCDICYTNHAEADQDDMDALLTMLGVAGCNYIMGVPGADDVMLHYQSTSFHDALYL…
435	Uncharacterized amino acid permease YhdG	s__Solibacter_usitatus	1428	NODE_4_length_101525_cov_22.834769	0	0	0	0	0	0	0	0	NA	NA	PredHel=12	NO_SP	0	0	0	0	0					Uncharacterized amino acid permease YhdG		Amino acid permease,Amino acid permease	NA	NA	NA	NA	VKTTYTPADPEYLSRRRLRRHARVLQLWAMGVGAVISGDFFGWNFGMAAGGFGGMLLAVVVMTFMYIGLCFSIAEMSPALPHAGGAYSFARTAMGPWGGYITGLAENMEYILTPAVIVVGIGGYLGAIFGTSGAWEPAWWLLCYGIFVALNVWGVEMTFHVSVVVTAIALLVLAVFWVGAAPHFDLARWASPYFPRGAHPGAATLLELPFALWLYLGIEQLPLAAEESHDPARDMPRGILYGLVTLIAVSFLTVVLSAGIAPGVAKVAVSNEPLFLGFQTIFGQGLKARVLALLACTGLVASFHTIIFAYGRQIYSLSRAGYFPTFLSVTHGTRETPQRALLAGSGLGFAVALAIHLTPQGSPVGAILLNMAVFGAVLAYILQMASFIVLRLRFPDIAR…
436	Nicastrin;Peptidase family M20/M25/M40;Peptidase family M28	s__BOG-1363_sp003136555	1608	NODE_4_length_101525_cov_22.834769	0	0	0	0	0	0	0	0	NA	NA	PredHel=0	NO_SP	0	0	0	0	0							Nicastrin,Peptidase family M20/M25/M40,Peptidase family M28	NA	NA	NA	NA	MWAAVQLLAQGRPVTPADQAAGQAWWAHVKALADPGMEGRLTGSAGYLRAAKYVVSQFDAAGLQPAGVNGYYQPVKFDVTRVIAGKSSVELAVGGRAEPLELGKDAILGSRGTQPQSIRAPLVFIGYGLHLPEAGYDDFDSPELPMAAIKGKIVVYLNGGPGNLSAALKSFARTSPLEKALADAGAVGTISIPTPKSMDFPWDRVAANASQPGMRLAADPKDAAVAARHPALANLHRIMFSATFNPAEGKKLFAGSGHTFAELLALADAQKPLPRFALKEDLAATVTTENSSVESPNIVARLEGSDPALKKEYVLVSAHLDHLGTSGDTLFAGAMDDASGVASVLEIAKSFSRNRERPKRSMLFVIFTGEEKGLLGSRYFAGHPTVPETAIVADLNMDM…
437	CarboxypepD reg-like domain;Carboxypeptidase regulatory-like domain	s__PALSA-349_sp003152325	3372	NODE_4_length_101525_cov_22.834769	0.503	0	0	0	0	0	0	0	2.57159	NA	PredHel=0	SP	0.998793	0.000278	0.000249	0.000194	0.000192	CS pos: 20-21. Pr: 0.9702						CarboxypepD_reg-like domain,Carboxypeptidase regulatory-like domain	NA	NA	NA	NA	MKNGVGVASAVLLICFSAFGQGGGNAALTGTVSDPTGAVIARATVNLTQTGTQVKRSAATNEAGQFTVPALPPATYHVTVEAQGFKTYAQDVTLLADQSGTLQVQMQLGTASETVTVESTATLVNTVTPVIGQVVEGSRVVELPLNGRNAADLTRLVAGAVSSNNSAGTTQGDTKQVPGAEQMSVNGARPDEVSYNLDGGSNQDLMSNTNNPFPFPDALQEFSVQTNSFDTQYGTNVGAVVNVVTKSGTNQWHGDAFEFVRNREFNARNFFAPTVDPLKRNQFGGTIGGPIKKDNAFIFLGYQGTRIRTQGNANNTILPTAANLQGDFSNYLTANSGVNPLGKVIQINDPTTGNPFPNNQTPVSTVALNLAKYLPISQALPNGRITYGVPTVEDFNEYI…
438	40-residue YVTN family beta-propeller repeat	s__Fen-330_sp003137035	2592	NODE_4_length_101525_cov_22.834769	0.6543	0	0.1884	0	0	0.301024	0	0	0.178018	NA	PredHel=0	SP	0.999199	0.00018	0.000173	0.00014	0.000141	CS pos: 23-24. Pr: 0.9389	ko00910				40-residue YVTN family beta-propeller repeat	Methylamine dehydrogenase heavy chain (MADH),Phosphoesterase family	NA	NA	NA	NA	MRDRGRSLKGTYCLALLAVSLWAQIPAGTRPAGRAGEWGAAILPGGRQITPYGLQYFTGPGPFGLAVSPSGHKAVTADGGPNRYGLTVFDSQAEQPIASLVVKRRANGEEADEEDWRSIFMGLAFDGEDALYASEGESGRVRRVDLKTGKGAPFIDLNQGGAADSYTGDLAFDAERRLLYVVDQANFRIAIVDVRHRAVIASIRTGRLPFAVALSPDRKTVYVTNLGMFEYRAIPGADAKKPETGLAFPPFGFPSAEAAAGVSRSTELGPVDVPELGDPNASGSNSLAILDVSKPAEPRLKALVRTGLPFGGNIMGGSSPSGVVATSRLVYVSNANQDSVTVIDAHTLARVADIGLRIPGRESLRGVLPIGMSLAADGKWLLVAEAGINAVGVIDVATG…
439	Polyphosphate kinase	s__Bog-375_sp003142185	2196	NODE_4_length_101525_cov_22.834769	0	0.3367	0.8897	0	0	0.177643	0	0.497419	0.0791823	0.981878	PredHel=0	NO_SP	0	0	0	0	0					Polyphosphate kinase	polyphosphate kinase 1	PLD-like domain,Polyphosphate kinase middle domain,Polyphosphate kinase C-terminal domain 2,Polyphosphate kinase C-terminal domain 1,Polyphosphate kinase N-terminal domain	NA	NA	NA	NA	MPKSVKAVLAPPKPAKPPAAEPAPGEPDLKDPSLYLNRELSLLAFQHRVLEEALDKRNPLLERVKFLAIVGSNLDEFFMVRVAGLEAQIEAGAIEPSPDGRTPRAQLIGIRREVKKLLNEVHRCMESLTAELGEHGILIHSYADLLDNQRKRAAQYFDETIFPVLTPLAFDPGRPFPHISNLSLNLAVLIRDNNRHEHFARVKVPDSLPPLVTVNRQMKAGAKRARVRRVDLVWLEEVIAANLSKLFPGMEVVESYPFHVTRDAEVAIKELEAEDLLETIEEGVRQRRFQHVVRLSVTQDMPSSMLTILMNNLEVTQSEVYRTQRPLSMKRLFSLYNMERPELKDAPFVPAIPKDLAETSEDHDMFAAIRGRDIFVHHPFDSFQPVIEFLHKAARDPAV…
440	M61 glycyl aminopeptidase;Peptidase M61 N-terminal domain	s__Sulfopaludibacter_sp900290315	1728	NODE_4_length_101525_cov_22.834769	1.963	0	0.5653	0.567	0	0	0	0	4.47362	0.070518	PredHel=0	SP	0.999376	0.000126	0.000138	0.000112	0.000109	CS pos: 16-17. Pr: 0.9825						M61 glycyl aminopeptidase,Peptidase M61 N-terminal domain	NA	NA	NA	NA	MRTAGLFLLFAAGAAAQATMAFTVSMDPPATHLFHVKLHCDRISAGTQDFTMPAWAPGYYRILDFEKYVSNFSVHDDAGHSLPWERVSKNTWRVVTADAPAVTLTYDVYGAISFAVQNFLNENRALLSPPGTFVYMPGQLARPATIRLELPARWSTVATGLEPVSGQPHTFSASDFDVLYDSPILMGGQELLQFDASGVPHQVAIENVPAAVDRPKMLADLKRMVETATRLIGDVPYRRYAFLLIGTGNGGVEHLNSASIAFNGNSLTSENGYRTWLSYVAHEYFHNFNVKRIRPIALGPFDYEAENLTHMLWVSEGLSVYYEDIVVQRAGLMTRAQFLERLQNAIAKFENAPGRHYQSATDSSWHTWGTSGVGNDRNTTISYYDNGSMLGMILDLKIR…
441	acidobacterial duplicated orphan permease	s__Solibacter_usitatus	2538	NODE_4_length_101525_cov_22.834769	0	0	0	0	0	0.0768187	0	0	0.0664979	NA	PredHel=8	NO_SP	0	0	0	0	0		ko02010				acidobacterial duplicated orphan permease	FtsX-like permease family,MacB-like periplasmic core domain	NA	NA	NA	NA	MIRRLFLKLFRRGRLAQDLEAEMAFHREMAAAAGNPIPFGNMGVIQEQAFDLWRFNGIENLWRDLVYAVRGLRKSPGFVLTALLSLGLGIGVNTAIFSLAVEFLLSAPSVRDAGSLVYVRQGGNSHMMPETIEALRRSGVFEDVTGENEESFINFNDGTETRRIYALQGSGNFFTVLGVPMGQGRGWNETDPTQVVVLHPHFWRARLGGDPAIVGKAIRLDGRLYTVLGILPDNYRSLVGYGYAPDVFVPRYIEGTILAAYARMKPGMSVGQLNAAMPALGERMDREFPQSREPGNHFNATPVSGFARLSKEREALTVGLFFAILLLVVGLVLLIACVNVAGLLLARASVRRQEIAIRLALGASRGRLLQQLLSESLLLSVAGAALGFLFALCTAKAAA…
442	transcriptional regulator; Acidobacterial; PadR-family	s__Solibacter_usitatus	342	NODE_4_length_101525_cov_22.834769	0	0	0	0	0	0	0	0	NA	NA	PredHel=0	NO_SP	0	0	0	0	0						transcriptional regulator, Acidobacterial, PadR-family	Transcriptional regulator PadR-like family	NA	NA	NA	NA	MAKSTTPTLLQGTLDLLILHSLGRGPLHGYAIAQTIHLLSDEVLKVEEGSLYPALYRLELDGAISATRGISENNRKAKYYEITKRGRKLIAEQHETWDRLSSAVDRVLARQPR*
443	Amidohydrolase family;Amidohydrolase family	s__Solibacter_usitatus	1317	NODE_4_length_101525_cov_22.834769	1.2878	0	0	1.8599	0	0.148112	0.32349	0.829424	0.41648	0.872872	PredHel=0	SP	0.672863	0.326675	0.000113	0.000104	9.6e-05	CS pos: 28-29. Pr: 0.6175	ko00340					Amidohydrolase family,Amidohydrolase family	NA	NA	NA	NA	MYRPCRSWRLISCAPLALGAVLFASAQAGSVAITEVTVIDVATGRLQGGVTVVTHGERIVGIGPRVSIPRGATRVNGKGKFLIPGLWDMHSHHQGTGADCLDLFIAKGVVGTRDMGGDIDFILPLRERVRSGAVLGPEIVAAGPILDDAPPSFPFRRRVHNAQQAREAVADLKRAGVDFIKVHDHTPREVFFAIAEEAPRLGLPFAGHVPQEVRVEEAADAGIRSIEHLSNYDVFGECLVNDSYTLAGCRRLFEKLAAKGVWQTPTLAFFETIPDVFSGRPIAHAEYASDSLLKLTRDNVEASHVPARTLEKMRLAGQVSLQVIPDMYSLGNRFLAGCDGLVPGFCLHDELEWFTRAGFSPLQALQTATINPARFLGWDTQGTIEVGKRADLVLLDANP…
444	VWFA-related Acidobacterial domain	UNKNOWN	1017	NODE_5_length_98099_cov_24.261066	1.6677	2.9077	6.7241	0.9634	1.10327	0.959056	1.57098	0.89501	0.352635	0.749927	PredHel=0	SP	0.999259	0.000153	0.000165	0.000124	0.000129	CS pos: 22-23. Pr: 0.9787					VWFA-related Acidobacterial domain		NA	NA	NA	NA	MQIHARLGFAGLVLWFAAAAPAQDQQSLPPTTVIRTETRVVLVDAVVTDKKNNYIHDLERKDFKVWEDDKAQSINSFSFEADPASDADQKRYLVLFFDNSTMAFADQTRARDAATKFIDKNAGPNHFMAVVNFTGSLQVAQNFTSDADRLREVVSGIKTSYVNPNAGGPVGMGGGGMRGLGNIEGAYGARTVLLALGTMAKGLEEISGRKILIFFSRGFPLTAEIQSELQPVLAACNKANVAIYPIDVGGLDVGPGFNSTPGGGMGMPGGRRGGGFHLLNMLSPMGGRGMIQTASFLPDPQRGGAGGGGGGGATGGGSAGSGAGGSGGGVAGGGRAGGA
445	Glycosyl hydrolase family 20; domain 2	s__Sulfopaludibacter_sp900290315	2325	NODE_5_length_98099_cov_24.261066	0	0	0.8404	0.4214	0.107256	0.0838846	0	0	2.35743	NA	PredHel=0	SP	0.832102	0.166915	0.000279	0.000221	0.000186	CS pos: 19-20. Pr: 0.7770						Glycosyl hydrolase family 20, domain 2	NA	NA	NA	NA	MPAHRKLLAVLLTTLTAQALDLRHAAIVAPAGLTGPEQKAAVLLSDEIARRTRIRLPVTTEWPSGPAIFTGRDVPARFAARLMAPAAGPEGYRVQTVDGNILVVGNDARGTLYGAGALLRHLRMDRDTLEAPDDLRLASAPKYSLRGHQLGYRPKTNSYDGWTVAMWEQYMRDLIVFGANAVELIPPRSDDAADSPHFSLPPMQMMIEMSRLADSYGLDVWIWYPAMDPDYSDPKTVDFALKEWAEVFRQLPRIDAVFVPGGDPGHTQPKYLMALLEKQTESLHRYHPRAQMWMSPQSFDKAWEDEFLATLRDRQPAWLSGVVFGPQVRMNLPELRQAVPARYPIRHYPDITHSRAAQFPVPDWDVAYAVTEARETINPRPVDEAAIFRATAPYTIGFL…
446	Probable sulfoacetate transporter SauU	s__Sulfopaludibacter_sp900290315	1209	NODE_5_length_98099_cov_24.261066	0	0	0	0	0	0	0.528581	0	-1.8903	NA	PredHel=11	NO_SP	0	0	0	0	0					Probable sulfoacetate transporter SauU		Major Facilitator Superfamily	NA	NA	NA	NA	VTARYKWWVVAMLWWIAFFNYADRQAIFSVFPLLEKELHLTTVQLGLLGSAFAWVYGLCSPAAGMIVDRVRRKSAILAGLEGWSLICMATALARSFPVLVFFRGAEGLGETFYFPASVSLVSDYHGADTRSRALGLHQTSVYIGTIAGGFFAGAIGQHYGWRWSFLIFGGLGVLLGVVLSRFLHEPPRRADAVKMPLAGFLRLLWRTPAAMLLMGAFVCANFVAVVLLSWMPKFLYDKFHLSLAAAGLTATIFVQLASMAGSPLGGWMADVLRRRWAGGRIAVQAVGVLCGAPFVALCGLTDSSVWLVVALAAWGFFKGLYDANIFASLFDVVPPEARGTAAGFINMAGWLGGGGTAPLAIGLVARDRGLGPAIAMAAAVYVLAGALLLAAIASQTRRL…
447	Non-hemolytic phospholipase C	s__Sulfopaludibacter_sp900290315	1614	NODE_5_length_98099_cov_24.261066	0	0	0	0	0	0	0	0	NA	NA	PredHel=0	SP	0.999101	0.000185	0.000198	0.000159	0.000144	CS pos: 24-25. Pr: 0.9758		LIPASYN-PWY		Non-hemolytic phospholipase C		Phosphoesterase family	NA	NA	NA	NA	MRPFVAALMAQFLTFSLIAPAAHAQSAGPAPVTPIRHLVVIFQENVSFDHYFGTYPNAMNPEGEPAFTAKPGTPTVNGLTAATLTKNPNAMNAKNGAGAVNPFRLSRSQAATSDQNHNYGPEQAAVHAGLMDLFPASVGVAGPPPAASSPFGNVFATTGINMGYFDGNTVTALWNYAQHFAMSDNSFDTTFGPSTPGALNLVSGQTNGVTGNINGTGAVIDGGNGTVTDIGDADPLGDVCSSTTGEQFSMSGTNIGDLLNAANVTWGFFTQGFDLTVTKANGTTGCARSTTSTVTNTKKTDYIPHHEPFQYYKSTANLTHARPKSVSTIGYSGDAANHQYDLHDFYDAINAGNFPAVSFLKAPGYQDGHAGYSDPLDEQAFLVQVINFLQSPAADWQHT…
448	Spore coat protein A	s__Sulfopaludibacter_sp900290315	1485	NODE_5_length_98099_cov_24.261066	0	0	0	0	0	0	0	0	NA	NA	PredHel=0	TAT	0	0	0.976058	0.023937	0	CS pos: 28-29. Pr: 0.5246	ko00910			Spore coat protein A		Multicopper oxidase,Multicopper oxidase	N	AA1	N	N	VRTSRRLFLQSAAAFAASAGSPSLDPNSLPRFVDPLPRLPVAKPNAGKYRLVMREAELRLHRDLPPTRLWTFDGCFPGPTLEVRSGQAALVEWVNQLPERHFLPIDRTLHGAEADKPEVRTVVHVHGAKTPPESDGYPEDWYTRGKSATYRYPNRQEPAMLWYHDHAMGINRLNIYAGLLGLYLVRDGVEDGLGLLRGRYEVPLVICDRLLRKDGSLEYPVSGRPDAPWVPEVFGNALLVNGKLFPYLEVEPRPYRLRLLNASNGRFYHLSLSNGREFHLIGTDQGLLPAPLRIPSFVLAPGERADVIVDFQGRSGERVELRSDAFELMQFRVGRATGGRVPPVPTVLRPVPRIPEAAAVRTRVLTLNEDMNGAGESMRMLLNGAHWDMPVTEKPLLDT…
449	Glyoxalase/Bleomycin resistance protein/Dioxygenase superfamily;Glyoxalase-like domain	s__Sulfopaludibacter_sp900290315	333	NODE_5_length_98099_cov_24.261066	0	2.2201	0	0	0	0	0	0	2.08733	NA	PredHel=0	NO_SP	0	0	0	0	0		ko00620;ko04011					Glyoxalase/Bleomycin resistance protein/Dioxygenase superfamily,Glyoxalase-like domain	NA	NA	NA	NA	MHFEIGCRDTAQAAQFYSSLFGWSTTQMGPAAMINTGASEGIQGHFTALGHEPFRYTMFYVNVDDIDAYVAKCEALGGKIVVPRQDIPGYGSFAWLSDPDGNTVGLWKPA*
450	Planctomycetes uncharacterized domain TIGR03067	s__Sulfopaludibacter_sp900290315	738	NODE_5_length_98099_cov_24.261066	0	0	0	0	0	0	0	0	NA	NA	PredHel=0	NO_SP	0	0	0	0	0						Planctomycetes uncharacterized domain TIGR03067		NA	NA	NA	NA	MHGDLKKLQGTWWMLTLEMEGQQYPAGGSKIVIRGDRFVSLNMGAEYEGSVRIDESQSPKTFDLLFEKGPEKGNKSLGIYELDGDRWRLCLGLTGKRRPTKFAAEKGTGHALETLERESAAETPAPIDEKAAPVPELEGEWQMVSCMQDGQPIDAGFRKSARRVFRGNGTTLFAGKAVFMKSRFTVDASQSPHAIDYHDLRQHGIYRVENGTLHTAMAGVGAPRPADFTATPGDGRTVSQWSRKS*
451	Phosphoglycerate kinase	s__Sulfopaludibacter_sp900290315	1173	NODE_5_length_98099_cov_24.261066	0	0	0	0	1.70052	0.914668	1.45285	1.2416	-5.10919	0.000447726	PredHel=0	NO_SP	0	0	0	0	0		ko00010	PWY-5484;PWY-5464;GLYCOLYSIS;CALVIN-PWY;GLYCOLYSIS-E-D;PHOTOALL-PWY;PWY-1042;PWY-3801;ANAEROFRUCAT-PWY;P441-PWY;P461-PWY;P122-PWY;P124-PWY;GLYCOLYSIS-TCA-GLYOX-BYPASS;P185-PWY;GLUCONEO-PWY;ANAGLYCOLYSIS-PWY		Phosphoglycerate kinase		Phosphoglycerate kinase	NA	NA	NA	NA	MSYLSIRDLDLNGKRVFIRVDFNVPLQKNEKGDMEITSDKRIKASLPTIQYALEHGAGIILASHLGRPKGKPNAEMSLKPAAVRLAELLGRPVKMAPDCVGPEVEAMKPAPGEVLLLENLRFHPEEEKNDPEFARKLAALCDLYVNDAFGSAHRAHASTEGMIQFVPKAAAGLLMEAELKYLGMATTNPARPCVAILGGAKVSDKIEVIQNLGKVVDKLLIGGAMAYTFFRAQGLPTGKSLVEEDKVELAKKLLAELGGKLMLPVDHVVVSEIAAGAAHEEVETIPEGKIAVDIGPKTIAAYAAVIAAAKTVIWNGPMGIFEKPPFDTGTVALAKAVANSGATSVVGGGDSEKAIKAAGVTSKITHVSTGGGASLEFLAGIELPGVKALG*
452	EamA-like transporter family;Sugar transport protein;Transmembrane family; TMEM144 of transporters	s__CAADGY01_sp900696665	1284	NODE_5_length_98099_cov_24.261066	0	1.1515	1.5217	0	0	0.0760034	0	0.283541	3.27416	NA	PredHel=12	NO_SP	0	0	0	0	0							EamA-like transporter family,Sugar transport protein,Transmembrane family, TMEM144 of transporters	NA	NA	NA	NA	MTADHRSTLSLHRLGVICGLAAGAWLGAAEAPTKLVTVGFSPFIISLGMVAGVFVARWTVPMALKGTSYILRDLRENKHLMVWAILAGMLWAVANTLTVFAIRNVGLSIAFPLWNTNSLVGLFWGWLLFNELRGAGARQWAKVLGGATAIVAGACLLALATTHQSSPEASHSAMLGILAALGAGLMWGTMYIPYRKAYISGMNPLSFVTVFTFGELSTVFALALVFGGGYEHVMADLSLARPAFFWLFLGGFCWVLGDLFQQYAAKYIGISRGIPLSNTNQLWGLAWGALVFGELSGIGLTAQVLVIAGSLIMIVGATSISFAEAPASEQVSWRKAMDRECDRYGLKHERVAAILQGDDEDSRGRSERRWWEYLVMGVAVAIFVRLGVGAERQAISVNL…
453	hypothetical protein	s__Solibacter_usitatus	888	NODE_5_length_98099_cov_24.261066	0	0	1.1001	0	1.12311	1.75741	1.43935	0	-3.00144	0.110534	PredHel=4	NO_SP	0	0	0	0	0								NA	NA	NA	NA	MSGDYRSEPPVVCRWLVRLASLMVPLEERAAWRGSRDASLHGLWVLALRGELPGRDFAFLAWWCGDALADAFRTQCRGFDVRRWVRAPSFLLAGAATALVLMAASTHGFAVTRSLLHSLGRAASIAEQDRLVANLFPVAFALVVSIIAAVGRVSPGGHSWRYRSFLLLKTLLLVTIVPLLWIEGGAAFRKSIPNETVRILAGGLVLVVVFIATFEWAVLWSLADQRHRCPVCLRRLVMPVRIGTWASVFEPVTTEWICEAGHGSLCVCEVEAGEPDHWMELAAAAEYCHEQAEAE*
454	PEP-CTERM protein-sorting domain	s__Paludisphaera_sp001898385	846	NODE_5_length_98099_cov_24.261066	4.0096	8.3017	3.4642	1.1581	1.17891	0.461184	0.503579	0	1.93223	0.0647781	PredHel=0	SP	0.99927	0.000145	0.00016	0.000129	0.00013	CS pos: 27-28. Pr: 0.9795					PEP-CTERM protein-sorting domain	PEP-CTERM motif	NA	NA	NA	NA	MSVMSRSPFLVPVIASLVFLSAPAAQASDISFLDSFGNIAYEQTGNGNTLTLNGAFYSADVNTSVPNPYTSVSMTFPGALSPISSFSQLSSTDYHYQTGLYSTLAAMNTDFPTGTYTFTANNGDAASYNYTAADYTASLPYLTGTNYTDLQGMNSSLPFNFTFSPFVPGSTATDAFIFFTIFDVTLGKSVYNAGFLPATATSASVPGGTLKPGDLFSYELDYSDRDILTTGFSGGDFAPQLGFDVRTDGTFTAAPAAAIPEPSTAALLGLGLLVAVFRRRG*
455	hopene-associated glycosyltransferase HpnB	s__Sulfopaludibacter_sp900290315	1140	NODE_5_length_98099_cov_24.261066	0	0	0	0	0	0	0	0	NA	NA	PredHel=5	NO_SP	0	0	0	0	0		ko00510				hopene-associated glycosyltransferase HpnB	Glycosyl transferase family 2,Glycosyltransferase like family 2,Glycosyl transferase family 21,Glycosyl transferase family group 2	-	GT2	GT2	GT2	MIAELAAAAALAIWVYLLTARGGFWLEFLRTPTAPPRPGRAPSIVAVIPARNEAPSVALAIGSLCSQNYPGPFHIVLVDDGSDDGTAGAARAAAPAGLLTVVKAPPLPAGWSGKLWAVAEGVRCAAAHSPDLLLLTDADIVHPPDALAGLAARAESGYGLVSYMATLECRTLAEHALVPAFVFFFFMLYPPAWVRGNAHRTAGAAGGCMLIRRSVLESIGGIQAIRGALIDDCALAQAVQRQGARVWLSLDAGTRSIRSYRSFGEVGRMISRTAFTQLRHSGWLLLGTVLALTVTYLVPPVLSVTGSTRAAGLGSLAWLLMCCAYFPALRFYRRSPLWAPFLPAVALFYMGATLHSALAWWRGSGGMWKGRVQDAAPRP*
456	hypothetical protein	s__Sulfopaludibacter_sp900290315	399	NODE_5_length_98099_cov_24.261066	0	0	0	0	0	0	0	0	NA	NA	PredHel=0	NO_SP	0	0	0	0	0								NA	NA	NA	NA	MPDPTRERLTGLRNGLLKLHKSLMDSERALYERDVQRITSTGQYLGLVMNDPWFAWLRELSQFIVMIDETLDLDEPPTPTDADRLIAQARTLLSPAEGSSGFGGKYYELMQRDPVAVLAHRDMMLVFGTLAA*
457	hypothetical protein	s__Sulfopaludibacter_sp900290315	399	NODE_5_length_98099_cov_24.261066	0	0	0	0	0	0	0	0	NA	NA	PredHel=0	NO_SP	0	0	0	0	0								NA	NA	NA	NA	MSFLDDLENNLKSLETQEEGKESAERQHRERENQRAHAKAAAPFAEQLKDGPYTAELLRQTARVGHSMRTMIRAAWLDTTLRLEARDRKLELRPTAGGIVAVYVENKQEVRTEPLDLNGSPEQLLRGWLEAV*
458	Inward rectifier potassium channel Kirbac3.1	s__Sulfopaludibacter_sp900290315	912	NODE_5_length_98099_cov_24.261066	0	0	0	0	0	0	0	0	NA	NA	PredHel=2	NO_SP	0	0	0	0	0					Inward rectifier potassium channel Kirbac3.1		Ion channel,Inward rectifier potassium channel C-terminal domain	NA	NA	NA	NA	MQKVTFDPGLTQQFTSPFRRVINQDGSFNVHRRGTTWRDIHPYMYLINMGWVKFFATLVLGYFLANLVFAGIYFALGPDQLSGADSPTAFGRLLNDFFFSSHTLSTVGYGNISPKGIAANSVAAFEALVGVLAFAVATGLLFGRVSRPSARIGFSDQILMAPYQDGTSLQFRVVNRRTNDLMDLDVRMMLMTVETKSGKPSREYNRLKLERDQLVFIPLTWTIVHPIDSESPLFGKTEADLKQQQAELLIVIKAYDDTFSQMVVARHSYRYDEIVWGRRFSPAFFVDEQGDMVLELPKLGELA*
459	Polyvinylalcohol dehydrogenase	s__Solibacter_sp003136215	843	NODE_5_length_98099_cov_24.261066	0	1.7539	0	0	0	0.231362	0.505391	0	0.538354	NA	PredHel=0	NO_SP	0	0	0	0	0		ko00680;ko00010;ko00640;ko00400;ko00650	PWY-6464		Polyvinylalcohol dehydrogenase		PQQ enzyme repeat,PQQ-like domain,PQQ-like domain	NA	NA	NA	NA	MPEALANLSWQDIVKTLETGSMRAIGAQLNAADKMAVARYLGKAGPPVLPEMKGFCPAGAKPAGGGSSWNGWGVDDRNTRFQPAKAAGLTAGQVPKLQLKWAFGFPNAVTAYSQPTVAGGRVYTGSNDGTVYALDAQSGCLYWMYQAKAMVRDAVVIGPGPRAYFGDLESNFYALDANTGNVVWQKKLDNQPFTRVTGTAKLHDGRLYVPIASQEENAGANPQYSCCTFRGNLVVVRPAMAALSGGPTPHRSRSPPGRAAKACSISAHPGRRSGPRPRSI*
460	Polyvinylalcohol dehydrogenase	s__Solibacter_sp003136215	861	NODE_5_length_98099_cov_24.261066	0	0	1.1346	1.138	0	0.226561	0	0	2.46692	NA	PredHel=0	NO_SP	0	0	0	0	0		ko00400	PWY-6464		Polyvinylalcohol dehydrogenase		PQQ enzyme repeat,PQQ-like domain,PQQ-like domain	NA	NA	NA	NA	VQYFGPSGATIWSSPTLDLKRKLVYVAAGNGYSGPDIKTADAVIAMEMGTGKIKWSRQTAPDMFNWGCAGRNGDTGNCPENAGTDVDLGGSPILLDIAGGRQVLVQGQKSAEVHGLDPDQDGKILWSTRIGIGGAGGGIQWGIAAGDGLVFAGLGESPRGAQAAAARTGLFAIDPATGKIVWNEPAPMPDCAGRRGCSVALKSPPSAIPGVVFSPSMDGHVRAHDTKTGKIIWDFETAREFPTVNGIPAKGGSMAATGATVADGFVYVNSGYSGMPGNVLLAFSVK*
461	Metallo-beta-lactamase superfamily;Beta-lactamase superfamily domain	s__Solibacter_sp003136215	1038	NODE_5_length_98099_cov_24.261066	0	0	0	0	0	0	0	0	NA	NA	PredHel=0	SP	0.999261	0.000153	0.000157	0.000129	0.000127	CS pos: 18-19. Pr: 0.9815						Metallo-beta-lactamase superfamily,Beta-lactamase superfamily domain	NA	NA	NA	NA	MMLKLLLLTSLVVMGASAKTLTFYTIDVEGGKSVLVVSPSGESMLFDAGWPGSGNREASNERIVAALRGAGLKQLDYLVISHFDIDHLGDVPALAARFPIRHIMDHGPAQSPSTDRGRFNAYDELRKKIGHTVLKPGDKIPLKGVDIEVVTSAGRLLSKPLKGGGAANPLCATNPQAAAVARDVEDDQSIGVLFTFGKFRMLDLADLEAHLSHELVCPVNLVGTVDVYHVNVHGQFKGMAAELAGAIRPTVAIVGNGARKGADPQTWPILRATAGLEDIWQVHYSAAGTQDTNPPPDFIANLEQPADQFNMIRLTVQSNGTYTVTNTRNGFTRTYHAGMAAGKKK*
462	Pyruvate carboxylase	s__Solibacter_usitatus	3438	NODE_5_length_98099_cov_24.261066	0	0.6451	0.5683	0.855	0.217593	0	0.123924	0	1.63896	0.327024	PredHel=0	NO_SP	0	0	0	0	0		ko00220;ko00310;ko00620;ko00280;ko00330;ko00240;ko00251;ko00640;ko00230;ko00020;ko00670;ko00252;ko00791	PWY-5750;PWY-6142;P42-PWY		Pyruvate carboxylase	pyruvate carboxylase	ATP-grasp domain,Biotin carboxylase C-terminal domain,Biotin carboxylase, N-terminal domain,Biotin-requiring enzyme,Biotin-lipoyl like,Carbamoyl-phosphate synthase L chain, ATP binding domain,D-ala D-ala ligase C-terminus,HlyD family secretion protein,HMGL-like,Conserved carboxylase domain	NA	NA	NA	NA	MKKLLALNRSEIAIRILRAANELGLRTVAIYSQEDRLALHRFKADEAYLIGAGKGPVEAYLDVEGIVSLAAEKEVDAIHPGYGFLSENPALPRACERAGITFIGPSAELLDLLGDKTAARRLAQKAGVRVVPGTEQPVSNPKQAAKVAAEIGFPLIVKAAFGGGGRGMRVVDTPADFEGRLEEARREAGAAFGNDAVFIERFVRRAKHIEVQILGDRHGNILHLYERDCSVQRRHQKVVEVAPAVSLDPRIRRELHDAAVALARSAGYYNAGTVEFLVDADSGEWYFIEVNPRIQVEHTVTEMVSGIDLVRCQIQVAQGLELHGPEMNLPAQEAIPLYGYALQCRITTEDPANNFVPDYGRLSTYRSPAGFGIRLDGGSAYGGAVITPYYDSLLVKTTA…
463	Outer membrane efflux protein	s__Fen-178_sp003170915	1284	NODE_5_length_98099_cov_24.261066	0	0.5758	0	0	0	0	0	0	2.08733	NA	PredHel=0	SP	0.99708	0.000806	0.000524	0.000382	0.00044	CS pos: 17-18. Pr: 0.9709						Outer membrane efflux protein	NA	NA	NA	NA	MRNAGFVLFAFLAPLHAEVHTFTLRQTVELAEKQNPDVALARLDEEKARAGVRVARDPFLPRLVVGSGLAYSNGFPMSIEGSAPSIVQANAIQDLFNRPQSMAVAQAKEEARGANVAVGAKQDEVAYRVASMYLDAERAMRVGDLARKAIASQQQVLDAVRVQVQEGRALPLALKQAELGLARARQLAANLDDDAATAQTQLAVALGFSADDRIRPAAEERPAPVLPSSESQAIESALESSKELRQIESQMISKGFEIRGERAARLPKVDLVAQYGMLAKFNNYAEFFQKFQRNNGQLGVSFQWSIFSPGVGSQSAQTRAEINHLKLELANARNRISADLQQAFRDVKRSENASDVARLDLEVARGQLDVDLAMMQEGRLTMRQVEEARLLESDKWIAF…
464	PD-(D/E)XK nuclease superfamily;UvrD-like helicase C-terminal domain	s__Fen-178_sp003170915	2601	NODE_5_length_98099_cov_24.261066	0	0	0.3756	0	0	0	0	0	2.25883	NA	PredHel=0	NO_SP	0	0	0	0	0							PD-(D/E)XK nuclease superfamily,UvrD-like helicase C-terminal domain	NA	NA	NA	NA	MNDILDDVRHALWAGRDAVRLLVPTATMAQHLQNRLAREGFVFQPGLIQTFSRFMENWAGDVPQVPDAALYLIVEEAARRVNRPEFARVVHMRGFCASLAHTIGEFSSAGCDSRRLAANLPASPLAAAFLAVYREVDRELLDRGMALRARRLELAAERIAREGLGGITQIWLDGFHALPDPELSVIGAMRQHAAVVLKRTEEPGSRPRPALIVTKAPGLEREAEEIARRILEQSAAGRPFREMGIIVRTPETYVPLLQATLGRFGIPARFYFDEHLEEHAAVRFLCGAVQAMLGGWDHAATLAVLRLAPRFAESSAMDRFDFDVREQIPNSGLGALKMLLVGEDAKPHTIGAERLLHKLEGLGALEEWRSFALTPKEWAARFRTLRNLFRVGQPADHIS…
465	ATP-dependent helicase/nuclease subunit A	s__Fen-178_sp003170915	3177	NODE_5_length_98099_cov_24.261066	0	0	0	0	0.156989	0.184166	0	0	-2.46769	NA	PredHel=0	NO_SP	0	0	0	0	0			PWY-1921	cd09637_cas4_CAS-I:CAS-II:CAS-V	ATP-dependent helicase/nuclease subunit A		AAA domain,AAA domain,PD-(D/E)XK nuclease superfamily,UvrD/REP helicase N-terminal domain,UvrD-like helicase C-terminal domain,UvrD-like helicase C-terminal domain,Viral (Superfamily 1) RNA helicase	NA	NA	NA	NA	MTETFTADQLDAVDVSRRNEDACVVAGPGSGKTTVLVEYFRRLVEAGVDPLRILAITFTEKAAGNMRKKLAQAFQASPVTRARMERAWVSTVHGFCARLLRENAVFAGVDPEFYVADERESWRLQQQSMADAMDALFQEHPAELRALIRGLSSLEFEEAVLSAYDAMRGAGETVDKLAAFPVPPGPTVEEIAHTLRALRAERLTAWTYAQKEHLECAMGSAQRIVEAATPLEALHAVRDFSCSLNKCRRGNNAYTLVKQMRDQIGDAKYGLITRFYAGERKLLLEILHRFDARYRELKQQAGALDFADLEEFSVRLLEQNEAALTRLRAQFDHVLMDEFQDTNGQQARLLELVRIPGRFYAVGDINQSIFGFRHAEPEGFAGYRDRIENSGAHLVNLVD…
466	Transcriptional regulatory protein LnrK	s__Sulfopaludibacter_sp900290315	624	NODE_5_length_98099_cov_24.261066	0	0.5924	0	0	0.399584	0	0	0.583478	-0.0496776	NA	PredHel=0	NO_SP	0	0	0	0	0		ko05111;ko02020;ko00230;ko03090;ko04011;ko00790			Transcriptional regulatory protein LnrK		Bacterial regulatory proteins, luxR family,Response regulator receiver domain	NA	NA	NA	NA	VSEPIRILVAEDHLVARVGVSTIVNMQPDMMIVAEASNGQQAVELYRKHLPDVTLLDLRMPGMGGVEAAQAIRAEFPNARMIALTTYGGDEDIRRALNAGVQAYLTKDVLHDELLKAIRAVHAGQTYLPSAVAAALAAQLPRPDLSAREVQVLELIVRGLANKQIAYALSIAEHTVKNHVKNILSKLGVQDRTQAATAAIQRGIIHL*
467	Histidine kinase-; DNA gyrase B-; and HSP90-like ATPase;Histidine kinase;Two component regulator propeller	s__Sulfopaludibacter_sp900290315	2910	NODE_5_length_98099_cov_24.261066	0.5828	0	0	1.0101	0.428391	0.469246	0.219586	0.625601	-1.27504	0.322743	PredHel=1	NO_SP	0.497614	0.000397	0.000278	0.00028	0.000205		ko02020;ko00230;ko03090					Histidine kinase-, DNA gyrase B-, and HSP90-like ATPase,Histidine kinase,Two component regulator propeller	NA	NA	NA	NA	MICVLPVRTLLALDPHKSLTQYSRTFWTQQDGLPQDTIRAIVQTRDGYLWLGTDEGLARFDGYEFVVFTKANGDLPSNSVTSLAADTDGSLWIGTSNGLAHYQGHEFHTYSTRQGLPDNNISMLYTDHADTLWMVAGVNLCRFQGGKFQTFSPGADLPVTFMRTVAEDSQHQLWVAGFTGVGEFIGGKYTPVLSAADLRGELITALLPDDRGNLWVSGNDGVVLRAPNGRLSRFGVADGLPDPFVRMVWIDRDGGVWAGTNGGLARLTGDRFVSLRTGAEPDREQVRCMYEDREGDMWVGSNDGLSRLRDDVFTVYGKPEGLPSDEPNTVFQDSSGRIWIGFHDAGLMLFAGDKSRVYTTRDGLPNNEVYAIREMGNGDLLISARGGMVRMHNGAFTTY…
468	Domain of unknown function (DUF5671)	s__KBS-96_sp000381625	1086	NODE_5_length_98099_cov_24.261066	0	0	0	0	0	0	0	0	NA	NA	PredHel=5	NO_SP	0	0	0	0	0							Domain of unknown function (DUF5671)	NA	NA	NA	NA	MKQEETLKLLEFVEAAKSKGASDEFLASFLARQGWPRDDIHAALCKYWEVETGLAVPQCSGGGESSRDAFLYLLSFSTLATWTSALGSMLFQFIDRWIPDPVTTDQIYSVRTAVTWQMASIAVAFPIFLLVMRTILREARERPERLQSGVRKWLTYIALLLTAGAMICDLIWFLDYFLTGELTSRFVLKALTVMLLCGAVFVYYLGSLHWDRDTNITDATKRSATFGMGAAAVVVAAFSIGLGVAGTPAVQRGMQADHRRIQDLRAITWGVHAWYQRAGRSAEPLPASLPELVAKGISQSQTADPQTGRQYEYRVKTGTGYELCAAFSGRQEEDQVRQTQFWYHAKGRTCFTLDASTQPVW*
469	Pectate lyase superfamily protein;SMP-30/Gluconolactonase/LRE-like region	s__Bog-159_sp003166475	3060	NODE_5_length_98099_cov_24.261066	0.5543	0	0	0	0.81484	0.191231	0.139234	1.07093	-3.70739	0.0164689	PredHel=1	SP	0.998987	0.000219	0.000205	0.000176	0.000159	CS pos: 24-25. Pr: 0.9798						Pectate lyase superfamily protein,SMP-30/Gluconolactonase/LRE-like region	-	GH55	GH55_e15	GH55	MHTRIQTNLLLVILLHGIVSAAFAASAIGTRLDDPKAVYLTAPEFGVRADGNSDDSAALQAAIDKAENNVREGIVFVPSGQYRVTRTVYVWPGVRVIGYGATRPVFLLAANTPGFQKGVAVMVMFTGARAGRAFAAGFRVPFPPPGSVPPNNQIADANSGTFYSAMSNIDFEIGDGNPAAVAIRFHAAQHAYLSHMDFHIGSGLAALNQVGNEAEDLHFYGGRYGILAEKTSPAWQFTLIDSVFQGQREAAVREHEAGLTLIRDTFRDVPEAIEIDPGYYDQLWVKDSRFENISGAVVVIGNENSLLNEIGFENAVLKNTPVFALFRESGKKVAGKGPVYRIGSFNYGVILPGEGMTGVLGMVYDATSLTTLPEPLPPAIAPLPPAADWVNVHSLGVTG…
470	6-phosphogluconolactonase	s__Bog-375_sp003164035	1233	NODE_5_length_98099_cov_24.261066	0	0.5996	1.1885	0	0.404476	0	0.518254	0.885951	-0.872552	0.718072	PredHel=1	SP	0.997981	0.000334	0.000287	0.000224	0.000231	CS pos: 26-27. Pr: 0.9775	ko00910	P122-PWY;GLYCOLYSIS-E-D;RUMP-PWY;PENTOSE-P-PWY;OXIDATIVEPENT-PWY		6-phosphogluconolactonase		Lactonase, 7-bladed beta-propeller	NA	NA	NA	NA	MGVRVRLHLAIMRFLPMLLCAAALIAQPSRPPNRPLLAYVGTYSSPEGPEGSRGNGQGIYLFQIDPVTGDLSRREVTANGANPSCLALDPSHTHLYSANETATFQGANSGSVSAYSIDRSSGHLTLLNAVSSQGAGPAHLSVHPSGRYVLVANYAGGTVAVLPIRPDGSLGPATDVKTDKGEVSRTPSGTAPPGSFAFSGHDRPHAHMIQADPSGRFVLASDLGLDRIFIWKFDSAKGTLTANNPASVSLPPGDGPRHFVFHPNAHWLYSLQEESSTLVKFDYGAANGTLTPRQTLSSLPSGFQGTDYTSEAMVSADGRFVYAANRLHDSISVFSVGSSGELSYIAEEWTRGDYPRSFNIDPTGKFLYSCNQRSDAIATFRVDPRTGHLSFTGRYTAVG…
471	Alanine dehydrogenase	s__Sulfopaludibacter_sp900290315	1113	NODE_5_length_98099_cov_24.261066	1.5239	0.6642	0.8777	0.8803	0.448049	2.10327	0.382825	1.30854	-1.20318	0.35095	PredHel=0	NO_SP	0	0	0	0	0		ko00430;ko00760;ko00720	PWY1-2		Alanine dehydrogenase	alanine dehydrogenase	D-isomer specific 2-hydroxyacid dehydrogenase, NAD binding domain,Alanine dehydrogenase/PNT, C-terminal domain,Alanine dehydrogenase/PNT, N-terminal domain,Pyridine nucleotide-disulphide oxidoreductase,Shikimate / quinate 5-dehydrogenase	NA	NA	NA	NA	MVIGVPKEVKDHETRVGLVPAVVTALREAGHEVLVETHAGEGSSLTDREYMQAGAHILNSAAEVWNKADLVVKVKEPQPSEYAFFRPGLILFTYLHLAPLPELTDRLLDSRVNGVAYETIREADGSLPLLTPMSEVAGRMSVQVGAQYLEKPSGGRGILLGGVPGVAPANVVILGGGIVGTNAAKMALGLGAHVTIIDRSLNRLRELDDIFNGQLVTLASNAWTIGENLKTADLVVGAVLIPGASAPKLVRREMIANMKRGAVVVDVAIDQGGCFETSHATTHTEPVYFVDGVLHYCVSNMPAAVPHTSTFALTNATFPYLLELANHGLEGACERHQSIRDGVNTYNGYVTHSGVAESQGRQWRELAEVG*
472	Multifunctional 2-oxoglutarate metabolism enzyme	s__Solibacter_usitatus	3666	NODE_5_length_98099_cov_24.261066	1.3879	0.3025	2.1318	0.5345	0.952171	1.38355	0.784402	1.78776	-1.33764	0.0221649	PredHel=0	NO_SP	0	0	0	0	0		ko00252;ko00290;ko00380;ko00020;ko00280;ko00010;ko00260;ko00620;ko00650;ko00310	PWY-5084		Multifunctional 2-oxoglutarate metabolism enzyme	oxoglutarate dehydrogenase (succinyl-transferring), E1 component	2-oxoacid dehydrogenases acyltransferase (catalytic domain),2-oxoglutarate dehydrogenase N-terminus,Dehydrogenase E1 component,2-oxoglutarate dehydrogenase C-terminal,Transketolase, pyrimidine binding domain	N	N	N	GT2	MPLHSEPDMGINSWLQDELYQQYLHDRSTVDESWKHIFEKTNGLTPAVPAPAPPKKDAAPAPDPLAGEQLQPLRGVAGKIAENMAASVTVPLATSQRTIAVKVMDENRRIINQHRTLVGKSKVSYTHLIGWAVVKALEEIPGINYAYAEKDGQPYRVVHPQVNLGIAVDTAGKDGARVLMVPNIRNTGAINFQEYLTAFDDLVARARTAKLTTADFQGTTISLTNPGTVGTMSSNPRLMPGQGAIIAAGAIDFPAEYHGTAAETRATLGISKVMTLSCTYDHRIIQGAESGAFLGRVQSLLDGKDGFYEEVFDHLHMPHQPVHWETDRKPLLPGMTSARTAEIAKEAGIMQMINAYRVRGHLIADLDPLGHEPSYHPELDPETYGLTIWDLDREFLTGS…
473	Acetyltransferase PA3944	s__Terracidiphilus_savannae	594	NODE_5_length_98099_cov_24.261066	0	0	0	0	0	0	0	0	NA	NA	PredHel=0	NO_SP	0	0	0	0	0			LPSSYN-PWY;PWY-6404;PWY-4801;PWY-5965;PWY-5477;PWY-5268;PWY-5139;PWY-6310;PWY-5981;KDO-LIPASYN-PWY;PWY1A0-6325;FASYN-INITIAL-PWY;CENTBENZCOA-PWY;PWY-6515;PWY-6413;PWY-6113;PWY-5307;PWY-5284;SOPHOROSYLOXYDOCOSANOATE-SYN-PWY;PWY-6295;PWY-5437;PWY-84;PWY-6442;ECASYN-PWY;PWY-6438;PWYG-321;PWY-6397;PWY-5400;PWY-6412;PWY-6411;KDO-NAGLIPASYN-PWY;PWY-5405;THREOCAT-PWY;PWY-5987;PWY-6318;PWY-5393;PWY-6418;…		Acetyltransferase PA3944		Acetyltransferase (GNAT) family,Acetyltransferase (GNAT) domain	NA	NA	NA	NA	VIQTERLLLRAWRESDRDPFYRMNADPEVMRYFPAVLSRQESDALVDRVEGQWAQRGFTFYAAELREGGDFIGFIGISVPLFEAPFTPCVETGWRLAKAYWGRGLATEGARQVLHHAFSELGLTEIVAFTVPANRPSRRVMEKIGMTHDPADDFDHPRLPEGHPLRRHVLYRVRKVGMASGQAAGDWPPNAPGNPRN*
474	Winged helix-turn-helix DNA-binding;Helix-turn-helix domain	s__PALSA-129_sp003167255	309	NODE_5_length_98099_cov_24.261066	0	0	0	0	0	0	0	0	NA	NA	PredHel=0	NO_SP	0	0	0	0	0							Winged helix-turn-helix DNA-binding,Helix-turn-helix domain	NA	NA	NA	NA	MPKVKPIVAATPEDLAGALGLSTTEAKEWQVQHSLLKHLKDITRKPRITHAEIAKRSGTSRTRVTATLNDDLEHVSTDLLIRILVSLGYRVKVSVVRSRTAA*
475	Protein of unknown function (DUF4256)	s__OWC5_sp003345595	567	NODE_5_length_98099_cov_24.261066	0	0	1.723	0	0	0	0	0	2.25883	NA	PredHel=0	NO_SP	0	0	0	0	0							Protein of unknown function (DUF4256)	NA	NA	NA	NA	MSPATLSKKQREELLKILNERFENNMTRHEGLEWADLRARLVRKDGALWSLNEMERTGGEPDVIGRDKETGEYVFCDCSADSPQGRRNVCYDGEGQEKREKEGLRPAGNVLDMAAAMGIEPLTEEQYRELQKLGSFDTKTQSWLKTPAEITKLGGAIFGDRRFGRVFVYHNTAPCFYRGRGFRGVLTI*
476	hypothetical protein	s__Acidipila_rosea	657	NODE_5_length_98099_cov_24.261066	0	0	0	0	0	0	0	0	NA	NA	PredHel=0	NO_SP	0	0	0	0	0					hypothetical protein		Acetyltransferase (GNAT) family,Acetyltransferase (GNAT) domain	NA	NA	NA	NA	MKLPQRTAMAGRTVTLVPLDPEAHAESLFTKTHGPGNEQLWQYMGDGPFPDRAAFDESLRRKAASEDPLFYAILDNAGGAAMGYASYLRIEPAHRCIEVGNIVYTPRLQRTTGATEAMYLMARYVFEDLGYRRYEWKCNALNAPSRRAALRFGFTFEGIFRQHMIVKGRNRDTAWFAMLDSEWPSRKASFERWLSPENFDAAGRQKVRLSNSPTLLFS*
477	Metallo-beta-lactamase L1 type 3	s__PALSA-188_sp003169715	840	NODE_5_length_98099_cov_24.261066	0	0	2.326	0	0.296857	0	0	0	2.42057	NA	PredHel=0	SP	0.999305	0.000142	0.000152	0.00013	0.000122	CS pos: 15-16. Pr: 0.9810				Metallo-beta-lactamase L1 type 3		Metallo-beta-lactamase superfamily	NA	NA	NA	NA	MLRFSLLLMAAVAAAQNGPDNQPFPAYRIIGNVYYVGAADITAYLVTTPAGHILINSGYENTPPLIRDSIVKLGFNPRDVKILLNSQAHGDHVAGQAEMQRLTGAKIYSSQPEVAVLETGGKADPRWGREQTYPPVKVDRVVRDLEEVTLGGVTLVAHMTPGHSIGCTTWTTRVTQDGKTYDVVIVGGTTINPGVEFVRKPTYPGIAEDYARTFRTLRALHCDVFLGAHGGYYGMKEKCRKMTDGAAGNPFIDPAGYRAFIDRADRTFQEALAKEKAAQ*
478	Helix-turn-helix domain;Bacterial regulatory protein; arsR family	s__UBA7541_sp003224145	327	NODE_5_length_98099_cov_24.261066	0	4.5216	0	0	2.28744	0.596523	0.651419	1.11351	-0.572041	NA	PredHel=0	NO_SP	0	0	0	0	0				COG0640_csa3_CAS-I-A			Helix-turn-helix domain,Bacterial regulatory protein, arsR family	NA	NA	NA	NA	VPRAATTSDAFNAVAEPRRREILNYLVPQERAVGDIVGSLGLGQPSVSKHLRVLLDVGLVQVRRDGRRMLYKTNAEGIRPLHEWTGTFERYWRDQLTRIKERAEQEKK*
479	Activator of Hsp90 ATPase homolog 1-like protein	s__UBA7541_sp001914785	465	NODE_5_length_98099_cov_24.261066	0	0	0	0	0	0	0	0.783043	0.0664972	NA	PredHel=0	NO_SP	0	0	0	0	0							Activator of Hsp90 ATPase homolog 1-like protein	NA	NA	NA	NA	MNLTVQTIEDLTLTVTQEIHVRAPLEATFAAVLEELGPANEANGQPMPMKLEAWPGGRWYRDLGNGDGHFWGQVQAIKRSTLIEIAGPLFMSYPVVSNVQYRLSEVEGGTLISFRQSALGLIEESHRQGVTGGWSRIHERVKARAEFDRTAEEK*
480	DinB family;DinB superfamily	s__Sulfotelmatobacter_sp003134655	534	NODE_5_length_98099_cov_24.261066	6.3522	6.2299	1.8294	1.8348	0.466891	0.365342	0.199475	4.7729	0.743558	0.65806	PredHel=0	NO_SP	0	0	0	0	0							DinB family,DinB superfamily	NA	NA	NA	NA	MIKQIEPMMAEFQQEAATTKRVLQRIPADKLEWRPHPHSMSIGQLSIHIASIPGDLARLAQVDAFDVSTVNFNPPQPGNMEAILTTLDESVAAAEAYMDRMSESEAMANWSLNAGAKNIFTMPRVVLLRTIMLNHWYHHRGQLSVYLRLLEVPVPSIYGPSYDENPFLSGVEIGAPA*
481	soil-associated protein; TIGR03435 family	s__Sulfopaludibacter_sp900290315	1797	NODE_5_length_98099_cov_24.261066	0.9438	0	0	0	0.138781	0.21714	0.474138	0	-1.39128	0.658699	PredHel=3	NO_SP	0	0	0	0	0						soil-associated protein, TIGR03435 family	Protein of unknown function (DUF3738),BlaR1 peptidase M56	NA	NA	NA	NA	MMLIWFLGEWVVRSSLLILSGAWLLWLLRIRSPSFRLTAWTAILAGSLMIPVLARTLPDVRVSIPRRAAGKPAAVPGAAIREPVAILPPAVAAALTAVPTPPRPGNARRFDWARLAAILYVLVVGTLLLRIAIGLCVSLGLRRRSRPLGIRAAGFDVRESDGVASPVTLGVLRPAVLLPSDWREWNSAKLGAVIAHERSHIRRHDPAVQLISAIHRALLWANPLSWLLDRSIVRTAEQISDDDAVAVTRDRVSYAEILLEFVQRSVAQTNWPGVPMARYDRPDKRIRRVLNATAIPRQLTPWSMAGILTLAAPLVYLAAAAHPQSASPAPAPPEPVRTVAAQSPRQEQGAAAQLPAFEVASIKPADRNSRRLCCITIHPGARVDIHALSLKTLVTAAFR…
482	Uncharacterized 16.5 kDa protein in ptsI 3'region	s__Sulfopaludibacter_sp900290315	342	NODE_5_length_98099_cov_24.261066	0	2.1616	0	0	0	0	0.311442	0	2.08733	NA	PredHel=0	NO_SP	0	0	0	0	0					Uncharacterized 16.5 kDa protein in ptsI 3'region		Penicillinase repressor	NA	NA	NA	NA	MDYVWTHPDCTAGMCREGLANRRVFKESTIRTVLKNLEKKGYVTHDVRGRTFFYRAVDTKRSVTFEAARQVIDRFCGGSVKELLVGLVDNQMIKPDELRKLAQEIASRKEKKP*
483	hypothetical protein	s__Bog-113_sp003136675	492	NODE_5_length_98099_cov_24.261066	0	0	0	0	0	1.78422	0.865931	3.33029	-3.94205	0.0894634	PredHel=1	LIPO	0.333176	0.666724	2.4e-05	2.3e-05	2.1e-05	CS pos: 20-21. Pr: 0.6533							NA	NA	NA	NA	MQTTRWSVGAGILGLCLMFACASARSVKPELDLNAMGEPLKDVQAGDSEVVDETIRLIQQKEHAAALVNLTRLTANNPHNAALRVLRGYVLLELGNVTGSLEEARIAEESGSHTGYKCWFLAQVAYVAGDKALCRREIGHVAGSPVYGPKASRLSAALERETN*
484	hypothetical protein	s__Solibacter_usitatus	222	NODE_5_length_98099_cov_24.261066	0	0	0	0	1.12311	1.75741	0	4.10029	-2.76023	NA	PredHel=0	NO_SP	0	0	0	0	0								NA	NA	NA	NA	MMKHTEALDILRAQGFAVGTPDVHTGRVRVWLHDSDEAVDVDAGRELHELAEGKLTFSDIRSRREDEAVVLPD*
485	Probable RuBisCO transcriptional regulator	s__Palsa-288_sp003142235	903	NODE_5_length_98099_cov_24.261066	0	0	0	0	2.34696	2.26833	0.943565	3.62896	-5.50528	5.76787e-05	PredHel=0	NO_SP	0	0	0	0	0		ko02010			Probable RuBisCO transcriptional regulator		Bacterial regulatory helix-turn-helix protein, lysR family,LysR substrate binding domain	NA	NA	NA	NA	VAEHLSFRKAGEALYLTQPAVTLQIKALEEELGTKVFERSASGVHLTEAGKVLLECAGQMHQLAEEAEGRMASLKGEAAGDLVLGASTTIAQYVLPALLADFSRAYPGIRLRVFSGNTEHVAEGVATARFGLGLIEGPAKRRDLRVQPWFDDELLLVVPADHEWAGLGTVAPEALAGAPLVIRELGSGSRHILESGLQKAGIRLGSLRIVMELDSTEAILSCIEAGLGVGFVSEWALVRRSDTGRLATLRLSGGKMCRTFGLVSGQGPELQPSATILLRFLLDRVPPRPRRTKMKLAADG*
486	hypothetical protein	s__Bog-105_sp003167495	663	NODE_5_length_98099_cov_24.261066	0	1.1151	0	0	20.4958	26.1866	20.4023	24.164	-7.01876	6.53571e-11	PredHel=0	SP	0.999065	0.000185	0.000214	0.000159	0.000173	CS pos: 23-24. Pr: 0.9696							NA	NA	NA	NA	MTTQNWKILSLVGAALMPRPFFAAEALHPFTHQASIPVTAESATITFRKVKATRVFTTVSSTMDPDYCKDQQFRDPGGSMYCPYTRYDSPKPAYEVTYSFKDQPMASDEYGNGDFTFRVYFRPEELPPALRQALSAHKENRAELATYFQVTTSRPPTRTAAIDQANSTFCAGHYIDSNWTHNNPACQDRVVFKTVTKPSDYMTVRVDPVPPRLPVRDSTR*
487	Helix-turn-helix domain;Bacterial regulatory protein; arsR family	s__RBG-13-61-14_sp001797815	327	NODE_5_length_98099_cov_24.261066	0	0	0	0	1.52496	1.19314	1.30284	0	-2.70676	NA	PredHel=0	NO_SP	0	0	0	0	0				COG0640_csa3_CAS-I-A			Helix-turn-helix domain,Bacterial regulatory protein, arsR family	NA	NA	NA	NA	MMDPRTQARLAIRANVFKALAHPSRLFMVEQLARKSCCVCELTEMIGADMSTVSKHLSVLKGAGIVADEKRGLQVHYRLKMPCVLRFFDCVGEVVETNAKEEWELVKR*
488	Thioredoxin	s__TOLSYN_sp003010405	249	NODE_5_length_98099_cov_24.261066	0	0	0	0	2.00272	0	0	0	-1.28591	NA	PredHel=0	NO_SP	0	0	0	0	0					Thioredoxin	redox-active disulfide protein 2	Thioredoxin domain	NA	NA	NA	NA	MSKIKILGTGCTKCRNLTANAERAVQELGIEAEIEKVTEVQDIIKFQILMTPGLVIDGQVKSAGRVPSVEEIQQMLQAAGGN*
489	hypothetical protein	s__RBG-16-64-13_sp003157225	378	NODE_5_length_98099_cov_24.261066	0	0	0	0	0	0	1.1271	0	-1.17014	NA	PredHel=0	NO_SP	0	0	0	0	0								NA	NA	NA	NA	MAQARPGLLMCVCTGKCPGFEKMDIWDFINRARVELPVEYGAIHPQLCEVDGDRFLADFLEAKRPVVIAACAPNMQYKMFRDAFAEKGLDVKRDMTPLDIRDMTTDDAIQKVASALHAMGVEDDG*
490	4Fe-4S binding domain	s__UBA5829_sp002431715	288	NODE_5_length_98099_cov_24.261066	0	0	0	0	0	0.338709	0	0	NA	NA	PredHel=0	NO_SP	0	0	0	0	0		ko00130;ko00010;ko00620;ko00450;ko00720;ko00680;ko00640;ko00630;ko00020;ko00790;ko02020;ko00650;ko00632;ko00190;ko00240;ko00920;ko00633;ko00230					4Fe-4S binding domain	NA	NA	NA	NA	MAETTFMGVPRDQIPWFPTIDYDKCTFCMECDTFCPHHVFERREGDRPLAIANPANCVVFCRACAKTCGPDALSFPGKPETIARIKQIREGASSK*
491	DGC domain;Glycine cleavage H-protein	s__BOG-224_sp003139735	846	NODE_5_length_98099_cov_24.261066	0	0	0	0	0	0	0.755414	0.430384	-2.2429	NA	PredHel=0	NO_SP	0	0	0	0	0							DGC domain,Glycine cleavage H-protein	NA	NA	NA	NA	MKRAILSCNGLDKPEGSVAREVAIRGAEATGAEIICPVLLNRAPARYRKALADSAVTVVDGCSTRCATRLASQLKANVERKVLVSDAVKGSGQALESTLALGPNGVALARRIVEELVRNLSAPAVAGEPAAEFETPVEYLAVTHDKFEFRIPVVDYLFNENDVWVRASDGVARVGISDYMQQKLTDVSYFDPPKVDSGVEQFGELGSLESAKAVFEIISPVGGNVTAVNRAAIDNPALVNEDPYGAGWLVEVKLTHWPEDQELLVDAAAYAGIVQRKAAEE*
492	DGC domain	s__BOG-224_sp003139735	429	NODE_5_length_98099_cov_24.261066	0	0	0	0	0	0	0	0	NA	NA	PredHel=0	NO_SP	0	0	0	0	0							DGC domain	NA	NA	NA	NA	MGNTSTQSPVLVIPCSGIGKVHGLMSREATYLVTDECAAGRTDTLCLALLVKGDPDAVAAVRSHACITIDGCAKACAEKNVAMAGGRVARAVQVAEAFKNHRGAKPGNATALTDDGWVIAREIAASVACEAASLSDAGEVIR*
493	DGC domain	s__BOG-224_sp003139735	702	NODE_5_length_98099_cov_24.261066	0	0	0	0	0.355196	0.277924	0.60685	0.259354	-1.87613	NA	PredHel=0	NO_SP	0	0	0	0	0							DGC domain	NA	NA	NA	NA	MSAGISKVGIISCSGEAIPEGTISRLATRRVLELLRPEATVTLCLPLFLAGNEAERNFAKTHPTITIDGCDKLCAKWGTEEHSGPVHSSLVVADILGTKAAGCQRSSGNASRPDQEAVWAVAERIAAEVDTILSETESPDGAAAVASGAQCSCAGPVPGGTLTIEGATVRIPGLALIFGQCAERSIPADAGGCGALLDAVRIYHRIAPEEEAGYRGALLAAYQDFRIGVQPAK*
494	Biotin/lipoate A/B protein ligase family	s__UBA6077_sp002436065	747	NODE_5_length_98099_cov_24.261066	0	0	0	0.6558	0.333817	0	0	0	0.787838	NA	PredHel=0	NO_SP	0	0	0	0	0							Biotin/lipoate A/B protein ligase family	NA	NA	NA	NA	MMELVFWSAPTVAGNLAMDDTAARRAWATALQRLRFWWGGPPAVVMGSSERLEQVVDAGACARLGVDVLQRSTGGGSVLQTGDVLNYSLVTPAPASLDPKACFRPGIELICAILAGFGVAGRPEGTSDVAVEGRKISGNAQARRWKAVLVHGTLLVDFDYDLAGAVLKHPPREPAYRRERNHREFLVTLRSLGVKADRVAIEQIAMHAARQVFGAVKEGNYETLRMDVDSCSCGAGASGPSAPPSLIG*
495	Ubiquinone/menaquinone biosynthesis C-methyltransferase UbiE	s__BOG-224_sp003139735	471	NODE_5_length_98099_cov_24.261066	0	0	0	0	0	0.621253	0	0.773079	-1.17846	NA	PredHel=0	NO_SP	0	0	0	0	0		ko00450;ko00340;ko00130;ko00350;ko00380	PWY-5891;PWY-5839;ALL-CHORISMATE-PWY;PWY-5895;PWY-5849;PWY-5844;PWY-6263;PWY-5892;PWY-5890;MENAQUINONESYN-PWY		Ubiquinone/menaquinone biosynthesis C-methyltransferase UbiE		Methyltransferase domain,Methyltransferase domain,Methyltransferase domain,Methyltransferase domain,Methyltransferase domain,ubiE/COQ5 methyltransferase family	NA	NA	NA	NA	MALDLKPSDAVADIGAGTGYFARRFAFHAGKVYAVDIDDKLLAIVREKAPPNLVTVLSAPDDPRLPEQSIDMIFFCDVLHHIANRPAYFARLAKVLKPGGRIVVIDFYERPLPIGPPPSMKLSDRQVIGELQKAGFALAKRMSTLPYQYFLFFERR*
496	Chromate transport protein	s__RAAP-1_sp001443525	1137	NODE_5_length_98099_cov_24.261066	0	1.3004	0	0	0	0.171574	0	0	2.10361	NA	PredHel=10	NO_SP	0	0	0	0	0					Chromate transport protein	chromate efflux transporter	Chromate transporter	NA	NA	NA	NA	MPREDSISLERLLLAFLKIGSVGFGGGMAVIALMEQEFAHKRRLLSVDEFVHGVALGQILGPFAANAAIFIGYRLYGPQGGLLCAVAFLAPSVALVIGLSYLYFEYHSIPALQGIVAGLGPVVIALICSAGWSIARKVVRTPPAWIIAVAAAAAGIARLNSIWVLLAAGAAGLLLRGGGEAAATDPVRPPSGSAFAIAQMSLPAVASLFGIAATFLKIGLVFFGGGFVLVPVLHHHLVTELHWLTPREFLDGVAISNLTPGPIAVLATFAGYRVGSVAGALVATVALFAPGVALMLFISRQYARFRGDPRASRFLNGINPAVTGLIFAAAVLLGPAGLASWRGLILSGVSFVLLTRLRWHPAFVLGIGAVAGYLGVCP*
497	Iron-sulfur cluster repair protein YtfE	s__Solibacter_sp003136215	711	NODE_5_length_98099_cov_24.261066	0	2.0796	0	0	0	0	0	0	2.81693	NA	PredHel=0	NO_SP	0	0	0	0	0					Iron-sulfur cluster repair protein YtfE	iron-sulfur cluster repair di-iron protein	Hemerythrin HHE cation binding domain,Domain of Unknown function (DUF542)	NA	NA	NA	NA	MTTTMTLADLAATSLSATGILEQHGLDYCCGGKQPLEQACLARGIKPGTILREIEEAKVASAAARDWRTAPLDELVKHIVATHHAYLKLDLPVLGHRLDKVVSVHGARDPEVLPRMAEVFAALRAELEMHLHKEEAILFPFIEQYGRAEVQGRPMPPVPFGSIANPIAMMEREHVKAGDGLSEIRTLTNDFNLPSYACSTVRALYEGLQVLEADLHVHIHLENNILFPRAIALEKR*
498	Transcriptional regulatory protein btr	s__Sulfopaludibacter_sp900290315	531	NODE_5_length_98099_cov_24.261066	0	0	0	0.9226	0	0	0	0	1.50919	NA	PredHel=0	NO_SP	0	0	0	0	0					Transcriptional regulatory protein btr		Cyclic nucleotide-binding domain,Bacterial regulatory proteins, crp family,Crp-like helix-turn-helix domain	NA	NA	NA	NA	MFLIVQGSVKIFRTSPGGREVMLSIESAPASVAELPLFDGGPYPASVRVVEPVVSLFINKNDFQQVCRQYPEVALKVLAVVGRRLRHLVGLVEAMTFGSVTQRLARLLLDASKGAGAATFDLPLTHQELASRLGTVREVVSRNLARFRAQGLIRIQDRQVEIVNRAGLEQEAEAHA*
499	Lactate racemase	s__PALSA-243_sp003135055	1293	NODE_5_length_98099_cov_24.261066	1.3117	0.2859	0	0.7578	0.0963857	0.150829	0.16478	0.563186	0.780022	0.788986	PredHel=0	NO_SP	0	0	0	0	0					Lactate racemase		Lactate racemase N-terminal domain	NA	NA	NA	NA	MSLISPPSCDLLYGNARLPVRVAGDRLVPRAGDPIGDETRAVMDALEHPIGSAPLREMVRPGERVAIVVNDITRLTRTDLMLPPIVETLNAAGIPDKDIFIVFALGIHRRQTEEERRLIAGAEIHARIRCFDHNATDDAGLVEIGTTSFGNRVEINREVWDADRIILTGEIIYHLIAGYSGGRKSLAPGVAGFRTTTFNHRMIFDPRCRSGQLDGNPAHEDLLEACRMADPDFLVNVVLSPDGKLIRVVAGHYDLAHREGCRTVDRMLRVDVPAPYDLAIASAGGFPLDIDLRQAHKGLENACQALRPGGAILFYAECPNGAGIGSFEEYVHRYRDDFEMREALSREFVVGGHKAYWVARLGRLYKVHLVSSLEAEFVRRCHFTPVSPAEHEAVLARLV…
500	Ferredoxin 7Fe	s__Sulfopaludibacter_sp900290315	252	NODE_5_length_98099_cov_24.261066	0	8.801	9.6917	0	17.3148	14.7081	12.2571	20.9507	-2.72341	5.86232e-05	PredHel=0	NO_SP	0	0	0	0	0		ko00450;ko00910;ko00130;ko00010;ko00620;ko00790;ko00680;ko00720;ko00640;ko00251;ko00630;ko00020;ko00983;ko00190;ko00240;ko02020;ko05012;ko00632;ko00650;ko00410;ko00920;ko00633;ko00230			Ferredoxin 7Fe		4Fe-4S binding domain,4Fe-4S dicluster domain,4Fe-4S double cluster binding domain,4Fe-4S dicluster domain,4Fe-4S dicluster domain,4Fe-4S binding domain,4Fe-4S dicluster domain,4Fe-4S dicluster domain	NA	NA	NA	NA	MAYVITDTCTKDELCVQACPVDCIHPKQDEGGFADVPQLYVNPNDCIDCGACIPVCPTNSIYTLEELPAEFASFAELNANHYN*
501	Cystathionine gamma-synthase	s__Sulfopaludibacter_sp900290315	1164	NODE_5_length_98099_cov_24.261066	0	0	0	0	0	0	0	0	NA	NA	PredHel=0	NO_SP	0	0	0	0	0			PWY-5347;METSYN-PWY;PWY0-781;P4-PWY;MET-SAM-PWY		Cystathionine gamma-synthase		Aminotransferase class I and II,Aminotransferase class-V,Cys/Met metabolism PLP-dependent enzyme	NA	NA	NA	NA	VGHFTRRDTLAVMRIETRAIHAGRRIDPGTGAVTPPIHLSTTFERSPTGEYPLGYSYSREDNPNRHALQVCLADLEGGKEALCFASGLAVATAVVQGLEPGDHILAPDDVYWGLRNVIGVVFAKAGIQTSYVDMTRPDLVKAALRPETRLIWVETPSNPLMKITDLETIAEIARAAGPNVMTVCDGTFATPVLQRPLECGIDMVAHSTTKYISGHSDVVGGVLITRHDNYLFERARKAQHYGGGVPSPFDCWLTHRGIDTLAYRVRAHSENAMRVACWLCAHPQVERVHYPGLPGHAGHEIAARQMSAFGGMLSFEVRGDRVRAMSVVARCELFIRATSLGGAHSLIEHRASVEGRGTKTPDTLLRCSIGLEHADDLIADLEQALSL*
502	Aminotransferase class-III;Phosphotransferase enzyme family	s__Sulfopaludibacter_sp900290315	2187	NODE_5_length_98099_cov_24.261066	0	0	0	0.448	0	0	0	0	2.32367	NA	PredHel=0	NO_SP	0	0	0	0	0							Aminotransferase class-III,Phosphotransferase enzyme family	NA	NA	NA	NA	MTPLVQRAPGLSREDAARIARELYGVRADAEPLPSERDQNFRLGEYVLKIANGGEPFEILDMQTKALQLLAAAETDLTWPRTVGKIEQAGGHYVRLLTWVNGVCLADIHPHDPELLASLGRALAQTDNALQSFSHPAAHRTFYWDLAQAPLARRHLPLLPAGRRGLVEPHFDAWERVPWGSLPASIIYGDANDYNVLVTGGRVTALLDLGDMVHTATVCDLAIALAYAMLSKADPIAAAAHVVAAYHRVRPLNAAELDALFPLAAARLAMSVCYAVWQHSQAPQNTYLNISNAPAWQLLEKLAEMPAGWPSEVFHHVCEPEADLLGARRRTIGPSLSLSYDRPLHITRGWKQFLYDSTGRGYLDCVNNVAHVGHCHPAVTSAAAAQMALLNTNTRYLHR…
503	Glycosyl hydrolases family 38 C-terminal domain;Glycosyl hydrolases family 38 N-terminal domain	s__UBA4733_sp002404055	2703	NODE_5_length_98099_cov_24.261066	1.2549	0.4103	0	0.725	0.368965	0.0721987	0.157623	0	0.885931	0.634007	PredHel=0	TAT	0	0	1.00005	0	0	CS pos: 26-27. Pr: 0.3439	ko01032;ko00511					Glycosyl hydrolases family 38 C-terminal domain,Glycosyl hydrolases family 38 N-terminal domain	-	GH38	GH38_e23	GH38	MNRREFARLLSSGGIMIAAAALDAQSGTPRFYFADGYHGGAKGHMPPGAWRDILNTMREIQQWKLGLDIEPESWDALLRDDPESYRELQADLDSSVGMPRIEMLGGTFSQPYGWAVNGESNIRQFVRGMRMIRHHFPTTVLETYAVQEPCWASCLPQILRSLGFTAAVLKDPGTAWGGYSAGFDADVVNWVGPDGTPIPTVPRYACEDLKKVYETESGNPTPEFARKCVAHGIPHPAGTYLQDLGWAAKPKASADFIQYVTWREYIHQIADPPTHDWKFGIEDILTTLPWGEKTLQLVAQQERSAENRILIAEKMAAIAWMEARSPWPETELVEAWDDLLWAQGHDPWITATTRTGRQAWAFQVGAGTLQTEESANSIIDNASRILATGSVAPAPPSKG…
504	Carboxypeptidase regulatory-like domain	s__Solibacter_usitatus	3420	NODE_5_length_98099_cov_24.261066	0.4959	0.2162	1.5711	0.2865	0	0.0570705	0.28028	0.106441	1.56853	0.299069	PredHel=0	SP	0.665325	0.33368	0.000231	0.000186	0.000197	CS pos: 17-18. Pr: 0.6388						Carboxypeptidase regulatory-like domain	NA	NA	NA	NA	VLTLVLAACLGVPRAGAQQDRATIEGIVTDSSGALIADAQVSVVHVETNDEVLLRTNETGRYFAPNLPIGTYRVKVSKPGFNSTMQDRIQLQAQSSVRVDLKLTVGDVSETVTVQSVAPLVDASTATISATLTNQQVEDLPVINLGAKRNIGQWLQFMPGVNSSTTWGARVNGANGGNTEVFLDGAPASQGNVRGGFQETGPDVATVGEFSIITNSFNAEYGRTGSWLMNVVIKSGTNQLHGSVYDLFANDALNARSFFQAKRGKVRQNDGGFTLGGPVYIPKVYDGRNKTFFFFGQELFYYRTAGSTSLTTVPTAAFRTGDFSNLANASGAVIPIFDPNSTVSDGKGGFVRTQFPGNVIPASRISPISSAMVQMMLPPDLPGQQFNFYPRGGTIFDNR…
505	RNA polymerase sigma factor; sigma-70 family	s__UBA690_sp003487005	537	NODE_5_length_98099_cov_24.261066	0	0	0	0	1.39288	0	0	2.71212	-3.4967	0.255238	PredHel=0	NO_SP	0	0	0	0	0						RNA polymerase sigma factor, sigma-70 family	Bacterial regulatory proteins, luxR family,Sigma-70 region 2 ,Sigma-70, region 4,Sigma-70, region 4	NA	NA	NA	NA	MERARAERLVEEVFACWGPFLVRYALQMTRSPEASDDIVQEAFLALYRDLRSGKTIRDPRSWTFGAVRNQIRKRARILGRHGEDLTPFEDLDRFAAEPRWPDVLAETADEGDLTLSVLTEREKEVVLLRLQSFKYREIAKQLGNSEKSVATLLARALKKLRRLGSGDHTGAIAEKHVR*
506	Putative zinc-finger	UNKNOWN	1746	NODE_5_length_98099_cov_24.261066	0	0	0	0	0.214241	0.111695	0.122022	0	-1.58791	NA	PredHel=0	NO_SP	0	0	0	0	0							Putative zinc-finger	NA	NA	NA	NA	MHYSDPELLAYLDGELSWWRRIRVRRHLQLCWKCRSRAHAQEQQILRLTRSLEAWEYPGAFWRLDQQLELGRRLRRFEKLNELQGPQPILRRRSTILAAAFTGVVVLAFLIIPAPPPRSSQANPVLTAEALAGARNFERKLYQQAVEQTLAVQVEHVKPVRKATVSQVQIWSDAASGRFVSRWTAQDGSLKEALWRHGAGQEYLLRPLVSRSVTQRTEHHPSSDHITDFLTPETFDDLESVFMRWMESRSWAPVSFAPEAAEWMSGEGAISRAEFIGGQDGSRQIRIRVERLLNGARATLTVDFDRTTLQPRRMSIWLESGGRVAELQMIAKVIRSVRPYEVDAALPTPEIRKVPYANPIEAAPEPAEAAGVPVSIASVNLAERTTEAQFVLHAAGACL…
507	acidobacterial duplicated orphan permease	s__Sulfopaludibacter_sp900290315	1977	NODE_5_length_98099_cov_24.261066	0	0	0.4941	0.9912	0	0	0.107709	0	3.0659	NA	PredHel=7	NO_SP	0	0	0	0	0		ko02010				acidobacterial duplicated orphan permease	FtsX-like permease family,MacB-like periplasmic core domain	NA	NA	NA	NA	MISHSLWSRRFASDPNAVGQAITLDGRDYTVIGVTGEGFRFDFPGPRLDIFLPRVFELNELQAAQIQMGAGYLNYVARLRPGVSIGRAQAEMDALAAQYRAQRPGSPDANSSIAVHVGNLRDETVSGVRAAILILFGAVSVVLLIACANVASLLLSRALGRQKEIAVRTALGATRSGLIRQLLTESLLLSLVGGACGTLLASWGTRAVAALAAASLPHAREIHTDGYVLGFTLLVSVVCGVFFGLVPALQVSRPDLVGTLRSEGRGSTAGPRRNAVRNLLVVSQVALSLLLVIGAGLLIRNFLQLRNLRLGFDPGHLLTLNIALPTARYSRSQDVDFFAELCRRVRPLPGVRAAAVTSSLPLNTLHQSPALPEDYPVVPPGQRPLFNIEGVTPGYLDTI…
508	hypothetical protein	s__Sulfopaludibacter_sp900290315	438	NODE_5_length_98099_cov_24.261066	0	0	6.6912	0	0	0.445422	1.45901	0.831327	0.525625	0.875223	PredHel=1	NO_SP	0	0	0	0	0								NA	NA	NA	NA	MTGDLGYAVRLLARSPGFAAVAICTLALAIGANTALFSVANALLLQPLPYSEPDRLVLLSSQGAGLYTRQGPLSYPRFQQVAAANRSFQAVAAFAPEALNVTGRGDPEQIPGVRVSWNFFESSACIPRWAVPSPSRKGRPAAASW*
509	DinB family;DinB superfamily	s__Palsa-187_sp003170295	534	NODE_5_length_98099_cov_24.261066	14.2925	6.9221	16.4649	22.0174	2.33455	0.730593	2.19404	3.40928	1.76547	0.00421753	PredHel=0	NO_SP	0	0	0	0	0							DinB family,DinB superfamily	NA	NA	NA	NA	MLVTMQPDQADFLLQSVYLPGLNSEHRLTQKVIEAIPLDKGDYSPDDISQSALDLAWHIVATEMRFLEAVAKGAFEFTPRPMPDTIQNSADLVQWYTENFEPRVHALTELSNEQLAKIVDFRGMFQLPAVEFLGFVIKHSVHHRGQLSMYLRPMGAKVPSIYGESYDAKLARIAAQA*
510	DNA polymerase I	s__Palsa-187_sp003170295	696	NODE_5_length_98099_cov_24.261066	0	0	0	0	0	0	0	0	NA	NA	PredHel=0	NO_SP	0	0	0	0	0		ko03030;ko00240;ko03410;ko00230			DNA polymerase I		5'-3' exonuclease, C-terminal SAM fold,5'-3' exonuclease, N-terminal resolvase-like domain	NA	NA	NA	NA	VRGVLASVQGMIQAGATHVAIATDHVIESFRNGLWPGYKTGEGIDPLLLAQFPLLEESLSAAGLVVWPMIEFEADDALAAAAAKAARDPRVERVIICTPDKDLAQCVQGERVVQLNRRTRTVFDEAGVVRKFGVLPESIPDYLALVGDAADGYPGLQGWGAKSSAAVLSKFVHLEGIPPDAGDWHVNASNAGSLAATLRRERDVAFLFRTLATLRTDIALFENVDQLKCVA*
511	hypothetical protein	s__Bog-375_sp003142185	3348	NODE_5_length_98099_cov_24.261066	1.0132	2.2081	1.1672	0.8779	0.409639	0.436997	0.254462	0.435004	0.776319	0.31418	PredHel=10	NO_SP	1e-06	0	0	0	0					hypothetical protein		AcrB/AcrD/AcrF family	NA	NA	NA	NA	MWIVRLALRRPYTFVVMAVLIAILGTTAIVSMPVDIFPYIDIPVVSIIWSYAGLSAEEMEKRMVTIFERAMTTTVNDIEHMESQSYGGYSVTRVYFQPNAKVELGLSQVTAISQTLLKIFPPGTTPPSIVKYDASSVPIIQLGLESKTLSEQELFDLGQNFIRTQLATIQGAAVPLPYGGKFRQVMVDLDPSQLFAKGLSPVDVSNALANQNLILPAGDAKIGAIDYIVRLNSSPRVLDELNNLPVKVVNGAPVYIRDVGQARDGYSVQSAIVRINGTRGALLTVLRSGKASTLEVVNNVKAALPKILAGITPELHVRQLFDQSLFVRAAINAVVREAVTAACLTGLMILIFLGSWRSTVIVCISIPLSILVSLICLSLLGATINVMTLGGLALAVGIL…
512	Nodulation protein NolF	s__Sulfopaludibacter_sp900290315	1350	NODE_5_length_98099_cov_24.261066	0	0.5476	0.7236	0.7258	0.184709	0.0722893	0.157804	0.539452	0.738607	0.798495	PredHel=1	NO_SP	0	0	0	0	0		ko00020;ko00310			Nodulation protein NolF	efflux transporter, RND family, MFP subunit	Biotin-lipoyl like,HlyD family secretion protein,Barrel-sandwich domain of CusB or HlyD membrane-fusion	NA	NA	NA	NA	MNEINTTEDSLRLEIEQLKRQLEEQKRRAVRHSDPVNKPPTYRSLLVVVLLLALLAVAGYYRGYVPRQRREAVLAAEAQSNSSSLPLVNVVAVGRGATTGNLVLPGNIQAVTEAPILARASGYIRKRYVDIGDRVQAGQVVAEIEAPELQQQIRQAKAAVDQANSSVQQAEASLQQGRSNENLARVTAQRWQKLLDKGVVSRQDNDTYQMQWAAQQANVQALEKAVAAARSNTGAMEANVARLDELQGFQAVRSPFAGVITVRNIDTGVLVTEGSTLLYRVAQADRLRTYLNVPQADAESVRVGQAAKLTIPDLRGRTFPGTVARTSSSLDPATRTLLVEVQVPNASGQLAPGMYAQVDLSVPRKNPPLAIPGDTLVIRADGPQVAVVRPDSTVHFTRV…
513	Outer membrane efflux protein	s__Sulfopaludibacter_sp900290315	1764	NODE_5_length_98099_cov_24.261066	0	0.8382	0.5538	0.5554	0.141317	0.110608	0	0	2.62506	NA	PredHel=0	NO_SP	0	0	0	0	0							Outer membrane efflux protein	NA	NA	NA	NA	MSGPVRLDNSQRVHDLIRAGNMYLSLQDALALAIENNLDIELQRYNLPLVDAERLRTRGGGVTRGLSYNLSEVPAGVGGPLSPLVVNVAPAGTATSGTAVAANAIELGVLGEPVTSLSMQGAIGQATGTAIPIYDPILVGQLSWLHQTTPQTNNLAYGTNSLVTNGTTANTGLQQGFSTGAQLSANFANLHQNLNSLNTSYNPFTGSSLGFTVTQPLLRGFGISLNRRFIRIAGNEQRITSLLFQQQLIQTVYGVIRLYTDFVALDEDEKVKQETVTLAEKLLSDTQAQVDEGTLAQVELTRANAQLYSTRQDLINSTGLREEEEAILKTVLTREKDQEIRSARIIPTDALTIPAQDELRPIQDLIADAMAARPDLRQAGIQVENSILGLQGTRNATLP…
514	hypothetical protein	s__Sulfopaludibacter_sp900290315	363	NODE_5_length_98099_cov_24.261066	0	0	0	0	0	0	0	0	NA	NA	PredHel=0	SP	0.999086	0.00018	0.000183	0.000145	0.000138	CS pos: 17-18. Pr: 0.9754							NA	NA	NA	NA	MRRFIVTMIVFAIAAFAADISGNWKGTAEGPQGALERSFVFKVDGTKLTGETTSEMLGKSTIADGKVDGDNISFSITASMGGNELKLNYKGKATGNEIQLTSEMSGGPGGQPITWHLKKQ*
515	Probable multidrug resistance protein NorM	s__Sulfopaludibacter_sp900290315	1362	NODE_5_length_98099_cov_24.261066	0	0	0	0	0.183079	0.14322	0.312801	0	-1.87613	NA	PredHel=12	NO_SP	0	0	0	0	0					Probable multidrug resistance protein NorM	MATE efflux family protein	MatE	NA	NA	NA	NA	MLPFSDLRHEFRPMLRLAMPLVLAELAWMSMGIVDSIMAGHLGAAALGAGSLGTMIFYPIVIAGTGMLLGMDTLVAQAHGANNLLEARRSLIAGLWMALALAPVTALPILALMPLLRAAGTNPHVMELLLPYTRALLWGVGCLMFFAAFRRYLQAMDIVKPVMFAVVTANLINVFGNWLLMYGHWGFRAMGLEGSGWSTSFSRLYMALVLMVTVLRHEAQSGGLLFAMSWRPDPARIRQLARLGLPAALQILFEGAVFGIVTVLAATLDEVSLAAHSIAVQVIATTFMVPLGISSAAAVRVGQAVGRKDPRGVAVAGWTALLLSTLFMGTAGIAMAAAPRSIVRCFIADSGVIASGAVLVRMAALFELFDGFQIVSTGALRGLGDTRTPMLAHLVGYWA…
516	Tyrosine recombinase XerC	s__Sulfopaludibacter_sp900290315	897	NODE_5_length_98099_cov_24.261066	0	0	0	0	0	0.217502	0	0	0.0664979	NA	PredHel=0	NO_SP	0	0	0	0	0					Tyrosine recombinase XerC		Phage integrase family,Phage integrase, N-terminal SAM-like domain,Phage integrase, N-terminal SAM-like domain	NA	NA	NA	NA	MSELARQIDRYLAELAREDSSANTIDAYFADLHQFLAYLSPPDLAPPEPPAIDLLTLREWMAWLYGQKLDPVTIRRKLAAVRSLFRFMAREGVVPLNVARLVRTPKAPKKLPEVMTPEQVNTLIDGVGADSLDRPFPLRDRALFELLYGCGLRISELAGLNLEDVDRSEHWLRVRGKGRKERQVPVPGQAAGALERYLAERPVVREEQAVFLNYLGHRLTTRGVSMIVKLYATLLSGDPSVHPHAFRHAYATHLLADGADLRAIQELLGHARLSTTQKYTQVSLTNLMAVYDKAHPKA*
517	Methylenetetrahydrofolate--tRNA-(uracil-5-)-methyltransferase TrmFO	s__Sulfopaludibacter_sp900290315	1338	NODE_5_length_98099_cov_24.261066	0	0	0.7301	0	0	0.291603	0	0	0.525826	NA	PredHel=0	NO_SP	0	0	0	0	0					Methylenetetrahydrofolate--tRNA-(uracil-5-)-methyltransferase TrmFO	tRNA:m(5)U-54 methyltransferase	Glucose inhibited division protein A	NA	NA	NA	NA	LNAPIHIIGGGLAGAEAAWQIARRGLPAILHEMRPARPTPAHQTGRLAELVCSNSLKSESLSTAPWLLKEELRRLDSLLLAAAQKARVPGGHALTVDRDLFSEAVTQAIAAEPLIELRREEVTALPENAIVIIATGPLTSEALAEEIARLTGSGRLFFYDSISPIVDAETVDTGIAFWASRYGKSTDGTDDYLNCPFDREQYEHFVDELLHAQNVTAHIEEDRTPFFEACLPIEEIARRGRDTLRFGPMKPMGLTDPRTGRRPYAVVQLRQESLRAQSFNLVGFQNHMKFGEQARILRLIPGLEKAEFLRFGQIHRNTYINAPALLTPTLQLRAHPEIFFAGQISGVEGYVEAIATGMMAGMHAAALHAGEQPRPLPRETALGSLCHYISGADPSNYQP…
518	DinB family;DinB superfamily;Protein of unknown function (DUF1572);Protein of unknown function (DUF664)	s__Sulfopaludibacter_sp900290315	525	NODE_5_length_98099_cov_24.261066	0	1.4082	1.8608	5.5987	0	0.185796	0	1.73386	1.74101	0.469261	PredHel=0	NO_SP	0	0	0	0	0							DinB family,DinB superfamily,Protein of unknown function (DUF1572),Protein of unknown function (DUF664)	NA	NA	NA	NA	MDLSLERIFLNHSIEKLNQYTGRIETCLEMLTDEQIWARGNANENAVGNLVLHLCGNVRQWIVAGVGNRPDIRERDKEFAATGGVPAVELMARLRATVQEAAATIGPLTGAQLAEPRCIQKYDVTVMEAIYHVVEHFSMHTGQILFATKMLTGTDLGFYRHLSSAAAARSEVTP*
519	Glycosyl transferase family 2;Glycosyltransferase like family 2;Glycosyl transferase family 21;Glycosyl transferase family group 2	s__Sulfopaludibacter_sp900290315	1611	NODE_5_length_98099_cov_24.261066	6.8431	2.5239	1.8192	1.8245	1.5477	0.847633	2.64454	0.564998	-0.0715284	0.944843	PredHel=6	NO_SP	0	0	0	0	0		ko00500					Glycosyl transferase family 2,Glycosyltransferase like family 2,Glycosyl transferase family 21,Glycosyl transferase family group 2	-	GT2	GT2	GT2	MPASLPLALLANTSATQKLIQRLSDNTFAGIHQLAWFDWAMLIPYFAILIVLSVYGIHRYEIIRTYFKHRKKAVHEPAERFVKLPPVTIQLPLYNERYVTERLIEEVLKVEYPRELLQIQVLDDSTDDTAPFAEALVERYRTIGYPIEYHHRSNRDGYKAGALQEGLETATGEFVAVFDADFCPPADFLMRTVHFFADPKVGVVQTRWSYLNRDYNFLTEVEAMLLDGHFILEHGARSRSGLFFNFNGTAGILRKSMIEDAGGWQHDTLTEDSDLSYRAQLKGWRFMYLPGLDCPSELPVEMHGFQVQQSRWAKGLTQVAKKLLPSILKADLPKRVKAEAFMHLTPNISYPLMIVLSMLMLPVMIVRFYMGVWEMVFIDLPLIAASFWSISLFYVTAQK…
520	Uncharacterized ABC transporter ATP-binding protein TM 0352	s__Sulfopaludibacter_sp900290315	690	NODE_5_length_98099_cov_24.261066	0	0	0	2.8399	0.361356	0.282725	0	0	1.83131	NA	PredHel=0	NO_SP	0	0	0	0	0		ko02010			Uncharacterized ABC transporter ATP-binding protein TM_0352		AAA domain, putative AbiEii toxin, Type IV TA system,ABC transporter	NA	NA	NA	NA	MSSAPVIEIQDLRKTYRVGQVDVPALRGVDLAVQPGEFLSIVGPSGSGKSTLFHIIGGLTPPTSGKVRIMDQDLASLSDAGRTRLRRRTVGFVFQKFNLLPNLTARDNIAVARYLGGGSQKADPQFDEILRLLGISQRLGHKPNALSGGEQQRIAIARAVVNRPAILLADEPTGNLDTANSKAVLEILRDLNQRTGQTILMITHNTEAAAYGHSTVHMRDGQIVQRTGA*
521	FtsX-like permease family;MacB-like periplasmic core domain	s__Sulfopaludibacter_sp900290315	1098	NODE_5_length_98099_cov_24.261066	0	0	0	0	0.340611	0.355286	0.582028	0.331643	-3.04065	NA	PredHel=4	NO_SP	4e-06	3e-06	0	0	0		ko02010					FtsX-like permease family,MacB-like periplasmic core domain	NA	NA	NA	NA	VIAKLVLENLKHRPVRSLLSVLLIAGPVTLILSLVGLTHGMSEDTQRRQRGAGADIVVRGSTASSALTFSGASVPEGLTGAIEKQPHVRMAMGVINHNVELPLVVTGIDMQAFNQFTGGFTYLAGHGLEADNDILLDRYVAQQKKAEVGSSVKVLNQMWHVAGIIETGKLVRMAVKLHILQELDAARGKVTQIYVKVDDPANIPTVVPELKALLPSYSVETMAELIAAFDFNRIQGVSAFTTVIVVLGVVFGLIVVCLSMYMAVLQRTREIGILKAIGAGKTFILEIILLEALVMGIGGTILGILMSYVAYGLIRALVPASLTIIIVTSWWPIVGGITMVGAALGSLYPGWNAASHDAIEALSYE*
522	hypothetical protein	s__Sulfopaludibacter_sp900290315	906	NODE_5_length_98099_cov_24.261066	0	0	0	0	0.275207	0.753602	1.17556	0.401849	-3.61466	0.142087	PredHel=1	SP	0.832753	0.166734	0.000141	0.000112	0.000118	CS pos: 24-25. Pr: 0.8175							NA	NA	NA	NA	MLRRTPVAILLLCLISAVLSSCLAHRLPFGRAGANPNQKLLTAGQPALIEAISRQYNAIHDFNATVDMAPSLGSAEKNRITEYKDVRAYIYFRKPAEIHILGLAPLVRTRAFDMVSDGADFKLYIATQNRFIVGRNAVEAPSRNKLENLRPAHFVSGLLVRPLDPKTDQLTMINLTDENNAFYILLALHEVGGKLQPARSIWFSRVDLQMSRQLIFDDAGNILTDARYSQWHAYDNVPFPKHIEINRPRDEYGVIIDIVKMDINKGVPDDKFELTQPEGSTLEVVGQPPSKTQPPPPGKKK*
524	hypothetical protein	s__Bog-159_sp003166475	732	NODE_5_length_98099_cov_24.261066	0	1.01	0	0.6692	0.340611	0.26651	0	0.497419	0.550885	NA	PredHel=0	NO_SP	0	0	0	0	0								NA	NA	NA	NA	MPGDEVYELYIDALTPTTISMARLAEYMADFAELLGHQEHVHFEAVKPGSLSLASRVEPIAQNKVRRRVDEVRYGNGPRAAVKAYQSLDNRLAEDNAVGRIVHRSAKVIEFPGRTRVQERSMGPVEQAGTLDGEVIQIGGRDETINVHLKAGDDVVHCITTKAIARRLAHHIFGPPVRLSGVGMWSRAESGKWSLRSFTVRDFETLDQTPLPKLFENLRAKLAPGPNGRPNPVTFLRELREEQ*
525	hypothetical protein	UNKNOWN	591	NODE_5_length_98099_cov_24.261066	0	1.2509	0	0	0.21098	0.330103	0	1.84827	-1.22883	NA	PredHel=0	NO_SP	0	0	0	0	0								NA	NA	NA	NA	MVAFDNTILSVLLFPDAELQEGPDATPVERARERVNALVQEIADGGEQVLVPSPALAEVLATPECDMEEVLSTLRVSAFIRIGDFDQRAAVELAIRLRNAAAAGDIREGLKTTKTKMKFDRQIVAIALTNGARVLYSDDDGVKKFGEGSGLKVKRTSELPIPAVQQDLFEGGKPAQAEPPGSPDAGTSATPAPKPE*
526	Protein of unknown function (DUF3489)	s__Fen-330_sp003137035	414	NODE_5_length_98099_cov_24.261066	0	0	0	0	0	0	0	0	NA	NA	PredHel=0	NO_SP	0	0	0	0	0							Protein of unknown function (DUF3489)	NA	NA	NA	NA	MTNAEATTAAGTAAVTPQGAAVAPGTAKATTKASQKKAAPKAKTGAKPAAAKTAPAPKQAKPAAKARKPEARDGSKKSAVIELLRRKEGATAAEIAKVTKWQAHSIRGFISGTISKKMKLAVESVRNEQGERVYKVK*
527	hypothetical protein	s__SCUR01_sp004297235	318	NODE_6_length_97697_cov_24.318644	0	0	0	0	0	0	0	0	NA	NA	PredHel=0	NO_SP	0	0	0	0	0								NA	NA	NA	NA	MPEKKMKEPARKARSQSSKAGAYVQEEMEHIRQGKHGARSTKQAIAIGLSKARRAGVKVPARRGQKVTKATNRRPNPTRSRAASNALKRHAAISRQVKRMFTPEF*
528	PRC-barrel domain	s__Solibacter_sp003136215	435	NODE_6_length_97697_cov_24.318644	0	0	2.2458	0	0	0	0	0	2.25883	NA	PredHel=0	NO_SP	0	0	0	0	0							PRC-barrel domain	NA	NA	NA	NA	MRKGKRKPTDPGDNYRQVMAASTLNGESVRNDAGEDLGTVDEIMIDIPSGRVAYAVLSFGGVLGLGSKLFAVPWNALQVDEDEKCFVLNVDKATLDSAPGFDKNNWPDMADTTFRSQIFRHYGAEPYWEEEYPERKTLGGGGGL*
529	AsmA-like C-terminal region;Type II secretion system (T2SS); protein N;TamB; inner membrane protein subunit of TAM complex	s__Solibacter_usitatus	4836	NODE_6_length_97697_cov_24.318644	0	0	0.202	0	0.0258176	0.0403117	0	0	1.53854	NA	PredHel=1	NO_SP	0	0	0	0	0							AsmA-like C-terminal region,Type II secretion system (T2SS), protein N,TamB, inner membrane protein subunit of TAM complex	NA	NA	NA	NA	MTRRRKVVAILAASLLGLAGVVFVAGIVIVRTDWFRNMVRDKIITAVEGATGGKVETASFRFDWTHLRAQVRDFVIHGLEPANAAPLFRASLVQVDLKVTSPFHGFVDLAYLLVDTPQANVIVYADGRTNIPAPKIQSKSSGKTGVETIVDLAIGRFDLRNGSVLFGDRKSNLSASGAGLRAQLTYSAVKASYSGEIDVSPLRIQSGGNPPLEVDVRLPLTVEKDKVTLANARLRTANSQVLLNGSMDRLIDPRVSAHVNAKVALDEAKRALGLTMPLDTVRGPRFLTADVTWSMDSASVNLQSARASLGASNIEASGTLRGATQQAGMRFRSTLSLGELGALLRLSARPEGVVKASGNATMDANNAYKVTGDVDARGVAVHQGTTTIRDVSLDSAVTA…
530	hypothetical protein	s__PSRJ01_sp003175985	588	NODE_6_length_97697_cov_24.318644	0	0	0	0	0	0	0	0	NA	NA	PredHel=1	LIPO	0.333226	0.666698	1.9e-05	2e-05	1.8e-05	CS pos: 21-22. Pr: 0.6457							NA	NA	NA	NA	MRLNSYLYLRFLAAALTMLSVCAGAVLDRVAIVIDKQVITESELLGDLRLTEFINGQPLDLGPLARRDAAEHLVDQELIRRDMESGGFAKPNAAQGDALLRKFRQEHYPAPAAYLAALQKYGVTEEQLKQRLLWQLTAIEFTDLRFRPVQQEEPSQSADRAVTDGAAGSVDQQMDAWLKQARSNAKIILKPEAFQ*
531	outer membrane protein assembly complex; YaeT protein	s__Solibacter_usitatus	2946	NODE_6_length_97697_cov_24.318644	0.5757	0.5019	0.6632	0.3326	0.338528	0.0330647	0	0.123562	1.2516	0.496778	PredHel=0	SP	0.998707	0.000247	0.000222	0.000191	0.000173	CS pos: 21-22. Pr: 0.9741					outer membrane protein assembly complex, YaeT protein	Omp85 superfamily domain,Surface antigen variable number repeat	NA	NA	NA	NA	MASRLAAGLPYVLALASAAYADDLMPPSQYEGKAVTAVRFVPAVQPATEAGLKKLVGVNLGSPLRLADVRAAIKRLYGTGEYSNVEVDTEPAASGLTLIFHTTNQWFVGPVDARGKINNPPSSSQLANAARLDLGTPFSDSDLDTAVASLKTLLQRNGLYRGTVTPQVVRDSQHQQVAVTFQVNSNKRARLTLPNITGDPKLDPNEVAHAAKYKQILFFPWKLATQNNVQSGLDKIRGKYEKQDRLTADVALDHVDFLSSEYRVRPTIHVDGGPKIKLNAEGAKVSQDTLKTYVPVFDEGTVNEDLLVSGARNLRDYFQNKGYFDVEVDYASRNTSADLQTITYKVSLGEVHRVVRVEIKGNRYFTTGQIRERMYIQPKGFIRLRHGRYSGSFATRDEQ…
532	IclR helix-turn-helix domain;Periplasmic binding proteins and sugar binding domain of LacI family;Periplasmic binding protein domain	s__Sulfopaludibacter_sp900290315	1209	NODE_6_length_97697_cov_24.318644	1.4029	0	0	0	0	0	0	0	2.57159	NA	PredHel=0	NO_SP	0	0	0	0	0							IclR helix-turn-helix domain,Periplasmic binding proteins and sugar binding domain of LacI family,Periplasmic binding protein domain	NA	NA	NA	NA	VAGRAVVFWMPKLLQQLSSRDSLRGVHVKTSNHSRYMVKSLVHASRILEAFQTAGDVLRLRDVVTRTGFNKGMCFRLLYTLHQCGFLDKVGENHYRLASEVRRRRLYRLGYAAQGQDTSFDREVRMSLTRAAEREHVELITVDNRYQPKIALRSADYLIREQVDLVIEFQTDELIAPAIASKYMEANIPFIAIDIPHPGATYFGANNYQAGLMAGHYLGRWAKKHWAGEVDEILLVELQRAGSLPKARMRGVLTGISEMIRVSERCRTLSIDGDGQFQQTLERVRKHLRESKSRRVLVGAANDSSALGAMRAFQEAGRANECVVVGQNGEPEARAELRTAHTRMIGSVAYFPEKYGDGLLRLALDILARRVVPPAVFTNHQLITPENVDHFYPNDSLLT…
533	L-rhamnose-proton symporter	s__Sulfopaludibacter_sp900290315	1083	NODE_6_length_97697_cov_24.318644	0	0	0	1.8094	0	0	0	0	3.22898	NA	PredHel=10	NO_SP	0	0	0	0	0					L-rhamnose-proton symporter		L-rhamnose-proton symport protein (RhaT)	NA	NA	NA	NA	MTPNPALGVIFHWLGGLASGSFYVPFRAVKRWSWETYWLVGGVFSWIIVPWVLGLYITNDLTAVLSATPVRTLFWCYFWGLLWGLGGLTFGLTMRYLGMSLGMAMVLGYCAAFGTLMPPIFDGIFMSSVVGTTSGQVILVGVAVCLGGIAFAGKAGMSKESEMSPEQKKSVIKEFNLKKGVLVATFSGVMSACFSYGLRAGDPIKALTLQHGTSVLWQGLPVLVVVLLGGFTTNFIWCVILNVRNRTAYQYTSPISRDPELKRDPSVPLLRNYFFSALAGTTWYFQFFFYTMGETQMGKYKFSSWTLHMASIIIFSSLWGIGLHEWRGASKRTWAFLFLSLATLVASTMIVGYGNYLGTK*
534	Tetratricopeptide repeat;Tetratricopeptide repeat;TPR repeat;Tetratricopeptide repeat;Tetratricopeptide repeat;Tetratricopeptide repeat;Tetratricopeptide repeat;Tetratricopeptide repeat;Tetratricopeptide repeat;Tetratricopeptide repeat	s__BM002_sp002899795	1803	NODE_6_length_97697_cov_24.318644	0	0	0	0	0	0	0	0	NA	NA	PredHel=8	NO_SP	0	0	0	0	0		ko01030;ko00230					Tetratricopeptide repeat,Tetratricopeptide repeat,TPR repeat,Tetratricopeptide repeat,Tetratricopeptide repeat,Tetratricopeptide repeat,Tetratricopeptide repeat,Tetratricopeptide repeat,Tetratricopeptide repeat,Tetratricopeptide repeat	2.4.1.109	GT105	GT105_e5	N	MTLHSRGEGKGGVAERAVRRRDARTRKRVRSGNPVEPSPAGLTRREQVLCVGLALATLILYFRTFHYDFVFYDDNTFVYENPVVRAGLKAAGVAWAFGLHFANWHPLTWISYLIDAQLFGMNAGGFHLVNVLLHTVSVVLLFVALFRMTGRPWRCAVVAAIFALHPLHVESVAWVAERKDVLSTLLEMIALLLYAKYAEHPTTKRYLPVAMVFALSLMAKPMLVTFPVILLLLDYWPLQRIEWPPRWPKDRRVLLEKIPLLLLSLAASVATVVAQRSYGTVASLAGTPVTTRIQNAATAYVTYLQQAFWPANLGVLYPAAPPVWGTAELALAILLAVTAAALLLARKLPYLFAGWFWYLVMLAPVIGLVQVGAQSKADRYMYVPLVGLTIAIVWGAADW…
535	Domain of unknown function (DUF305);Domain of unknown function (DUF4142)	s__Solibacter_usitatus	624	NODE_6_length_97697_cov_24.318644	0	0	0	0	0	0	0	0	NA	NA	PredHel=1	SP	0.832771	0.166792	0.0001	8.8e-05	8.6e-05	CS pos: 22-23. Pr: 0.8135						Domain of unknown function (DUF305),Domain of unknown function (DUF4142)	NA	NA	NA	NA	MSSRLYVLSLAAAVVLTGAAYGQTMPPPGGGGSPMGAPQGSTPGNPGAIPPDHQMDPYTTDKDFVRNVAELSSTEVQLGKLAQDKASSDTVKELGKQMVDGHTKTGEQMKQAAAALKIQLPSEPPRKAKKAEDKLAKLSGPDFDRAYARMAADEQKQAVKQFEREAKDGKVPGVKDFAAKNLPVEQERQKHAEDLASPGTGTAARQK*
536	Probable sulfite/organosulfonate exporter TauE	s__Solibacter_sp003136215	648	NODE_6_length_97697_cov_24.318644	0	0	0	0	0	0	0	0	NA	NA	PredHel=6	NO_SP	0	0	0	0	0					Probable sulfite/organosulfonate exporter TauE		Sulfite exporter TauE/SafE	NA	NA	NA	NA	VAVPLLALLVPVEVAAPVAVLVSITVAFIVVVQDWRKVHIRSAGWLVLPTMLGIPLGLMLLKTVAEPSMKVLLAAVIITFSAHSLIGGKRRELKNDRLAWLFGFGAGVLGGAYGMNGPPLAIYGSLRGWSPQHFRATLQGYFLPASLAGLWGYHLAGLWTPAVNRFYMQSLPLVIVATFLGRAINRRMRTQQFLRYVHGGLILIGIVLLLQAVAG*
537	Cellodextrinase	s__BOG-224_sp003139735	1758	NODE_6_length_97697_cov_24.318644	0	0	0	0	0.141861	0	0	0	0.0664976	NA	PredHel=0	TAT	0	0	0.946547	0.053459	0	CS pos: 25-26. Pr: 0.6262	ko00500	PWY-1001		Cellodextrinase		Glycosyl hydrolase family 9	3.2.1.4|3.2.1.91|3.2.1.73|3.2.1.-	GH9	GH9_e1	N	MNRRSFLLSTGLAAGVSAAPQNAPVRPEPVESATPTDRPAIVLSQIGFLPKCRKTVIYRLAPGGIVPENFTLRDVGGPPQPFSLSRPLAKAPGDVPNCLIGDFSDLEREGFYQITTGRERCAPFFVRPDAWRRTLPKAVSYHHAQRCGIAVPNIHPACHLDDARRRDTGEHVDVTGGWHDAGDLRKWMDATMMAGFGLLRLARHLGDRWDLGGSGIGVLLDEMRWGNRYFLKMQDKDGRVWADTAGGVNGDNSDNHWTDNQAGTADDRYINPAKPAMVQAMFIALQAMVSQAFAESDPGYSQSCLAAGVRCWEATEHPRQTRDLSWRLLAAVELYRARPDSHFAQEAAKLGDALAAFQISSFIASQRKVRGFWAAGDARQTPFCDPVYSALPAIAMLEL…
538	BNR/Asp-box repeat;Sortilin; neurotensin receptor 3;	s__Palsa-187_sp003170295	3141	NODE_6_length_97697_cov_24.318644	0	0.2354	0	0	0.198478	0.124196	0	0	-1.07179	NA	PredHel=0	SP	0.99848	0.000338	0.000285	0.000234	0.000216	CS pos: 18-19. Pr: 0.9715						BNR/Asp-box repeat,Sortilin, neurotensin receptor 3,	NA	NA	NA	NA	MTCRILAATAAFSFALWSAELNPSLFERLEYRSIGPASMGGRITDIEGVPGRPELVYVATASGGLFKTTNGGTTWTPIFDREATISIGNIAVDPRNSDVVWLGAGEANARNSVSFGDGVYKTLDGGRTWRNLGLRDTHHISRVVLNPLNTGIAYVCALGHNTGPNEERGVFMTTDGGETWKKTLYIDAEHGCADMDIDVNNPNVLFATMWRFDRKPWRFTSGSEKTGVFRSLDGGRTWKQLQTGLPKGWGRVGVRVAPSNSNVVYVIGESTEGTLYRSDDRGDHFRMMTNNPVVVGRGLYYSHLTIDPTDENRIYTIGMRLSMSIDGGHTIRGISATTHGDYHTVWVDPKNPNRLWQGQDGGIAVSYDRAETWEWIGNIPIGQFYQVFADNRAPFYYLS…
539	Amidohydrolase family;Amidohydrolase family	s__PALSA-243_sp003135055	1947	NODE_6_length_97697_cov_24.318644	0	0	0	0	0	0	0	0	NA	NA	PredHel=0	SP	0.999189	0.000169	0.000177	0.000145	0.000149	CS pos: 18-19. Pr: 0.9799	ko00340					Amidohydrolase family,Amidohydrolase family	NA	NA	NA	NA	MRLTLAAVLMALSLHAQAGSLVIHMMLHAIGEERYEIAPSSGGFTVNTTHHYADRGFFDRTVTASLRTKTDYTPVSAEVKGTGEPYVARVEGSEAMVQENGSTRTFTAPDGYFAITGPAPFALQMVMMRYWRAHEKPAGVEMLRAEPGAEPVRIEFAGRDTIAIDGRTIGLERYTIANLMFGREVLWMDEQGNLAAAMTFAGGLPMEAVRDQYEPALPELFRKGVAQEMADLEALGRETPPELSGAFAIAGAILVDATGAPPVEDAVVIVRNGRIAAAGPRSKVPIPHGMTVLNGKGQTLLPGLWEMHTHFSGVEFGPALLASGITTARDCGGEFDYLVAQRDAVEKRGALGPRLLLAGLVDSGGAKAFGHVVAETPEEGRAVVDRYRAAGFQQIKLYT…
540	hypothetical protein	s__Solibacter_sp003136215	795	NODE_6_length_97697_cov_24.318644	0	0	0	0	0	0	0	0.229007	NA	NA	PredHel=0	NO_SP	0	0	0	0	0								NA	NA	NA	NA	MKFGGVEISRLIAGCNPFYGFAHYNNILATVMKEYYTPERVCEVLHRCNQFGIDAHNWVDVPRARQDLERFQAEGGKMHLIVQGVGDPTAICRALKPLAIYHHGEHTDKAWQSGTLGAVKEWCRKVRDLGVQVGVGTHKPEVLEQVEHEGWDVDFYAGCVYNRTRTADEWKRVLNNELVEMQGDVYLRSDPPRMYKAMRQTGKPCFAFKIMAAGRIDGGGAEQAFRTAFESIKPNDGVFIGLFPRVKDEVRENAERVRRILAGA*
541	Uncharacterized ATP-dependent helicase YprA	s__Sulfopaludibacter_sp900290315	2334	NODE_6_length_97697_cov_24.318644	1.4533	0.4751	0.8371	0.8396	0.106803	0.0836128	0.0913128	0	3.20706	0.0415555	PredHel=0	NO_SP	0	0	0	0	0		ko00230		cd09639_cas3_CAS-I,cd09710_cas3_CAS-I-D,mkCas0139_cas3_CAS-I	Uncharacterized ATP-dependent helicase YprA		DEAD/DEAH box helicase,Domain of unknown function (DUF1998),Helicase conserved C-terminal domain,Type III restriction enzyme, res subunit	NA	NA	NA	NA	MDLSLGFPEFSQELSVSSNPSLEAVVSRFRSLHQQADSPVRAIHHQAATEGSFAEMPAGVDARLRKALETRGITRLYTHQADAFEQIAAGNNVTIVTPTASGKTWCYNLPVLNLLLNDAGARAMYLFPTKALAEDQLHEFNAAVEEMGSDIRAFTYDGDTPQDARKAIRQRANVVLTNPDMLHSGILPHHTKWARYFENLRYVVIDELHYYRGVYGSHLANLLRRLARICEFYGSRPQFICCSATIANPRELGETLTGKSSELVERNGAPRGEKYFIFYNPPVVNRQLGIRRSYINETLRVALEFIERNLQTLVFANNRLATEVLVTYLKDACDRKPIPSETVRGYRGGYLPRERREIERRLRDGQIRAVVATNALELGIDIGSLDAVVMAGYPGTIAS…
542	PilZ domain	s__Sulfopaludibacter_sp900290315	321	NODE_6_length_97697_cov_24.318644	0	0	0	7.6306	1.5535	0	0	2.2686	0.319048	0.930345	PredHel=0	NO_SP	0	0	0	0	0							PilZ domain	NA	NA	NA	NA	MEQRRTRRFKLQLPLSITRAGAEKVALIGLTNNISSSGVLFTTEREPDLGGPIEYVITLNSDGSQSVNLRCIGKVLRAGRAAGTADVSTGYQIAATLERYEFIRDR*
543	ATP synthase subunit C	s__Sulfopaludibacter_sp900290315	312	NODE_6_length_97697_cov_24.318644	0	7.1085	0	6.2806	7.9915	1.25048	2.04829	3.50105	-1.05941	0.461181	PredHel=2	SP	0.666188	0.333444	9.3e-05	8.4e-05	9e-05	CS pos: 21-22. Pr: 0.6412	ko00190;ko00195;ko05012;ko00260					ATP synthase subunit C	NA	NA	NA	NA	MTKKVVILLFLLLAAGTMLCAQTPATAGGGAVNWPIPVSRGLSMAIASGLCGLAQSKAIAASVEGMARNPGASAAIRFALILGLILIESLALYTMVIAIVFMS*
544	ATP synthase subunit a	s__Sulfopaludibacter_sp900290315	732	NODE_6_length_97697_cov_24.318644	2.317	2.0199	0	0	0.681222	0.79953	0.872997	1.98968	-1.05823	0.536043	PredHel=4	NO_SP	0	0	0	0	0		ko00190;ko00195;ko05012	PRPP-PWY;DENOVOPURINE2-PWY;PWY-6126		ATP synthase subunit a	ATP synthase F0, A subunit	ATP synthase A chain	NA	NA	NA	NA	MHGTELWLTKLFNDHLASLGNFFLGLVHMPPEARPWVNHITMQVLVAFLIIVIFALLRPRLSADRPGKFQHTLELIYDFVRGQADEQVGHEAHRYLAFFGTIFIFVLCMNLIGVVPGFESPTMSAPVPLGCALATFCYYNVVGVQANGIFKYMGHFVGPIPAMAPLMIPIEIVSHLARPLSLTLRLFANMYAGEQVTMTFLSLTYFVVPAIFMGLHVFVALLQAYIFMLLTMLYVAGSTAHEH*
545	ATP synthase I chain	s__Sulfopaludibacter_sp900290315	372	NODE_6_length_97697_cov_24.318644	0	0	0	0	0	0	0	0	NA	NA	PredHel=3	NO_SP	3e-06	0	0	0	0							ATP synthase I chain	NA	NA	NA	NA	MTELEVSSALARIRKLIGALSLGGTAAAFAWRGWPAGGGFALGAVVSWLNFRWLHQTVDGLAGKGAPKRLAWIVGLRYLLLGGAAYVILRFSKIDRVAALSGLFVTAAAVIVEMIFELRNARN*
546	Putative F0F1-ATPase subunit Ca2+/Mg2+ transporter	s__Sulfopaludibacter_sp900290315	204	NODE_6_length_97697_cov_24.318644	0	0	0	0	0	0	0	0	NA	NA	PredHel=2	NO_SP	0	0	0	0	0							Putative F0F1-ATPase subunit Ca2+/Mg2+ transporter	NA	NA	NA	NA	MLAQVEEYVALALMLPVATFVGYGMGYLLDRFFGTSFLKIVFLVLGIVSGFVQIIRQLSRDSRDDGA*
547	Uroporphyrinogen-III synthase HemD	s__Sulfopaludibacter_sp900290315	801	NODE_6_length_97697_cov_24.318644	0	0	0	0	0	0	0	0	NA	NA	PredHel=0	NO_SP	0	0	0	0	0							Uroporphyrinogen-III synthase HemD	NA	NA	NA	NA	MAFSGMRVLALESRRAAEMAELIRRQGGEPFVAPAMREVPIEEHAGVFRFADRLFAAEFEMMILLTGVGTRQLNRVLAARYGETAFADALRKIAVVARGPKPVAALRELGVTPAAVAPEPNTWRELLQAIEGRSERRMAVQEYGRSNGELLEALRARGGEVTVVRVYQYGLPENAEPLCEAARRLAAGEFHAALFTTAVQIVHLAYTAREQGIEDAMLTALRRCLIGSIGPTTTEALEEFGIQPTLEPSHPKMGILVKEAAERARG*
548	hypothetical protein	s__Sulfopaludibacter_sp900290315	501	NODE_6_length_97697_cov_24.318644	0	0	0	0	0	0	0	0	NA	NA	PredHel=0	SP	0.998868	0.000263	0.000228	0.000185	0.000185	CS pos: 16-17. Pr: 0.9543							NA	NA	NA	NA	MKLLLPFLCCAAWMQAQAPADSQLLNEVRQLRQDLAVTTLAVQRTQILLYRLQLADAAMGRATQRADEARTRLAAVQQRHKNKANQIQSLEAQLNLPPDPSLKEKLPEIVADFKREMESWAPDEQDAQTRQIDAETQLRAEQAKRDGLEATLDKLDKQLEAATVRQ*
549	hypothetical protein	s__Sulfopaludibacter_sp900290315	504	NODE_6_length_97697_cov_24.318644	0	1.4668	0	0	0	0	0	0	2.08733	NA	PredHel=0	SP	0.998937	0.000243	0.000215	0.000179	0.000175	CS pos: 16-17. Pr: 0.9660							NA	NA	NA	NA	MKLLLPLLCCAAWMQAQTSTDSQLLNEVRQLRQDLATTTLSMQRTQILLYRLQLSDAAMTRATERVDQARTQLTGIQQRLKNDADQIQAMQDELNRTQDSAQKARLPNMIANLKKDLENWTPNAQDAQSKQIDAESQLRTEQAKRDALEAALDKLDKQLEAATAARQ*
550	Prolyl oligopeptidase family	s__Sulfopaludibacter_sp900290315	2907	NODE_6_length_97697_cov_24.318644	1.7503	0.2543	1.0082	0	0.0857869	0.268412	0	0.125283	1.71045	0.292434	PredHel=0	SP	0.999162	0.000186	0.000182	0.000151	0.00014	CS pos: 21-22. Pr: 0.9778	ko00040					Prolyl oligopeptidase family	NA	NA	NA	NA	MFLRFASLCGLVSLLAISAPAQTKRPLNHHDYDGWRTIAGQHLSPDGKFVAYAVFPEEGDGEVIVRSLVTGKETRYPAGARPAPAAASEEAPAAEVRGATILFSSNSRTVVFSTFPAKADTDKAKKDKKTADQMPKDGMVIVDLSSGQATPVPRVKQFALPENAAGYLAYLREAPEGAGAANGRATGNGDSDQQGGRGGRGGAGGGAGRGARPEFGTDLVLRKLSDSTERSFSDVVEFTFTHDGGHLVFAVSAHDSSRNGVFAARPGSPDAPAALLAGKGKYLKLTWDEKQTELAFLSSHDDADAKQPKWKLYGWDRQSPAAAELVSAATPGLRAGFAISDKGNLSFSKDGTRLFFGCAIPAPVKPDAAESSTDDKAVVDLWSYKDDYIQPIQKVRATR…
551	Dipeptidyl peptidase 3	s__Sulfopaludibacter_sp900290315	1977	NODE_6_length_97697_cov_24.318644	0.8579	0	0	0	0.756682	0.444063	0.377118	0.736662	-3.15121	0.0519743	PredHel=0	NO_SP	0.489759	0.00013	0.000148	0.000113	0.000106					Dipeptidyl peptidase 3		Peptidase family M49	NA	NA	NA	NA	LRIALIFVLAGVAVGAGGEALVDRVGTTGFVQLQAESFKALSPRQQSLAFYLSQASIAIDPINYDQNSRFGLRQKRLLEALVNLPPDGRMQILNFTKLFWANRGNHNEMTAQKIMPEFTFEQLQAAAAQALKAGGFKGAPYGTPAIKNQVDLDRELEALRPSLFDPNFEPMITAKSPQGGKDILQSSANNFYLNVSMKDVANFHDTHPLNSRLVKGRDGKLVEEVYRAGTPDGKVPPGLYAQFLRKANGFLEEARKYAEPGQDKVIANLIRYYQTGDPADWIQFGIAWVQNNPSVDFANGFIEVYRDARAAKATSQSFVSITDQKLNSLMVKLAQKAQYFEDQAPWLPQYKKQGVKPPLAKAVETVIETGDFHVTTVGDNLPNENEIREKYGSKSFLFT…
552	Acetyltransferase (GNAT) family;Acetyltransferase (GNAT) domain;Acetyltransferase (GNAT) domain;FR47-like protein	s__Sulfopaludibacter_sp900290315	975	NODE_6_length_97697_cov_24.318644	0	0	0	0	0	0.200109	0	0	0.0664979	NA	PredHel=0	NO_SP	0	0	0	0	0		ko01032;ko00511;ko00530;ko00380					Acetyltransferase (GNAT) family,Acetyltransferase (GNAT) domain,Acetyltransferase (GNAT) domain,FR47-like protein	NA	NA	NA	NA	MAARLNPALMGTPQIVDLRSVSALELEPVLQEETAAWRNELDWDFDKSADLVRRFVDLRALNGAALVERGEVTGYLYYVLEEGKGLVGDLYVRHAVRTRDRENLLLESAMDAIACNTHVHRVESQLMMLSYDPHRVLPRGDGAAIFDRNFMRVALPDASLAEGRVRRPMYIERWSDLYQDDAAQLIAKAYAGHVDSRINDQYRSTMGARRFLHNIVEYPGCGTFFRTASYAAFEASTGRICGISLASLVSQDCGHITQICVSPQARGTGIGHALLRRSLMTLREVGCRAASLTVTSCNEDAVALYQRVGFQTIRKFSAFAWQAL*
553	acidobacterial duplicated orphan permease	s__Palsa-89_sp003166865	2346	NODE_6_length_97697_cov_24.318644	0	0.3151	0.4164	0	0	0	0	0.310445	0.640872	NA	PredHel=8	NO_SP	0	0	0	0	0		ko02010				acidobacterial duplicated orphan permease	FtsX-like permease family,MacB-like periplasmic core domain	NA	NA	NA	NA	MRLAFRSLWRKPAFALVAVATIALGVGANTALFGVIYTVLIQPLPFRDPGKLVQIWETHPALPQLQVTVPDFQDWRTQARSFEQLAAYTLSAMNTGTLLGQGEPEIVHATMAGSNLFPMMGIRPLAGRAFTDAEERAKQNVALISESLWRRKFGADPAVVGRQIRLDAQSFAVLGIVPRRQAFPEWADLWIPLSLIEPGLATRRKFHPLEVIARLGPGVRPEQAQAEMQAIARRLEQAHPDTNRTIGAFVIPLARQTTGAVRPSLLLAWAAVGLILLMACANLAHLFLARVIERRQEMSIRVALGARPWQLMGQVAREALLVAAVGGAAGMISAIWTSQLLSKLAASQIGRAEWTGFAAPVWLFAAAISLTGGLLFALPACWQVMRARMTLGDAGRSVT…
554	Uncharacterized transporter YclF	s__Sulfopaludibacter_sp900290315	1485	NODE_6_length_97697_cov_24.318644	2.8553	1.4935	0	0	0.33581	0	0	0	2.70632	0.525252	PredHel=13	NO_SP	0	0	0	0	0					Uncharacterized transporter YclF	amino acid/peptide transporter (Peptide:H+ symporter)	Major Facilitator Superfamily,POT family	NA	NA	NA	NA	MAPSDVHLDRSFFGHPRGLATLFFTEMWERFSYYGMRAILIYFLTDTIAKGGLGFADSKAGAVYGLYTSMVYLLCLGGGWVADRITGRRRAVLIGGILISVGEFCLATPGLPFFYVGLALLMMGTGMLKGNVSVIVGQLYGKDDARRDSGFSIFYMGINIGALISPLICGWVGHTYGWRWGFGIAGAGMLAGVIQYVLGGKHLGSAGLHLPSTGDPEADRRQKRNAIVAVGSALGVLVLLALLGILGVFQMTAEAIADAEGWALCGVVVVVFSWLLFLPGWTPVERKRSAAVLVLFVASALFWASFEQAGSSLSLFAERSTHRSMFGYDYPASWFQTVQPVFVIAFAPVYAWLWLALKRREPSSPAKFALGLLFAGLAFAILVPPALVSAHGAQVSQWW…
555	soil-associated protein; TIGR03435 family	s__Solibacter_usitatus	795	NODE_6_length_97697_cov_24.318644	0	0	0	0	0	0.736119	0.535919	0	-2.40826	NA	PredHel=0	SP	0.999246	0.000152	0.000164	0.000131	0.000135	CS pos: 18-19. Pr: 0.9773					soil-associated protein, TIGR03435 family	Protein of unknown function (DUF3738)	NA	NA	NA	NA	MIKLLALAAALMAGAAFGQAASPLSFEVASVKPAAPCCAPGQWRESKAGDDRIDFRYVTLRYCLAFAYQVKEYQVSGPSWLGELRYDLVAKGPEGTRREQLPEMMQTLLRERFKVEIHHEKKDFNVFALLLGNNGPKLKPSPEEPAGVEGAHFGMSMSGAGVGRMEVKRGDMTALANSLPRLVGRPVVNLTGLEGRYDFELEFSPEDVHGMLAPPNSADGTPAAPQPGASIFNSIQRIGLKLEAQKRPLDAIAVDRAEKTATGN*
556	Double zinc ribbon	UNKNOWN	351	NODE_6_length_97697_cov_24.318644	0	0	0	0	0.710392	0	0	0	0.0664976	NA	PredHel=1	NO_SP	0	0	0	0	0							Double zinc ribbon	NA	NA	NA	NA	MSKFNHLFVAKCPQCSQRIDDEAFTCINCGKGQIWATFPQIDGGTFLFGCHRCGDMYSSVGLFCPRCGARIPMDWVRRRQASRTFMRAVGAVGIVIVLVMALMFLILWWARYRPAR*
557	Protein of unknown function (DUF3300)	s__PALSA-349_sp003152325	1488	NODE_6_length_97697_cov_24.318644	0	0	0	0.6585	0.335085	0.786576	0.143129	0	-1.72402	0.559475	PredHel=0	SP	0.999195	0.000163	0.000172	0.000138	0.000139	CS pos: 26-27. Pr: 0.9773						Protein of unknown function (DUF3300)	NA	NA	NA	NA	MALRMARQAGLAAALLGISFLMPAQAQDPAPGQQAPLLAPEQLNDLVAPIALYPDPLLSQVLVASTYPLELVEAQQWLQRSQGLSGQQLTAAARQQNWDASVQALVAFPDVLARLNQDMQWATALGNAFLAQQSDVMAAVQQMRARAQADGRLSSTPQQTVTTETQNGQAAIEIAPANPQVIYVPTYDPSYVWGPPAYGYPSLYYGGYGFGFGMGIDMGFCFGGWGGWGWGGGGWGWGPNWFGRSVFVNGPFFQRYGFRGGQWAGGYGGYGGRSMWQHDPMHRLGVSYPNRQLAGRYQAASLASRASMTRSGGFNSSGGNRSGSGYGNRPGAQSSTQWQHFGGGQAAGQRSAAPANQLQGRQGNQGSGQRSTQGQHFGSGQTAGQRSAAPAQQFQGGQR…
[truncated: 5,652 more rows]

## Sheet: Supplementary Data 7
Supplementary Data 7. Potential function of genes shown in Figure 2.
Category	Function	Genes/hydrogenase group
Fermentation	Pyruvate oxidation	porA
	Alcohol utilization	adh
	Lactate utilization	ldh
	Acetogenesis	acdA||ack||pta
	Acetate to acetyl-CoA	acs
Other carbon metabolism	Methanol oxidation	mxaF or mdh
	Formaldehyde oxidation	fdhA||fghA||frmA||mycoS_dep_FDH||fae
	Formate oxidation	fdoG||fdwB||fdoH||fdhAB
	Aerobic CO oxidation	coxS||coxM||coxL
	Methane oxidation - partculate methane monooxygenase	pmoABC
	Methane oxidation - soluble methane monoxygenase	mmoBD
	Wood Ljungdahl pathway	cdhD||cdhE||cooS
[truncated: 28 more rows]
