# Supplementary material for: Oxygen respiration and polysaccharide degradation by a sulfate-reducing acidobacterium
Source: Nat Commun. 2023 Oct 10;14:6337. doi: 10.1038/s41467-023-42074-z (PMC10564751; doi:10.1038/s41467-023-42074-z)
Supplement: Supplementary file 6 — Source Data File [file 41467_2023_42074_MOESM6_ESM.xlsx]

## Sheet: Figure 1a
Figure 1a	Set point air-O2 saturation (%)	Operation time (day)	Sulfate concentration (µM)	Acetate concentration (µM)
	0	0	1088.3	0
		2	1102.3	80.1968
		4	1085.29	211.968
		7	1024.79	1556.67
		9	1034.67	1496.97
		11	1045.01	1665.12
		14	1053.1	1676.86
		21	1049.48	1570.92
		23	979.902	1639.12
		25	982.025	1656.79
	50	28	993.243	1700.17
		32	1123.62	60.2837
	0	35	1827.77	0
		37	1896.42	0
		39	1872.49	0
		42	1829.95	0
		46	1670.74	0
		50	1579.32	0
		56	1507.53	387.567
		58	1460.15	504.14
	50	64	1228.23	742.902
		65	1214.93	0
		70	1386.7	0
	0	71	1406.47	0
		72	1378.17	0
		79	1339.75	0
		80	1324.91	0
		86	1238.38	0
	50	99	407.593	0
		100	469.068	0
		102	622.994	0
		105	719.249	0
	0	106	771.168	0
		107	775.426	0
		108	776.033	0
		112	676.371	187.748
		113	719.097	298.128
		115	534.066	276.578
		119	241.976	0
		122	0	88.5977
		128	0	289.63
		130	0	232.368
		133	0	305.495
	50	134
		135	17.2512	0
		137	274.076	0
		140	387.362	0
	0	141	448.942	0
		144	465.039	37.6888
		147	407.804	105.875
		149	279.368	131.789
		155	7.25118	134.705
		161	0	288.327
		165	0	306.115
		168	0	452.068
	50	169	0	481.089
		171	139.3	0
		172	228.603	0
		175	355.565	0
	0	176
		182	378.188	0
		184	334.775	0
		189	164.644	486.553
		191	0	496.777
		193	0	533.166
	50	204	0	833.287
		205	60.5325	0
		206	179.137	0
		207	302.043	0
		210	523.619	0
	0	211	560.29	0

## Sheet: Figure 1b,c,d
Figure 1b,c,d		Operation time (day)
	ASV No.	0	0	0	28	35	35	35	49	64	71	85	85	85	98	105	105	105	113	134	134	134	141	141	141	155	155	155	169	169	169	172	172	172	176	176	176	185	185	185	204	204	204	211	211	211	Classification
	ASV1	0	0	0	0	3	7	5	16	20	61	2388	3696	3318	3026	6070	7491	7288	3863	4396	4352	4234	3661	4807	4555	3210	3950	3919	3454	3426	3619	3148	3390	3375	2789	3926	3858	3018	3165	2728	2478	2554	2629	2087	2418	2413	Bacteria;Proteobacteria;Gammaproteobacteria;Burkholderiales;Comamonadaceae;
	ASV2	0	0	0	21	212	167	175	1735	1758	1747	6923	7235	7378	3430	1050	745	721	1846	1195	1697	1626	954	1155	966	2837	2489	2331	1088	1436	1268	665	634	712	740	635	584	1428	1763	1769	1451	1127	1063	448	493	641	Bacteria;Bacteroidota;Bacteroidia;Bacteroidales;Paludibacteraceae;
	ASV3	0	0	0	485	465	483	417	372	496	730	311	292	285	263	456	339	383	530	820	1011	966	2185	2197	2398	1102	1523	1588	1366	2278	2144	3701	3701	3665	1991	1944	1740	1099	1037	1026	825	1337	1294	831	967	932	Bacteria;Proteobacteria;Alphaproteobacteria;Acetobacterales;Acetobacteraceae;Acidocella;
	ASV4	0	0	0	1359	3931	3843	3899	4817	4836	1751	530	597	619	445	288	295	339	282	673	808	740	528	548	565	306	375	424	290	466	381	287	311	287	284	388	286	238	252	219	266	367	425	275	304	289	Bacteria;Proteobacteria;Alphaproteobacteria;Acetobacterales;Acetobacteraceae;Acidocella;
	ASV5	0	0	0	58	101	66	69	154	230	442	172	144	130	253	537	480	432	478	529	541	532	953	1010	1075	932	851	968	1242	1248	1311	1540	1563	1561	1875	1928	1861	1825	1830	1772	2034	1910	1979	2364	2032	1778	Bacteria;Proteobacteria;Alphaproteobacteria;Acetobacterales;Acetobacteraceae;Acidocella;
	ASV6	0	0	0	0	7	8	7	3	9	237	634	770	678	923	1580	1933	1987	1003	1019	1041	1003	1210	1432	1435	942	1110	1084	911	1152	1113	1108	1157	1120	1007	1424	1485	1120	1152	1120	770	879	857	1095	1147	1194	Bacteria;Proteobacteria;Gammaproteobacteria;Burkholderiales;Hydrogenophilaceae;
	ASV7	0	0	0	0	0	0	0	25	62	258	179	144	125	265	574	470	468	569	794	621	628	830	755	725	916	769	846	1071	1001	972	943	1005	930	1315	1384	1437	1256	1113	1028	1464	1380	1323	1856	1750	2017	Bacteria;Acidobacteriota;Acidobacteriae;Acidobacteriales;Acidobacteriaceae (Subgroup 1);Occallatibacter;
	ASV8	0	0	0	1965	3966	4064	4483	4051	5521	614	118	147	139	64	52	59	51	32	22	39	40	23	21	15	8	18	31	26	53	47	19	9	10	12	9	16	24	27	48	32	28	40	10	9	14	Bacteria;Proteobacteria;Alphaproteobacteria;Azospirillales;Azospirillaceae;Nitrospirillum;
	ASV9	0	0	0	335	4512	5535	5479	3805	2624	2523	198	173	142	60	25	45	42	13	6	0	8	0	0	0	0	0	0	0	0	0	0	0	0	0	0	0	0	0	0	0	0	0	0	0	0	Bacteria;Proteobacteria;Gammaproteobacteria;Pseudomonadales;Pseudomonadaceae;Pseudomonas;
	ASV10	1	0	0	7012	2700	2267	2149	1406	988	885	1208	1139	1618	848	434	476	443	414	201	217	239	158	143	177	113	133	135	73	145	105	58	61	48	53	77	59	138	102	131	102	153	175	36	44	57	Bacteria;Proteobacteria;Gammaproteobacteria;Enterobacterales;
	ASV11	0	0	0	248	892	967	980	1743	1265	868	811	687	737	1159	531	457	490	540	1053	874	936	521	457	562	886	897	846	807	943	901	299	323	314	254	307	293	309	304	303	511	686	664	151	185	190	Bacteria;Acidobacteriota;Acidobacteriae;Acidobacteriales;Acidobacteriaceae (Subgroup 1);Occallatibacter;
	ASV12	0	0	0	118	125	108	61	216	324	1019	369	328	329	582	673	636	697	552	368	402	383	578	649	630	459	467	460	585	619	521	718	807	797	748	765	815	619	652	619	749	1004	1038	1758	1352	1410	Bacteria;Proteobacteria;Alphaproteobacteria;Sphingomonadales;Sphingomonadaceae;Novosphingobium;
	ASV13	0	0	0	4	3516	3130	3060	1431	1238	700	145	169	131	83	37	51	22	14	19	13	21	8	0	9	97	59	86	986	1032	995	377	386	388	197	193	173	223	286	246	563	950	921	95	83	126	Bacteria;Proteobacteria;Gammaproteobacteria;Burkholderiales;Chitinibacteraceae;
	ASV14	0	0	0	0	0	0	0	0	4	11	3670	3988	3939	2262	1042	1164	1173	1063	562	748	793	343	462	341	414	316	279	242	246	254	252	265	280	177	192	205	237	205	209	187	210	238	184	206	265	Bacteria;Bacteroidota;Bacteroidia;Bacteroidales;Paludibacteraceae;Paludibacter;
	ASV15	6	0	0	117	921	653	669	993	694	1047	643	444	458	561	681	610	647	683	633	495	520	665	577	476	556	439	435	659	468	402	693	675	671	579	446	532	760	821	640	528	444	437	558	368	341	Bacteria;Proteobacteria;Gammaproteobacteria;Burkholderiales;Burkholderiaceae;Burkholderia-Caballeronia-Paraburkholderia;
	ASV16	0	0	0	9710	890	1280	1257	915	1045	1084	411	165	201	314	314	151	123	299	133	140	207	117	153	152	116	106	109	387	179	191	267	222	243	163	136	135	221	265	339	173	190	158	155	257	72	Bacteria;Firmicutes;Clostridia;Clostridiales;Clostridiaceae;Clostridium sensu stricto 1;
	ASV17	5	17	0	0	18	0	0	66	127	530	383	307	291	572	798	626	621	676	783	699	715	614	610	656	738	625	638	766	654	671	613	631	629	719	651	667	708	744	613	750	653	664	708	718	815	Bacteria;Acidobacteriota;Acidobacteriae;Acidobacteriales;Acidobacteriaceae (Subgroup 1);Occallatibacter;
	ASV18	0	0	0	9	213	153	117	324	464	987	402	442	397	426	766	726	772	525	482	486	448	622	562	542	365	389	438	400	388	407	475	468	483	543	566	546	468	467	423	491	498	545	583	542	532	Bacteria;Proteobacteria;Alphaproteobacteria;Acetobacterales;Acetobacteraceae;Acidocella;
	ASV19	0	0	0	0	1415	1182	1131	1657	1595	1396	454	492	497	447	279	360	368	277	246	311	344	172	210	197	154	238	208	142	130	143	124	176	150	128	114	165	124	158	128	82	134	114	93	97	121	Bacteria;Proteobacteria;Gammaproteobacteria;Burkholderiales;Burkholderiaceae;Pandoraea;
	ASV20	0	0	0	0	35	35	58	55	197	636	341	252	262	366	623	619	634	435	729	692	715	748	544	570	680	455	402	543	445	468	268	289	280	605	557	531	298	289	295	609	460	448	565	500	595	Bacteria;Acidobacteriota;Acidobacteriae;Acidobacteriales;Acidobacteriaceae (Subgroup 1);
	ASV21	0	0	0	0	0	0	0	0	0	0	1	0	0	150	84	63	77	426	534	687	562	1023	910	840	966	1566	1301	510	584	649	938	786	855	752	438	317	791	705	749	259	257	279	105	141	139	Bacteria;Proteobacteria;Alphaproteobacteria;Azospirillales;Azospirillaceae;Nitrospirillum;
	ASV22	0	0	0	0	0	0	0	0	3	29	72	74	70	232	205	176	183	276	802	809	784	841	504	525	1168	748	609	1055	939	860	410	414	417	757	512	436	378	364	332	797	541	530	287	253	226	Bacteria;Acidobacteriota;Acidobacteriae;Acidobacteriales;Acidobacteriaceae (Subgroup 1);Acidipila-Silvibacterium;
	ASV23	0	0	0	0	0	0	0	29	31	173	47	45	19	248	204	181	175	255	364	308	363	484	267	241	355	226	205	378	249	256	1001	1081	1059	296	160	149	1170	1137	994	469	137	111	396	150	160	Bacteria;Acidobacteriota;Acidobacteriae;Paludibaculum;
	ASV24	0	0	0	0	5	0	0	18	114	173	205	202	207	244	258	211	219	304	550	666	651	318	232	235	503	548	533	701	672	675	483	503	490	324	255	294	498	435	533	578	784	777	280	188	203	Bacteria;Proteobacteria;Alphaproteobacteria;Acetobacterales;Acetobacteraceae;
	ASV25	0	0	0	0	19	0	14	32	35	66	178	210	162	180	157	140	110	252	472	529	468	302	259	318	622	590	624	563	723	667	446	375	453	337	379	434	473	434	393	410	453	405	208	231	302	Bacteria;Acidobacteriota;Acidobacteriae;Acidobacteriales;Acidobacteriaceae (Subgroup 1);Granulicella;
	ASV26	0	0	0	0	54	33	32	63	43	286	105	145	139	286	189	244	250	216	94	189	124	375	396	506	237	316	358	195	272	274	844	801	855	357	571	617	383	431	375	235	313	313	342	433	571	Bacteria;Proteobacteria;Gammaproteobacteria;Burkholderiales;Sulfuricellaceae;Sulfuriferula;
	ASV27	0	0	0	0	0	0	0	0	0	88	930	1549	1524	406	344	484	494	243	223	207	226	300	295	327	185	227	221	147	286	210	162	129	155	111	319	208	87	99	99	81	155	166	89	100	109	Bacteria;Proteobacteria;Alphaproteobacteria;Acetobacterales;Acetobacteraceae;Acidiphilium;
	ASV28	0	0	0	0	0	0	0	0	0	0	0	0	0	1526	372	367	397	2520	218	243	218	154	160	168	423	404	388	62	89	82	53	55	74	54	46	59	79	76	72	23	41	39	16	18	29	Bacteria;Proteobacteria;Gammaproteobacteria;Burkholderiales;
	ASV29	0	0	0	0	0	0	0	0	37	752	265	110	112	249	291	114	151	228	190	172	190	269	306	272	157	209	287	301	131	177	220	205	190	460	425	454	311	310	479	250	359	315	315	466	334	Bacteria;Proteobacteria;Gammaproteobacteria;Legionellales;Legionellaceae;Legionella;
	ASV30	0	0	0	0	0	0	0	0	29	17	241	285	267	856	181	169	154	237	624	739	666	227	257	238	172	232	212	132	215	242	141	172	129	86	192	204	172	168	227	70	185	193	110	187	195	Bacteria;Desulfobacterota;Desulfovibrionia;Desulfovibrionales;Desulfovibrionaceae;Desulfovibrio;
	ASV31	0	0	0	6	60	64	65	57	54	62	24	29	18	22	14	5	9	7	28	9	24	12	13	15	67	39	30	281	143	148	166	179	192	232	55	31	326	338	286	1519	430	409	637	228	237	Bacteria;Proteobacteria;Alphaproteobacteria;Micropepsales;Micropepsaceae;
	ASV32	6	0	0	0	0	0	0	0	0	0	0	0	0	430	322	278	264	536	595	532	568	260	315	281	446	384	338	282	244	214	186	176	159	105	104	146	162	160	132	108	157	160	69	97	89	Bacteria;Firmicutes;Desulfitobacteriia;Desulfitobacteriales;Desulfitobacteriaceae;Desulfosporosinus;
	ASV33	0	0	0	0	2	0	0	0	9	81	46	48	60	30	213	339	327	127	268	276	304	370	336	323	334	338	307	246	307	301	110	125	122	332	216	232	158	130	153	263	277	286	281	289	319	Bacteria;Proteobacteria;Alphaproteobacteria;Caulobacterales;Caulobacteraceae;
	ASV34	0	0	0	0	0	0	0	0	0	0	1	0	0	50	85	94	70	104	183	178	200	165	245	237	225	240	190	228	191	196	199	191	207	254	284	263	217	225	225	329	302	332	290	466	512	Bacteria;Bacteroidota;Ignavibacteria;Ignavibacteriales;
	ASV35	0	0	0	144	745	1035	1065	472	283	287	120	109	88	52	17	22	27	13	49	50	61	111	87	135	85	79	63	105	155	106	32	37	44	39	49	44	30	19	38	52	36	32	89	56	55	Bacteria;Proteobacteria;Alphaproteobacteria;Sphingomonadales;Sphingomonadaceae;Novosphingobium;
	ASV36	0	0	0	0	0	0	0	0	0	0	0	0	0	0	0	0	0	0	0	0	0	15	0	19	46	86	110	109	237	251	137	129	156	121	264	274	286	355	341	452	655	745	520	781	777	Bacteria;Desulfobacterota;Desulfobulbia;Desulfobulbales;Desulfocapsaceae;uncultured;
	ASV37	0	0	0	0	0	0	0	0	0	21	30	13	19	87	183	209	208	170	294	325	297	326	346	309	254	227	216	262	218	256	156	157	103	291	194	249	128	101	202	293	281	259	246	238	250	Bacteria;Proteobacteria;Alphaproteobacteria;Rhizobiales;
	ASV38	7	17	0	0	0	0	0	12	26	61	52	47	52	95	141	149	132	161	201	172	171	177	201	256	171	176	193	185	209	211	174	169	191	197	299	303	192	193	149	234	248	235	255	368	415	Bacteria;Acidobacteriota;Acidobacteriae;Acidobacteriales;Acidobacteriaceae (Subgroup 1);Occallatibacter;
	ASV39	8	0	0	0	0	0	0	0	0	39	36	0	51	63	131	97	95	153	189	188	206	185	172	168	193	198	174	240	229	202	206	231	252	213	191	243	285	246	231	240	228	210	236	279	221	Bacteria;Acidobacteriota;Acidobacteriae;Acidobacteriales;Koribacteraceae;Candidatus Koribacter;
	ASV40	0	0	0	0	5	0	0	4	6	54	38	25	19	38	83	104	73	77	139	64	92	157	120	144	226	103	132	204	134	144	165	173	159	288	220	226	229	226	194	238	184	204	464	277	354	Bacteria;Acidobacteriota;Acidobacteriae;Acidobacteriales;Acidobacteriaceae (Subgroup 1);
	ASV41	9	6	0	0	0	0	0	0	0	0	0	0	0	0	0	0	0	44	94	146	133	84	104	93	224	352	358	210	216	209	277	280	242	126	120	117	391	382	357	285	757	640	91	183	181	Bacteria;Firmicutes;Desulfitobacteriia;Desulfitobacteriales;Desulfitobacteriaceae;Desulfosporosinus;
	ASV42	0	0	0	0	0	0	0	0	0	0	16	0	0	23	78	57	69	86	170	99	100	134	152	158	201	162	164	181	200	191	183	190	177	233	258	278	221	218	181	295	275	288	285	364	390	Bacteria;Acidobacteriota;Acidobacteriae;Acidobacteriales;Acidobacteriaceae (Subgroup 1);Occallatibacter;
	ASV43	109	133	172	40	9	7	0	10	20	49	49	33	40	68	142	148	139	141	309	305	306	144	166	173	203	220	274	235	229	257	159	149	140	214	213	272	149	97	175	133	160	201	176	180	170	Bacteria;Proteobacteria;Alphaproteobacteria;Rhizobiales;Beijerinckiaceae;Roseiarcus;
	ASV44	0	0	0	0	0	0	0	0	2	9	130	78	81	231	165	140	145	209	504	505	504	173	160	160	262	182	171	403	202	232	99	102	122	162	97	63	92	76	80	169	71	63	63	35	57	Bacteria;Patescibacteria;Parcubacteria;
	ASV45	0	0	0	0	0	0	0	33	37	89	83	37	51	221	97	91	98	118	195	210	180	277	186	195	212	114	101	197	113	113	144	133	164	230	123	133	165	173	142	219	80	53	201	119	139	Bacteria;Acidobacteriota;Acidobacteriae;Acidobacteriales;Acidobacteriaceae (Subgroup 1);Occallatibacter;
	ASV46	0	0	0	0	0	0	0	0	0	21	58	61	54	114	185	182	171	117	211	222	230	208	233	231	210	193	217	184	223	255	178	161	174	159	187	210	154	175	147	105	135	135	97	94	106	Bacteria;Verrucomicrobiota;Verrucomicrobiae;Pedosphaerales;Pedosphaeraceae;uncultured;
	ASV47	0	0	0	0	7	0	0	0	4	40	243	236	221	165	411	428	441	283	260	232	313	249	243	304	115	125	122	85	118	146	60	78	50	86	86	53	55	49	67	27	30	50	56	42	20	Bacteria;Proteobacteria;Gammaproteobacteria;Burkholderiales;Oxalobacteraceae;
	ASV48	0	0	0	0	0	0	0	3	3	183	42	43	35	13	114	83	94	70	21	25	18	89	102	95	64	42	43	25	32	30	482	379	404	177	203	190	200	159	157	53	116	111	265	417	520	Unclassified;
	ASV49	35	90	111	0	0	0	0	0	0	23	11	13	8	29	95	55	62	75	122	72	97	187	97	113	187	75	58	181	86	75	68	80	80	395	123	148	118	111	110	260	100	94	562	191	178	Bacteria;Acidobacteriota;Acidobacteriae;Acidobacteriales;Acidobacteriaceae (Subgroup 1);Occallatibacter;
	ASV50	0	0	0	939	700	853	856	287	117	52	0	12	9	0	0	0	7	0	0	0	0	0	0	0	0	0	0	0	0	0	0	0	0	0	0	0	0	0	0	0	0	0	0	0	0	Bacteria;Acidobacteriota;Acidobacteriae;Acidobacteriales;Acidobacteriaceae (Subgroup 1);
	ASV51	0	0	0	0	2	0	0	0	13	54	123	115	105	190	164	173	129	162	75	83	88	88	135	107	58	61	87	75	88	114	138	118	132	97	158	153	188	187	177	135	201	221	159	235	237	Bacteria;Desulfobacterota;Desulfuromonadia;Geobacterales;Geobacteraceae;
	ASV52	0	0	0	0	0	0	0	0	6	17	55	24	40	49	91	97	116	86	160	162	164	147	177	163	163	140	174	137	195	177	82	111	111	142	198	202	102	111	142	184	219	192	163	221	253	Bacteria;Verrucomicrobiota;Verrucomicrobiae;Pedosphaerales;Pedosphaeraceae;uncultured;
	ASV53	21	41	30	0	0	0	0	17	0	23	0	0	0	10	74	29	30	56	31	32	30	208	190	191	117	144	199	221	96	113	189	172	138	196	186	228	143	151	307	158	147	148	162	194	116	Bacteria;Proteobacteria;Gammaproteobacteria;Legionellales;Legionellaceae;Legionella;
	ASV54	0	0	0	0	0	0	0	0	0	0	0	16	12	17	30	30	25	26	119	134	160	92	105	89	140	173	168	154	138	149	135	144	128	155	142	169	180	159	145	215	228	253	246	212	198	Bacteria;Proteobacteria;Alphaproteobacteria;Acetobacterales;Acetobacteraceae;
	ASV55	0	0	0	8	84	41	36	130	138	346	139	75	78	156	205	152	161	196	86	95	74	98	111	117	88	44	56	67	36	56	140	137	99	106	80	110	140	106	146	68	75	47	72	54	42	Bacteria;Proteobacteria;Alphaproteobacteria;Rhizobiales;Methylopilaceae;
	ASV56	0	0	0	0	0	0	0	0	1	53	57	88	52	58	133	297	287	157	84	163	138	168	203	162	126	112	235	138	108	95	123	101	118	157	176	190	124	120	128	84	55	78	140	161	92	Bacteria;Acidobacteriota;Holophagae;Holophagales;Holophagaceae;Geothrix;
	ASV57	0	0	0	0	3	0	0	8	9	400	72	92	93	83	183	181	244	107	85	98	78	216	161	207	88	127	86	77	90	101	92	75	120	187	144	114	94	104	100	97	97	88	172	152	144	Bacteria;Bacteroidota;Bacteroidia;Chitinophagales;Chitinophagaceae;Edaphobaculum;
	ASV58	0	0	0	0	0	0	0	0	3	63	50	50	45	77	205	262	286	200	115	177	182	138	235	226	137	204	204	120	170	161	163	136	157	151	139	131	109	128	83	128	70	74	50	47	32	Bacteria;Verrucomicrobiota;Verrucomicrobiae;Chthoniobacterales;Chthoniobacteraceae;Chthoniobacter;
	ASV59	8	0	0	175	138	167	178	97	27	84	95	24	33	21	82	48	40	61	98	64	46	162	53	80	148	70	71	213	81	79	81	80	82	124	29	32	212	238	181	214	54	45	71	17	13	Bacteria;Proteobacteria;Gammaproteobacteria;Pseudomonadales;Pseudomonadaceae;Pseudomonas;
	ASV60	267	280	283	52	21	13	11	39	26	97	55	35	30	26	148	99	148	130	77	87	95	108	128	115	75	66	75	78	74	55	97	111	99	135	98	147	94	105	139	69	75	81	132	110	82	Bacteria;Proteobacteria;Alphaproteobacteria;Rhizobiales;Xanthobacteraceae;Bradyrhizobium;
	ASV61	0	0	0	0	5	0	3	9	47	121	74	93	93	142	139	151	166	116	98	89	120	92	140	150	79	140	147	76	148	142	99	127	139	68	113	147	143	145	101	68	128	133	106	152	186	Bacteria;Proteobacteria;Alphaproteobacteria;Rhodospirillales;Magnetospirillaceae;Telmatospirillum;
	ASV62	0	0	0	0	0	0	0	0	0	12	228	144	134	286	256	185	223	159	160	114	115	151	112	119	120	75	87	79	50	72	55	74	56	114	72	95	64	58	48	86	96	82	104	101	73	Bacteria;Armatimonadota;Armatimonadia;Armatimonadales;
	ASV63	0	0	0	13	186	121	119	328	299	374	152	93	103	142	142	88	95	101	72	64	66	60	43	39	38	0	21	40	26	0	52	62	64	38	25	72	66	75	64	27	0	11	41	32	30	Bacteria;Proteobacteria;Gammaproteobacteria;Burkholderiales;Burkholderiaceae;Burkholderia-Caballeronia-Paraburkholderia;
	ASV64	0	0	0	0	0	0	0	0	0	0	9	9	12	11	19	22	26	21	14	23	24	146	228	222	72	104	98	99	67	61	176	141	120	267	346	242	189	167	149	114	166	173	136	394	339	Bacteria;Verrucomicrobiota;Chlamydiae;Chlamydiales;Parachlamydiaceae;Candidatus Protochlamydia;
	ASV65	28	35	0	0	0	0	0	18	39	99	75	50	62	114	166	135	122	120	116	120	116	123	87	103	103	89	77	112	76	127	109	93	98	94	92	109	81	98	99	77	70	70	110	102	113	Bacteria;Acidobacteriota;Acidobacteriae;Acidobacteriales;Acidobacteriaceae (Subgroup 1);Occallatibacter;
	ASV66	0	0	0	0	0	0	0	24	21	157	82	94	106	79	100	141	136	92	110	109	96	88	109	103	100	89	84	96	76	95	43	65	56	111	132	120	85	73	81	126	72	67	156	107	126	Bacteria;Acidobacteriota;Acidobacteriae;Acidobacteriales;Acidobacteriaceae (Subgroup 1);Occallatibacter;
	ASV67	0	0	0	0	0	0	0	0	0	30	24	28	39	82	110	133	134	137	194	148	146	146	142	158	109	104	117	112	93	140	86	78	99	116	103	114	95	76	49	89	82	88	90	83	78	Bacteria;Acidobacteriota;Acidobacteriae;Acidobacteriales;Acidobacteriaceae (Subgroup 1);Granulicella;
	ASV68	0	0	0	0	0	0	0	8	140	250	292	250	258	127	178	182	125	70	175	221	256	72	62	80	54	41	60	106	62	72	28	9	42	59	27	41	29	31	21	60	23	27	28	39	0	Bacteria;Acidobacteriota;Holophagae;Holophagales;Holophagaceae;
	ASV69	0	0	0	8	10	9	0	13	74	134	132	89	104	147	173	188	202	124	105	115	114	97	143	147	110	111	87	86	115	100	34	53	48	73	88	66	45	45	59	68	42	41	73	50	65	Bacteria;Proteobacteria;Alphaproteobacteria;Rhodospirillales;Magnetospirillaceae;Telmatospirillum;
	ASV70	0	0	0	0	0	0	0	0	0	35	35	34	26	50	63	78	68	78	117	86	74	94	84	85	106	90	97	125	125	129	88	77	119	124	136	135	96	115	82	118	135	144	132	158	176	Bacteria;Acidobacteriota;Acidobacteriae;Acidobacteriales;Koribacteraceae;Candidatus Koribacter;
	ASV71	0	0	0	14	19	14	19	30	29	91	48	24	27	35	57	34	33	72	43	56	46	55	55	33	54	67	61	83	68	79	123	124	94	87	81	81	151	104	236	82	112	111	191	215	163	Bacteria;Proteobacteria;Alphaproteobacteria;Rhizobiales;Beijerinckiaceae;Rhodoblastus;
	ASV72	0	0	0	0	0	0	0	0	7	24	35	26	31	58	101	114	117	103	136	103	113	112	101	107	93	82	80	95	106	102	86	80	73	96	109	104	74	75	81	122	110	109	111	146	93	Bacteria;Acidobacteriota;Acidobacteriae;Acidobacteriales;Acidobacteriaceae (Subgroup 1);Granulicella;
	ASV73	39	75	49	0	0	0	0	0	0	0	0	0	0	0	0	0	0	22	35	43	43	31	49	58	90	70	54	82	100	81	82	84	86	113	113	123	111	124	99	201	164	168	177	253	242	Bacteria;Verrucomicrobiota;Verrucomicrobiae;Pedosphaerales;Pedosphaeraceae;uncultured;
	ASV74	0	0	0	0	601	588	532	238	177	44	0	0	0	0	0	0	0	0	0	0	0	0	0	0	0	0	0	0	0	0	0	0	0	0	0	0	0	0	0	0	0	0	0	0	0	Bacteria;Proteobacteria;Gammaproteobacteria;Burkholderiales;Chitinibacteraceae;
	ASV75	0	0	0	0	0	0	0	0	4	20	83	91	92	92	113	133	148	136	68	94	84	64	88	85	83	72	72	54	78	69	42	46	53	61	113	97	65	80	65	83	80	86	100	155	171	Bacteria;Acidobacteriota;Holophagae;Holophagales;Holophagaceae;uncultured;
	ASV76	0	0	0	0	0	0	0	0	0	10	15	0	14	29	79	82	77	67	144	89	104	106	119	103	114	92	139	106	90	126	81	96	93	110	121	126	98	113	74	75	90	95	95	145	138	Bacteria;Acidobacteriota;Acidobacteriae;Acidobacteriales;Acidobacteriaceae (Subgroup 1);Occallatibacter;
	ASV77	0	0	0	0	0	0	0	0	0	0	0	0	0	0	0	0	0	0	0	0	0	22	26	19	20	8	8	15	8	13	18	13	17	587	337	295	245	330	274	334	165	154	142	110	96	Bacteria;Bdellovibrionota;Oligoflexia;0319-6G20;
	ASV78	526	775	760	45	11	21	20	25	37	73	40	24	31	27	50	45	45	42	25	29	27	26	52	25	23	18	13	23	27	20	22	17	22	31	18	39	20	26	22	12	20	26	25	21	37	Bacteria;Acidobacteriota;Acidobacteriae;Acidobacteriales;uncultured;
	ASV79	307	413	442	60	18	14	35	68	41	59	20	0	0	37	81	49	45	85	34	58	41	37	0	56	38	74	26	41	52	31	54	56	71	51	46	38	70	86	75	39	36	19	54	63	30	Bacteria;Acidobacteriota;Acidobacteriae;Acidobacteriales;Koribacteraceae;Candidatus Koribacter;
	ASV80	247	505	429	34	2	20	0	49	16	40	20	13	21	39	77	62	55	112	30	35	32	31	32	15	36	19	32	44	30	14	65	62	81	34	31	45	96	121	122	40	14	27	56	59	44	Bacteria;Acidobacteriota;Acidobacteriae;Subgroup 2;
	ASV81	26	36	70	0	2	0	0	0	0	0	0	0	0	108	93	67	75	143	132	185	123	75	97	111	141	139	121	79	74	91	86	87	100	59	55	53	90	84	89	56	93	94	24	46	62	Bacteria;Firmicutes;Desulfitobacteriia;Desulfitobacteriales;Desulfitobacteriaceae;Desulfosporosinus;
	ASV82	8	0	0	0	0	0	0	0	0	28	33	0	0	49	106	94	74	77	89	70	71	92	100	90	98	86	71	76	88	97	66	80	68	123	121	134	89	76	98	100	96	95	82	125	152	Bacteria;Acidobacteriota;Acidobacteriae;Acidobacteriales;Acidobacteriaceae (Subgroup 1);Occallatibacter;
	ASV83	0	0	0	0	12	19	7	24	61	84	86	70	83	81	119	100	110	68	132	129	156	132	100	103	75	57	61	79	76	74	43	27	40	88	42	43	42	44	34	50	67	56	26	32	48	Bacteria;Acidobacteriota;Acidobacteriae;Acidobacteriales;Acidobacteriaceae (Subgroup 1);Granulicella;
	ASV84	0	0	0	0	0	0	0	0	4	17	2	3	3	9	15	10	19	13	5	4	3	41	50	49	21	16	22	31	16	19	35	32	28	130	112	118	84	95	91	90	86	99	278	313	269	Bacteria;Cyanobacteria;Vampirivibrionia;Obscuribacterales;Obscuribacteraceae;
	ASV85	0	0	0	17	44	0	33	89	104	80	108	99	82	92	83	54	66	85	40	42	47	52	48	32	37	51	18	45	25	0	68	84	66	54	27	0	68	78	64	35	0	24	58	24	0	Bacteria;Proteobacteria;Gammaproteobacteria;Burkholderiales;Burkholderiaceae;Burkholderia-Caballeronia-Paraburkholderia;
	ASV86	351	745	711	39	11	6	14	25	19	45	15	0	14	30	48	29	29	42	16	27	26	17	17	20	15	10	7	13	13	16	13	17	14	23	25	34	23	21	19	15	13	11	30	25	17	Bacteria;Acidobacteriota;Acidobacteriae;Acidobacteriales;uncultured;
	ASV87	0	0	0	0	19	22	0	15	30	82	57	0	39	31	60	21	0	72	34	29	31	48	0	0	36	32	31	74	36	33	85	91	65	71	57	83	73	85	184	57	54	62	136	112	88	Bacteria;Proteobacteria;Alphaproteobacteria;Rhizobiales;Beijerinckiaceae;Rhodoblastus;
	ASV88	0	0	0	0	88	72	66	72	36	81	38	27	38	40	71	55	50	39	32	38	37	64	62	34	50	33	40	52	25	43	56	70	67	69	55	63	73	72	70	45	41	45	54	46	32	Bacteria;Proteobacteria;Gammaproteobacteria;Burkholderiales;Burkholderiaceae;Cupriavidus;
	ASV89	0	0	0	0	161	149	126	225	214	204	63	58	52	64	54	45	47	51	29	46	0	22	0	0	0	0	0	0	0	0	13	0	0	0	0	0	0	0	0	17	0	0	10	0	0	Bacteria;Proteobacteria;Gammaproteobacteria;Burkholderiales;Burkholderiaceae;Pandoraea;
	ASV90	319	516	529	26	8	0	0	24	27	52	24	15	20	31	49	20	30	53	28	15	24	27	30	24	16	0	19	13	0	13	28	23	23	23	17	28	20	28	33	13	12	13	17	15	27	Bacteria;Acidobacteriota;Acidobacteriae;Acidobacteriales;Koribacteraceae;Candidatus Koribacter;
	ASV91	0	0	0	0	0	0	0	0	4	83	41	33	38	26	110	108	107	70	67	56	44	90	71	81	55	44	50	47	50	26	47	39	49	71	41	55	29	37	41	54	24	30	92	51	69	Bacteria;Acidobacteriota;Acidobacteriae;Acidobacteriales;Acidobacteriaceae (Subgroup 1);Occallatibacter;
	ASV92	0	0	0	0	0	0	0	0	0	0	11	0	0	417	19	21	17	45	252	269	213	26	0	18	35	47	36	116	60	53	15	0	14	3	0	0	0	0	0	15	0	0	0	0	0	Bacteria;Patescibacteria;Parcubacteria;
	ASV93	0	0	0	0	37	12	18	24	21	131	455	349	383	167	19	24	19	11	25	19	13	3	0	0	3	0	8	5	0	6	0	0	0	0	0	0	0	0	0	0	0	2	5	0	0	Bacteria;Proteobacteria;Alphaproteobacteria;Rhodospirillales;Magnetospirillaceae;Telmatospirillum;
	ASV94	385	149	149	72	16	13	0	0	49	40	41	30	15	0	61	34	44	41	11	32	52	17	46	0	0	21	18	41	21	44	22	30	0	42	36	0	14	0	45	31	28	24	22	22	17	Bacteria;Proteobacteria;Alphaproteobacteria;Rhizobiales;Xanthobacteraceae;uncultured;
	ASV95	28	22	21	8	0	0	0	0	7	15	5	0	10	12	59	53	57	48	33	34	31	53	46	60	32	37	51	45	38	42	63	39	65	65	74	80	59	69	45	45	46	59	84	99	90	Bacteria;Proteobacteria;Alphaproteobacteria;Micropepsales;Micropepsaceae;uncultured;
	ASV96	0	0	0	0	0	0	0	0	0	0	0	0	0	48	22	15	0	20	126	127	139	35	35	14	69	88	79	180	168	199	26	32	25	38	21	25	38	34	47	76	92	83	31	33	27	Bacteria;Firmicutes;Negativicutes;Veillonellales-Selenomonadales;Sporomusaceae;
	ASV97	0	0	0	0	18	0	0	53	202	418	152	100	108	124	32	33	38	50	24	27	39	19	39	35	19	14	26	8	15	25	7	11	16	10	12	0	7	9	0	0	9	5	2	0	5	Bacteria;Proteobacteria;Gammaproteobacteria;Enterobacterales;Enterobacteriaceae;
	ASV98	0	0	0	0	0	0	0	0	0	0	49	0	0	96	50	64	62	408	67	84	71	65	60	51	158	192	80	31	67	33	20	19	0	33	28	35	26	0	0	0	21	0	10	0	0	Bacteria;Acidobacteriota;Holophagae;Holophagales;Holophagaceae;uncultured;
	ASV99	42	15	20	984	110	154	172	84	74	36	0	0	0	0	0	0	0	0	0	0	0	0	0	0	0	0	0	0	0	0	0	0	0	0	0	0	0	0	0	0	0	0	0	0	0	Bacteria;Firmicutes;Clostridia;Clostridiales;Clostridiaceae;Clostridium sensu stricto 1;
	ASV100	0	0	0	0	126	109	118	196	121	414	57	36	40	8	9	5	8	2	2	0	2	6	18	8	3	8	2	5	5	8	20	23	17	14	19	14	22	11	17	10	10	9	12	19	15	Unclassified;
	ASV101	0	0	0	0	0	0	0	0	0	0	9	9	8	81	48	36	24	43	67	56	61	41	59	38	52	64	54	75	91	74	47	49	56	49	59	83	51	55	57	42	86	71	54	74	81	Bacteria;Firmicutes;Negativicutes;Veillonellales-Selenomonadales;Sporomusaceae;uncultured;
	ASV102	0	0	0	0	0	0	0	0	0	0	0	0	0	0	0	0	9	0	23	39	40	13	34	26	34	73	47	42	121	143	44	27	45	42	108	120	45	44	51	92	141	143	66	113	138	Bacteria;Acidobacteriota;Holophagae;Holophagales;Holophagaceae;
	ASV103	0	0	0	0	11	0	0	12	24	65	48	58	0	51	66	0	58	46	57	56	60	38	64	49	35	31	52	43	0	68	44	53	35	35	42	46	47	33	86	37	45	48	50	43	49	Bacteria;Proteobacteria;Alphaproteobacteria;Rhizobiales;Beijerinckiaceae;Rhodoblastus;
	ASV104	11	32	0	0	0	0	0	0	0	0	12	24	11	24	21	39	33	22	63	48	40	48	53	41	60	46	48	66	43	63	23	22	46	77	51	68	36	49	43	70	57	42	74	74	57	Bacteria;Acidobacteriota;Acidobacteriae;Acidobacteriales;Acidobacteriaceae (Subgroup 1);Granulicella;
	ASV105	0	0	0	20	0	0	0	209	114	137	65	43	43	62	52	18	27	58	40	22	56	31	23	30	18	16	21	20	15	17	17	14	19	28	23	29	15	13	30	15	32	22	22	43	22	Bacteria;Firmicutes;Desulfitobacteriia;Desulfitobacteriales;Desulfitobacteriaceae;Desulfosporosinus;
	ASV106	0	0	0	0	37	35	46	19	15	247	40	16	10	84	137	28	27	124	50	50	44	60	10	9	15	9	0	9	0	0	40	34	18	24	5	0	40	45	49	7	0	3	17	5	3	Bacteria;Bacteroidota;Bacteroidia;Sphingobacteriales;Sphingobacteriaceae;Mucilaginibacter;
	ASV107	0	0	0	0	0	0	0	11	33	66	271	354	366	162	40	48	25	27	14	13	17	10	8	9	4	0	3	5	0	7	0	0	0	0	0	0	3	0	0	3	0	0	0	3	0	Bacteria;Bacteroidota;Bacteroidia;Bacteroidales;Paludibacteraceae;Paludibacter;
	ASV108	235	385	346	28	7	9	5	9	10	35	17	10	0	21	31	34	23	31	19	18	30	16	18	15	13	10	13	14	14	16	7	8	7	18	23	12	7	12	10	8	5	8	20	21	5	Bacteria;Acidobacteriota;Acidobacteriae;Acidobacteriales;uncultured;
	ASV109	0	0	0	0	8	10	0	11	18	45	19	19	16	11	39	31	33	43	38	32	39	28	25	28	19	38	40	62	30	34	37	31	25	53	31	36	46	39	74	49	64	40	62	41	41	Bacteria;Proteobacteria;Alphaproteobacteria;Rhizobiales;Beijerinckiaceae;
	ASV110	171	188	176	16	9	0	13	15	15	37	18	14	0	14	41	35	29	27	16	18	21	17	24	25	23	0	18	29	0	10	24	21	0	40	19	28	40	34	33	25	18	16	33	33	29	Bacteria;Acidobacteriota;Acidobacteriae;Subgroup 2;
	ASV111	424	236	290	32	9	5	3	6	6	17	9	12	10	5	16	10	20	11	8	12	8	10	0	12	11	3	0	5	0	6	2	1	4	6	0	6	5	0	3	3	0	0	5	5	1	Archaea;Crenarchaeota;Nitrososphaeria;Nitrosotaleales;Nitrosotaleaceae;Candidatus Nitrosotalea;
	ASV112	0	0	0	0	10	0	0	13	16	26	19	0	0	10	0	0	0	10	0	0	0	4	0	12	23	17	28	26	14	23	65	52	46	126	93	84	63	62	83	59	49	40	103	121	99	Bacteria;Proteobacteria;Alphaproteobacteria;Rhizobiales;Beijerinckiaceae;Rhodoblastus;
	ASV113	0	0	0	0	0	0	0	0	0	0	0	0	0	0	0	0	0	0	0	0	0	58	63	64	42	47	60	49	36	31	62	40	44	62	52	74	37	47	92	45	57	45	48	65	40	Bacteria;Proteobacteria;Gammaproteobacteria;Legionellales;Legionellaceae;Legionella;
	ASV114	336	599	656	27	7	3	0	3	9	14	0	0	3	0	0	1	0	0	0	0	0	0	0	0	0	0	0	0	0	0	0	0	0	0	0	0	0	0	0	0	0	0	0	0	0	Bacteria;Bacteroidota;Kryptonia;Kryptoniales;BSV26;
	ASV115	0	0	0	108	181	137	145	73	106	173	14	19	14	7	6	3	5	5	3	5	8	0	0	5	0	0	0	0	0	0	0	0	0	0	0	0	0	0	0	0	0	0	0	0	0	Bacteria;Proteobacteria;Gammaproteobacteria;Pseudomonadales;Moraxellaceae;Alkanindiges;
	ASV116	0	0	0	0	0	0	0	0	0	7	147	130	91	113	61	60	40	46	60	41	50	28	27	39	35	35	26	21	19	27	21	20	17	25	10	16	15	18	17	14	23	15	8	12	9	Bacteria;Firmicutes;Clostridia;Oscillospirales;Ethanoligenenaceae;
	ASV117	0	2	0	0	0	0	0	0	2	6	21	10	20	19	57	29	51	39	64	86	81	85	35	29	38	27	30	66	41	37	27	22	41	69	23	15	38	8	33	49	9	12	32	28	25	Bacteria;Proteobacteria;Gammaproteobacteria;Salinisphaerales;Solimonadaceae;Nevskia;
	ASV118	0	0	0	0	1	0	0	2	1	20	21	20	29	18	56	105	117	46	28	39	42	56	62	65	28	69	73	27	51	39	15	30	15	32	33	49	21	13	31	13	36	47	24	22	29	Bacteria;Proteobacteria;Alphaproteobacteria;Caulobacterales;Caulobacteraceae;uncultured;
	ASV119	0	0	0	0	0	0	0	0	0	0	0	0	0	15	0	0	0	7	11	14	17	17	16	10	19	12	17	23	17	10	50	57	71	18	8	0	79	81	70	61	27	47	25	21	29	Bacteria;Acidobacteriota;Acidobacteriae;Acidobacteriales;Acidobacteriaceae (Subgroup 1);
	ASV120	7	0	12	0	0	0	0	0	6	25	16	12	9	10	31	62	62	25	38	49	61	44	46	47	51	46	46	54	58	46	19	13	19	31	40	31	41	22	32	34	23	49	20	21	31	Bacteria;Proteobacteria;Alphaproteobacteria;Caulobacterales;Caulobacteraceae;
	ASV121	0	0	0	10	10	7	10	9	16	24	15	16	18	15	24	22	10	10	13	8	9	5	0	10	11	15	0	7	10	12	3	0	0	19	13	15	170	154	167	41	73	56	8	19	10	Bacteria;Proteobacteria;Gammaproteobacteria;Xanthomonadales;Rhodanobacteraceae;Dyella;
	ASV122	295	159	131	53	7	0	0	29	32	0	20	0	0	12	0	0	0	36	14	0	0	8	0	0	0	0	0	0	0	0	0	0	34	0	0	67	33	0	35	0	0	0	25	0	0	Bacteria;Proteobacteria;Alphaproteobacteria;Rhizobiales;Xanthobacteraceae;uncultured;
	ASV123	0	0	0	0	0	0	0	0	0	28	12	14	16	23	27	23	19	35	32	26	21	21	0	18	34	33	30	50	39	42	30	35	33	41	47	44	44	36	47	39	37	50	56	40	38	Bacteria;Acidobacteriota;Acidobacteriae;Acidobacteriales;Acidobacteriaceae (Subgroup 1);Occallatibacter;
	ASV124	0	0	0	0	0	0	0	30	56	75	40	0	0	41	46	49	43	73	43	0	0	29	0	0	25	0	37	35	0	24	38	31	0	28	0	0	45	51	48	40	0	0	44	0	0	Bacteria;Acidobacteriota;Acidobacteriae;Acidobacteriales;Koribacteraceae;Candidatus Koribacter;
	ASV125	0	0	0	0	0	0	0	0	6	16	21	4	3	21	82	21	31	81	42	29	28	88	56	48	23	17	13	23	8	8	25	18	23	41	18	20	35	14	42	22	31	15	30	48	39	Bacteria;Planctomycetota;Planctomycetes;Isosphaerales;Isosphaeraceae;
	ASV126	16	0	0	0	0	0	0	0	0	24	20	0	10	14	31	33	37	33	54	35	55	53	49	47	33	48	39	32	35	43	17	20	0	44	42	45	19	22	21	54	20	39	41	29	46	Bacteria;Acidobacteriota;Acidobacteriae;Solibacterales;Solibacteraceae;Candidatus Solibacter;
	ASV127	0	0	0	0	250	145	126	86	31	34	14	21	29	15	0	18	9	0	5	0	0	6	0	4	0	0	5	0	0	0	0	0	0	0	0	0	0	0	0	0	0	0	0	0	0	Bacteria;Proteobacteria;Gammaproteobacteria;Burkholderiales;Oxalobacteraceae;Herbaspirillum;
	ASV128	184	243	173	41	8	7	6	18	22	30	14	17	20	15	23	40	31	12	16	24	18	19	20	17	16	7	11	15	3	10	5	0	4	7	5	0	4	5	7	6	5	6	12	6	5	Bacteria;Proteobacteria;Gammaproteobacteria;Burkholderiales;
	ASV129	299	426	479	19	1	0	5	2	0	0	0	0	0	0	0	6	0	0	0	0	0	0	0	0	0	0	0	0	0	0	0	0	0	0	0	0	0	0	0	0	0	0	0	0	0	Bacteria;Proteobacteria;Alphaproteobacteria;uncultured;
	ASV130	77	24	34	37	7	0	0	0	0	29	16	0	0	0	0	0	0	31	20	0	0	7	0	0	20	0	24	23	9	0	29	39	23	32	0	38	39	35	66	22	31	41	73	66	57	Bacteria;Proteobacteria;Alphaproteobacteria;Rhizobiales;Beijerinckiaceae;Rhodoblastus;
	ASV131	69	49	49	17	1	3	4	0	7	8	5	6	4	7	10	15	16	11	19	20	30	13	15	20	19	30	25	29	42	28	11	19	12	15	24	30	24	21	34	25	65	75	42	55	41	Bacteria;Chloroflexi;KD4-96;
	ASV132	0	0	0	0	46	51	51	87	80	274	42	35	28	21	11	4	3	4	1	0	4	13	15	12	9	0	4	5	1	2	10	14	11	12	8	13	8	11	4	2	3	5	15	19	14	Bacteria;Cyanobacteria;Cyanobacteriia;Chloroplast;
	ASV133	166	221	249	22	5	0	0	11	0	31	0	0	0	23	38	30	21	18	4	20	20	10	0	36	27	19	11	24	0	27	18	26	25	8	9	36	11	17	10	6	11	16	20	9	6	Bacteria;Acidobacteriota;Acidobacteriae;Acidobacteriales;uncultured;
	ASV134	0	0	0	0	0	0	0	0	13	45	19	22	18	15	71	86	85	47	26	51	37	44	33	30	31	26	14	32	25	21	24	31	30	28	16	13	24	26	36	11	10	6	9	12	18	Bacteria;Proteobacteria;Alphaproteobacteria;Acetobacterales;Acetobacteraceae;uncultured;
	ASV135	0	0	0	0	0	0	0	0	0	0	0	0	0	0	0	0	0	0	3	0	0	5	0	0	13	0	10	22	28	16	21	13	13	33	20	0	22	27	22	68	49	63	74	94	77	Bacteria;Bacteroidota;Ignavibacteria;Ignavibacteriales;
	ASV136	163	161	127	26	9	6	11	13	17	24	15	9	10	19	17	29	12	24	21	0	6	12	19	22	9	0	6	15	10	6	9	0	12	15	13	12	14	13	11	13	16	7	14	24	15	Bacteria;Acidobacteriota;Acidobacteriae;Acidobacteriales;uncultured;
	ASV137	0	0	0	0	0	0	0	0	0	0	0	0	0	0	7	0	4	0	18	17	14	24	11	22	31	28	14	29	35	29	24	18	26	40	39	38	27	27	29	58	30	35	73	71	102	Bacteria;Verrucomicrobiota;Verrucomicrobiae;Pedosphaerales;Pedosphaeraceae;uncultured;
	ASV138	0	0	0	0	13	10	4	12	18	14	40	53	35	73	38	21	40	45	26	35	33	29	33	36	23	27	34	15	22	22	12	21	25	14	18	22	17	14	10	14	15	10	7	17	7	Bacteria;Proteobacteria;Alphaproteobacteria;Rhodospirillales;Magnetospirillaceae;Telmatospirillum;
	ASV139	12	0	0	0	0	0	0	0	0	0	0	0	0	0	0	0	0	0	18	0	0	0	0	0	27	63	48	36	39	25	54	64	68	0	31	48	50	69	57	38	81	79	27	44	42	Bacteria;Firmicutes;Desulfitobacteriia;Desulfitobacteriales;Desulfitobacteriaceae;Desulfosporosinus;
	ASV140	0	0	0	33	12	10	12	187	172	90	85	75	70	30	0	0	0	0	19	0	0	0	0	0	0	0	0	0	0	0	0	0	0	0	0	0	0	0	0	0	34	30	0	0	0	Bacteria;Firmicutes;Desulfitobacteriia;Desulfitobacteriales;Desulfitobacteriaceae;Desulfosporosinus;
	ASV141	0	0	0	0	0	0	0	202	204	70	70	51	58	36	23	8	17	16	10	10	12	5	7	7	5	0	5	7	7	0	5	6	4	4	0	2	3	0	3	1	7	5	2	0	0	Bacteria;Firmicutes;Clostridia;Lachnospirales;
	ASV142	0	0	0	0	0	0	0	0	0	0	0	0	0	0	0	0	0	0	0	0	0	1	0	0	0	0	0	0	0	0	13	12	12	53	51	45	24	28	48	22	20	23	154	191	193	Bacteria;Proteobacteria;Gammaproteobacteria;Diplorickettsiales;Diplorickettsiaceae;uncultured;
	ASV143	143	155	177	16	3	0	5	11	7	22	6	0	0	9	22	11	15	24	5	14	16	8	10	11	4	18	13	16	13	7	17	9	9	8	19	12	7	10	23	7	7	10	9	13	7	Bacteria;Acidobacteriota;Acidobacteriae;Bryobacterales;Bryobacteraceae;Bryobacter;
	ASV144	0	0	0	2	60	102	87	60	213	140	30	39	23	8	0	0	13	0	4	0	0	0	0	0	0	0	0	0	0	0	0	0	0	0	0	0	0	0	0	0	0	0	0	0	0	Bacteria;Proteobacteria;Alphaproteobacteria;Acetobacterales;Acetobacteraceae;
	ASV145	122	189	227	18	0	0	0	0	0	0	0	0	0	20	0	0	34	46	26	0	0	20	0	0	19	0	0	23	0	0	0	24	0	37	0	0	23	42	39	26	0	0	28	0	0	Bacteria;Acidobacteriota;Acidobacteriae;Acidobacteriales;Koribacteraceae;Candidatus Koribacter;
	ASV146	0	0	0	54	125	152	126	99	41	14	13	9	14	0	7	0	0	0	2	0	0	0	0	0	0	0	0	0	0	0	0	0	0	0	0	0	0	0	0	0	0	0	0	0	0	Bacteria;Acidobacteriota;Acidobacteriae;Acidobacteriales;Acidobacteriaceae (Subgroup 1);
	ASV147	0	0	0	12	0	0	0	0	17	0	21	11	0	275	74	86	69	49	28	31	41	18	30	18	0	22	0	0	0	0	0	0	0	5	7	0	0	0	0	0	0	8	0	0	0	Bacteria;Firmicutes;Clostridia;Oscillospirales;Ethanoligenenaceae;
	ASV148	149	298	318	16	4	0	11	6	13	18	13	0	11	0	18	27	12	0	8	0	15	11	0	8	12	0	0	6	0	0	0	15	9	8	0	0	11	0	0	6	7	0	9	14	11	Bacteria;Desulfobacterota;Desulfobaccia;Desulfobaccales;Desulfobaccaceae;Desulfobacca;
	ASV149	0	0	0	0	0	0	0	0	2	8	2	0	6	4	31	24	28	32	18	19	18	42	27	27	12	21	16	19	17	17	23	11	19	35	28	33	25	30	34	32	47	31	48	36	36	Bacteria;Bacteroidota;Bacteroidia;Chitinophagales;Chitinophagaceae;
	ASV150	0	0	0	0	0	0	0	0	0	15	20	0	6	16	25	9	11	18	15	8	14	16	12	0	12	0	8	10	8	10	60	81	70	19	0	13	72	82	81	16	21	20	27	26	18	Bacteria;Proteobacteria;Alphaproteobacteria;Acetobacterales;Acetobacteraceae;uncultured;
	ASV151	61	30	26	20	7	0	0	0	6	16	15	0	0	4	33	16	16	20	11	21	18	15	0	0	15	16	13	18	0	18	24	26	16	18	18	33	35	34	60	10	19	21	33	34	23	Bacteria;Proteobacteria;Alphaproteobacteria;Rhizobiales;Beijerinckiaceae;Rhodoblastus;
	ASV152	0	0	0	0	0	0	0	0	0	0	0	0	0	0	5	0	2	1	0	0	0	27	26	21	12	17	22	31	17	24	65	80	88	45	37	44	31	39	42	36	37	56	39	38	27	Bacteria;Proteobacteria;Gammaproteobacteria;Diplorickettsiales;Diplorickettsiaceae;uncultured;
	ASV153	187	446	398	21	4	5	0	7	10	11	3	0	0	3	13	9	10	0	7	0	8	2	0	0	0	0	0	0	0	0	0	0	0	3	0	0	0	0	0	0	2	0	2	0	0	Bacteria;Acidobacteriota;Acidobacteriae;Subgroup 2;
	ASV154	0	0	0	132	54	121	102	44	34	15	10	0	3	132	0	7	0	19	0	0	0	0	0	0	0	0	0	0	0	0	0	0	0	0	0	0	0	0	0	0	0	0	0	0	0	Bacteria;Proteobacteria;Gammaproteobacteria;Burkholderiales;Chromobacteriaceae;
	ASV155	121	198	207	16	3	11	0	0	13	15	15	0	0	6	25	12	12	14	23	0	9	4	13	0	11	0	12	14	8	0	0	18	7	15	13	20	0	9	18	7	3	10	16	17	12	Bacteria;Acidobacteriota;Acidobacteriae;Acidobacteriales;uncultured;
	ASV156	260	333	389	16	8	0	0	0	9	0	0	0	0	0	0	0	0	5	0	0	0	0	0	0	0	0	0	0	0	0	0	0	0	0	0	0	0	0	0	0	0	0	0	0	0	Bacteria;Spirochaetota;Spirochaetia;Spirochaetales;Spirochaetaceae;Spirochaeta;
	ASV157	32	28	37	0	0	0	0	0	5	34	6	11	0	7	32	22	27	37	17	0	9	26	35	27	25	34	16	13	12	28	33	21	10	21	35	36	15	0	0	31	17	23	36	28	35	Bacteria;Proteobacteria;Alphaproteobacteria;Acetobacterales;Acetobacteraceae;uncultured;
	ASV158	188	44	91	29	9	0	13	17	13	19	15	0	0	10	0	0	0	24	5	0	0	8	0	0	0	0	0	14	0	0	12	0	9	0	10	0	5	0	9	16	0	0	9	0	0	Bacteria;Proteobacteria;Alphaproteobacteria;Rhizobiales;Beijerinckiaceae;
	ASV159	0	0	0	0	0	0	0	0	0	0	0	0	4	0	0	11	10	0	0	0	0	0	136	154	0	124	102	0	40	41	0	0	0	0	249	164	0	0	0	0	39	22	0	41	37	Bacteria;Proteobacteria;Alphaproteobacteria;Rhizobiales;Beijerinckiaceae;Methylobacterium-Methylorubrum;
	ASV160	116	0	94	42	0	0	0	13	16	33	16	0	25	14	23	27	41	24	8	15	15	4	17	0	10	13	20	10	0	23	11	11	3	8	0	27	14	13	0	2	0	0	10	14	0	Bacteria;Desulfobacterota;Desulfobaccia;Desulfobaccales;Desulfobaccaceae;Desulfobacca;
	ASV161	211	109	162	31	6	0	13	0	19	15	9	0	0	0	20	0	0	24	5	0	0	0	0	0	0	0	15	0	0	0	17	14	0	0	0	0	0	0	0	0	0	11	0	0	0	Bacteria;Proteobacteria;Alphaproteobacteria;Rhizobiales;Xanthobacteraceae;uncultured;
	ASV162	0	0	0	0	6	8	4	11	18	26	17	20	23	36	28	36	23	15	14	24	18	27	36	32	17	30	19	25	29	30	17	16	14	27	14	18	21	7	7	5	9	11	7	25	13	Bacteria;Proteobacteria;Alphaproteobacteria;
	ASV163	144	96	72	17	4	0	0	9	19	17	17	0	11	4	21	23	14	20	12	5	11	9	0	0	5	0	9	11	6	0	8	4	6	6	10	12	9	11	14	5	9	0	9	0	5	Bacteria;Proteobacteria;Alphaproteobacteria;Rhizobiales;Xanthobacteraceae;Pseudolabrys;
	ASV164	94	257	208	0	0	0	0	13	0	10	0	0	0	16	22	0	0	18	10	0	0	13	0	12	9	0	0	0	0	0	6	12	20	20	0	0	26	15	24	10	5	0	16	13	0	Bacteria;Acidobacteriota;Acidobacteriae;Acidobacteriales;uncultured;
	ASV165	4	7	12	0	0	0	0	0	0	3	0	0	2	5	15	8	10	13	10	3	3	17	17	18	15	12	26	17	16	6	21	19	23	32	26	28	32	38	39	23	24	12	65	44	49	Bacteria;Acidobacteriota;Acidobacteriae;Acidobacteriales;Koribacteraceae;Candidatus Koribacter;
	ASV166	17	10	0	0	0	0	0	0	2	11	16	0	0	0	27	22	33	17	26	0	35	8	0	0	27	44	40	47	34	31	22	24	0	27	34	0	20	21	25	25	35	29	19	0	22	Bacteria;Proteobacteria;Alphaproteobacteria;Acetobacterales;Acetobacteraceae;
	ASV167	45	17	32	9	2	0	0	6	0	0	4	3	0	13	10	8	5	15	10	15	14	4	3	12	9	25	26	7	20	7	8	16	11	11	11	25	16	24	38	16	50	45	21	38	32	Bacteria;Desulfobacterota;Desulfomonilia;Desulfomonilales;Desulfomonilaceae;Desulfomonile;
	ASV168	173	145	152	45	9	3	3	13	15	20	5	0	5	6	11	11	8	11	0	0	0	6	0	0	0	0	0	0	0	0	0	0	0	0	0	0	0	0	0	0	0	0	1	0	0	Bacteria;Proteobacteria;Gammaproteobacteria;Burkholderiales;Sutterellaceae;uncultured;
	ASV169	0	0	0	0	0	0	0	0	0	84	28	13	28	0	4	1	2	3	9	5	10	14	17	21	12	21	28	8	12	12	6	6	8	27	23	44	12	23	14	19	44	36	26	54	60	Bacteria;Firmicutes;Clostridia;Clostridia UCG-014;
	ASV170	0	0	0	0	0	0	0	0	0	0	0	0	0	0	0	0	0	0	0	0	0	0	0	0	0	0	0	0	0	0	0	0	0	35	37	0	32	0	20	38	72	68	63	103	133	Bacteria;Acidobacteriota;Holophagae;Holophagales;Holophagaceae;
	ASV171	0	0	0	0	0	0	0	0	0	8	4	0	2	2	17	14	9	11	13	4	0	25	12	9	14	17	4	8	14	0	32	37	29	43	32	30	30	18	41	14	18	12	47	35	31	Bacteria;Proteobacteria;Alphaproteobacteria;Acetobacterales;Acetobacteraceae;Rhodovastum;
	ASV172	115	145	177	31	5	3	4	8	11	14	4	0	0	8	11	6	10	14	9	0	13	3	0	11	6	0	0	10	0	5	7	12	4	3	0	0	0	6	12	1	0	7	8	14	0	Bacteria;Actinobacteriota;Thermoleophilia;Solirubrobacterales;Solirubrobacteraceae;
	ASV173	10	29	23	0	0	0	0	4	0	0	10	0	7	13	51	17	16	9	29	23	28	30	16	21	18	6	11	19	6	10	14	21	21	35	12	14	21	12	18	19	6	7	22	0	10	Bacteria;Acidobacteriota;Acidobacteriae;Subgroup 13;
	ASV174	98	103	145	10	6	10	0	16	7	13	6	0	0	4	23	15	0	17	7	18	10	5	0	0	11	11	0	11	0	10	20	13	16	0	0	0	10	16	16	8	0	0	9	15	6	Bacteria;Acidobacteriota;Acidobacteriae;Subgroup 2;
	ASV175	114	126	136	19	2	0	3	5	0	12	8	0	0	3	18	9	12	8	6	0	4	5	0	0	0	4	0	10	6	9	6	4	4	10	0	14	9	13	6	9	8	15	8	19	13	Bacteria;Verrucomicrobiota;Verrucomicrobiae;Pedosphaerales;Pedosphaeraceae;ADurb.Bin063-1;
	ASV176	194	150	189	23	3	0	0	0	0	7	0	0	0	0	0	0	0	0	1	0	0	0	0	0	0	0	0	2	0	1	0	0	0	0	0	0	0	0	0	0	0	0	0	0	0	Bacteria;Bacteroidota;Kryptonia;Kryptoniales;BSV26;
	ASV177	114	197	223	10	5	0	0	4	7	5	0	0	0	7	10	8	14	13	12	3	7	4	0	0	5	5	7	7	0	7	0	0	0	9	8	0	7	5	4	11	1	6	7	7	8	Bacteria;Chloroflexi;Anaerolineae;Anaerolineales;Anaerolineaceae;uncultured;
	ASV178	121	148	165	0	0	0	0	11	9	19	5	0	0	11	18	0	0	23	14	0	22	12	0	0	11	0	0	0	0	0	6	0	0	10	0	0	5	0	3	11	0	0	0	0	9	Bacteria;Acidobacteriota;Acidobacteriae;Acidobacteriales;Koribacteraceae;Candidatus Koribacter;
	ASV179	4	0	13	0	1	0	0	6	8	23	9	0	6	11	27	21	6	24	18	14	19	15	19	18	13	0	10	11	10	14	28	14	19	18	18	37	21	19	13	11	22	8	28	22	11	Bacteria;Acidobacteriota;Acidobacteriae;Acidobacteriales;Acidobacteriaceae (Subgroup 1);
	ASV180	0	0	0	0	0	0	0	0	0	0	0	0	0	0	0	50	27	43	16	0	0	18	33	33	45	24	32	0	27	19	31	14	0	0	30	44	17	0	17	0	22	19	21	45	47	Bacteria;Acidobacteriota;Holophagae;Holophagales;Holophagaceae;
	ASV181	108	148	162	13	4	0	0	8	14	10	3	0	0	6	0	12	7	9	10	0	0	7	0	0	7	0	0	5	0	8	0	0	0	3	15	0	7	0	11	12	7	5	12	10	14	Bacteria;Acidobacteriota;Acidobacteriae;Solibacterales;Solibacteraceae;Candidatus Solibacter;
	ASV182	0	0	0	23	6	7	13	9	30	28	31	0	13	97	35	39	32	54	12	12	17	13	0	0	8	0	7	0	0	0	11	10	0	0	0	0	0	10	0	0	0	0	0	0	0	Bacteria;Firmicutes;Clostridia;Oscillospirales;Ethanoligenenaceae;
	ASV183	0	0	0	0	0	0	0	0	0	27	19	11	7	10	26	26	25	22	16	18	0	18	22	10	15	12	25	23	17	16	19	23	18	26	26	23	16	21	25	14	9	24	17	17	19	Bacteria;Proteobacteria;Alphaproteobacteria;Rhizobiales;Beijerinckiaceae;Roseiarcus;
	ASV184	89	62	63	15	7	0	0	11	12	20	9	13	0	18	11	18	13	12	6	0	0	5	0	8	8	6	10	8	9	0	4	7	4	0	13	0	14	10	12	6	3	11	13	0	12	Bacteria;RCP2-54;
	ASV185	119	144	198	26	4	0	0	0	0	0	0	0	0	0	0	0	0	17	0	0	0	13	0	0	13	8	0	0	0	0	11	0	0	0	0	0	0	0	0	9	0	0	13	0	0	Bacteria;Acidobacteriota;Acidobacteriae;Acidobacteriales;uncultured;
	ASV186	0	0	0	95	57	23	34	96	54	45	16	0	0	22	0	0	10	0	6	0	0	3	0	0	0	0	0	0	0	0	0	0	0	0	0	0	0	0	0	0	0	0	0	0	0	Bacteria;Proteobacteria;Gammaproteobacteria;Burkholderiales;Burkholderiaceae;Burkholderia-Caballeronia-Paraburkholderia;
	ASV187	0	0	0	0	0	0	0	0	3	26	4	6	20	8	26	20	29	20	13	28	20	15	19	26	11	9	10	7	20	11	14	12	11	20	13	22	14	20	28	12	9	18	18	18	17	Bacteria;Proteobacteria;Alphaproteobacteria;Rhizobiales;Rhizobiaceae;
	ASV188	0	0	0	0	0	0	0	0	0	0	0	0	0	29	32	33	46	32	33	31	35	21	31	27	25	18	21	22	18	18	7	19	10	12	0	17	10	7	0	14	13	16	8	0	0	Bacteria;Proteobacteria;Alphaproteobacteria;Rhodospirillales;Magnetospirillaceae;Telmatospirillum;
	ASV189	81	179	186	13	3	10	0	0	0	16	4	0	0	0	19	17	18	0	5	0	0	9	0	12	9	18	0	0	0	14	0	0	0	12	0	0	0	0	0	6	0	0	12	13	6	Bacteria;Desulfobacterota;Desulfobaccia;Desulfobaccales;Desulfobaccaceae;Desulfobacca;
	ASV190	0	0	0	0	0	0	0	0	0	0	0	0	0	0	0	34	15	0	15	0	0	20	0	0	25	0	0	25	0	26	35	20	19	21	0	48	19	29	16	29	32	17	33	37	27	Bacteria;Acidobacteriota;Acidobacteriae;Solibacterales;Solibacteraceae;Candidatus Solibacter;
	ASV191	189	110	136	9	5	0	0	5	2	10	4	3	8	3	2	12	6	9	3	5	4	4	0	0	2	3	0	1	3	3	0	0	0	0	0	0	0	0	0	0	0	0	0	0	0	Bacteria;Bacteroidota;Bacteroidia;Bacteroidales;Bacteroidetes vadinHA17;
	ASV192	20	49	59	7	3	3	0	0	4	14	5	8	12	0	14	26	21	12	11	21	21	12	10	13	14	18	12	11	14	16	9	7	9	19	17	9	12	9	11	14	15	10	21	20	22	Bacteria;Proteobacteria;Alphaproteobacteria;Caulobacterales;Caulobacteraceae;
	ASV193	0	0	0	0	0	0	0	5	7	5	10	14	14	30	28	41	33	26	33	42	50	10	0	20	13	8	7	8	9	10	2	0	0	6	5	8	6	8	8	17	15	8	12	16	10	Bacteria;Bacteroidota;Ignavibacteria;Ignavibacteriales;
	ASV194	0	0	0	0	6	0	15	22	0	63	12	29	14	12	26	0	24	0	14	22	0	17	24	24	12	0	0	16	15	12	8	13	19	14	22	25	11	9	10	6	21	11	8	13	12	Bacteria;Proteobacteria;Alphaproteobacteria;Acetobacterales;Acetobacteraceae;Acidisoma;
	ASV195	0	0	0	0	0	0	0	0	0	0	0	0	0	0	0	0	0	5	11	0	0	0	20	0	21	33	20	24	0	40	13	0	0	18	39	0	30	0	38	0	56	67	39	44	43	Bacteria;Desulfobacterota;Desulfobulbia;Desulfobulbales;Desulfocapsaceae;uncultured;
	ASV196	76	53	49	10	4	0	0	8	7	18	9	0	0	7	12	8	10	15	7	13	11	6	8	0	10	0	8	16	11	7	10	6	3	4	8	7	10	16	17	10	11	10	6	10	5	Bacteria;Actinobacteriota;Acidimicrobiia;
	ASV197	131	100	93	36	9	0	0	13	17	26	14	9	0	9	11	0	0	23	4	0	7	0	0	0	6	0	0	0	0	0	0	0	0	0	0	0	0	0	0	0	0	0	0	0	0	Bacteria;Proteobacteria;Gammaproteobacteria;WD260;
	ASV198	6	0	19	0	94	101	88	32	27	23	0	0	0	0	0	0	0	0	0	0	0	0	0	0	0	0	0	0	0	0	0	0	0	0	0	0	0	0	0	0	0	0	0	0	0	Bacteria;Bacteroidota;Bacteroidia;Sphingobacteriales;Sphingobacteriaceae;Mucilaginibacter;
	ASV199	0	0	0	0	0	0	0	0	0	0	7	0	4	23	20	3	8	112	15	10	17	14	12	8	19	6	9	11	8	16	18	15	11	14	18	9	13	10	11	13	9	8	14	15	10	Bacteria;Verrucomicrobiota;Verrucomicrobiae;Chthoniobacterales;Chthoniobacteraceae;
	ASV200	51	88	78	16	8	0	0	0	0	17	0	0	0	12	32	0	16	18	9	0	11	8	0	0	11	0	0	0	0	0	11	0	18	7	0	0	8	15	17	10	7	0	8	22	9	Bacteria;Acidobacteriota;Acidobacteriae;Acidobacteriales;uncultured;
	ASV201	50	195	125	0	0	0	0	8	0	10	0	0	0	8	0	0	11	12	11	0	14	14	0	0	12	0	0	0	0	0	19	13	21	0	0	0	24	13	19	5	0	0	12	0	0	Bacteria;Acidobacteriota;Acidobacteriae;Acidobacteriales;Acidobacteriaceae (Subgroup 1);Occallatibacter;
	ASV202	21	0	23	0	0	0	0	0	0	0	0	1	0	6	9	3	0	12	24	16	20	12	12	11	16	21	17	57	33	23	10	11	5	19	10	14	20	12	15	19	18	10	6	8	9	Bacteria;Patescibacteria;Parcubacteria;
	ASV203	115	57	158	16	4	0	0	7	3	11	14	0	0	5	0	0	0	15	4	9	7	0	0	0	0	0	6	9	0	0	4	1	0	6	0	0	0	0	5	6	0	0	4	7	0	Bacteria;Firmicutes;Clostridia;Clostridiales;Clostridiaceae;Clostridium sensu stricto 13;
	ASV204	93	48	60	24	7	0	0	5	10	17	5	0	0	5	22	11	4	13	5	0	7	0	0	0	7	12	12	8	6	6	5	0	8	0	0	0	8	10	8	0	0	8	9	8	4	Bacteria;Proteobacteria;Alphaproteobacteria;Rhizobiales;Beijerinckiaceae;Methylocystis;
	ASV205	0	0	0	0	0	0	0	0	0	0	0	0	0	0	0	0	1	0	6	4	4	23	15	20	22	24	14	16	27	17	18	17	14	48	12	5	23	22	25	23	15	9	47	21	27	Bacteria;Armatimonadota;Fimbriimonadia;Fimbriimonadales;Fimbriimonadaceae;
	ASV206	141	209	218	0	0	0	6	0	0	0	0	0	0	0	4	0	0	3	0	2	0	2	0	1	0	0	0	4	0	0	0	4	0	0	0	2	3	0	0	0	0	0	0	11	1	Bacteria;Bacteroidota;Kryptonia;Kryptoniales;BSV26;
	ASV207	0	0	0	0	0	0	0	0	0	0	0	9	3	5	31	39	41	33	17	12	24	45	32	42	39	21	21	25	23	18	12	15	7	19	0	0	6	4	6	6	6	6	12	0	6	Bacteria;Proteobacteria;Alphaproteobacteria;Azospirillales;Inquilinaceae;Inquilinus;
	ASV208	0	0	0	0	0	0	0	0	0	264	44	17	16	19	38	16	26	16	8	7	8	8	13	10	4	12	3	5	0	1	2	0	3	1	0	0	1	1	1	0	0	0	2	1	4	Unclassified;
	ASV209	0	0	0	0	0	0	0	0	0	0	1	0	0	5	10	16	10	11	14	7	10	7	24	19	8	17	23	16	9	10	15	18	0	15	31	21	18	21	20	13	17	21	17	50	43	Bacteria;Proteobacteria;Alphaproteobacteria;Acetobacterales;Acetobacteraceae;
	ASV210	90	159	188	24	1	0	0	6	0	9	0	0	7	5	0	15	12	7	8	6	0	8	0	0	5	0	0	0	0	0	0	0	0	0	7	0	0	0	4	6	0	0	0	0	3	Bacteria;Acidobacteriota;Acidobacteriae;Subgroup 13;
	ASV211	0	0	0	0	28	140	115	34	27	43	13	14	14	6	0	0	0	12	3	4	0	4	0	0	0	0	0	0	0	0	0	0	0	0	0	0	0	0	0	0	0	0	0	0	0	Bacteria;Proteobacteria;Alphaproteobacteria;Rhizobiales;Rhizobiaceae;Allorhizobium-Neorhizobium-Pararhizobium-Rhizobium;
	ASV212	0	0	0	0	0	0	0	0	0	0	0	0	0	0	0	0	0	0	4	0	0	3	0	0	13	7	0	8	0	20	14	13	20	0	0	32	19	19	18	23	50	53	25	45	37	Bacteria;Acidobacteriota;Holophagae;Holophagales;Holophagaceae;uncultured;
	ASV213	0	0	0	0	0	0	0	0	3	6	8	18	10	40	32	32	35	33	32	27	31	32	23	17	17	25	15	0	12	11	11	0	8	11	0	0	4	0	4	6	7	0	7	0	6	Bacteria;Proteobacteria;Alphaproteobacteria;Rhodospirillales;Magnetospirillaceae;Telmatospirillum;
	ASV214	55	0	0	0	0	0	0	0	0	0	0	0	0	0	0	0	0	25	13	0	0	16	0	0	0	0	19	0	0	0	0	0	0	23	39	0	26	27	23	13	0	26	39	29	37	Bacteria;Acidobacteriota;Acidobacteriae;Acidobacteriales;uncultured;
	ASV215	0	0	0	0	0	0	0	0	0	0	0	0	0	0	0	0	0	0	0	0	0	0	0	0	27	19	25	33	47	27	11	15	8	13	19	26	35	36	26	21	25	45	18	23	23	Bacteria;Proteobacteria;Alphaproteobacteria;Rhodospirillales;uncultured;
	ASV216	0	7	0	0	1	0	0	0	3	16	8	7	11	7	15	18	18	20	11	20	8	16	19	9	8	14	10	20	11	17	18	14	16	15	16	28	11	10	22	15	4	10	22	11	23	Bacteria;Proteobacteria;Alphaproteobacteria;Rhizobiales;Devosiaceae;Devosia;
	ASV217	73	159	172	0	0	7	0	0	0	13	13	0	0	0	0	0	0	0	14	18	30	21	0	0	0	11	0	0	0	0	0	0	18	23	0	0	0	0	0	24	0	7	0	18	0	Bacteria;Acidobacteriota;Acidobacteriae;Subgroup 2;
	ASV218	33	64	75	0	0	0	0	0	0	0	10	0	0	0	0	0	0	0	0	16	16	21	0	14	13	0	0	0	8	0	0	20	27	23	0	0	21	44	22	14	0	0	32	0	13	Bacteria;Acidobacteriota;Acidobacteriae;Acidobacteriales;Koribacteraceae;Candidatus Koribacter;
	ASV219	0	0	0	0	0	0	0	0	0	0	0	0	0	13	14	12	0	10	12	29	27	9	26	8	6	10	19	15	12	16	7	8	12	19	16	14	13	14	16	21	30	29	18	42	31	Bacteria;Chloroflexi;Anaerolineae;Anaerolineales;Anaerolineaceae;Ornatilinea;
	ASV220	0	0	0	0	0	0	0	0	0	0	0	0	0	0	3	0	0	7	7	8	7	9	14	4	15	20	28	28	26	23	23	3	9	24	19	10	37	23	23	20	18	16	14	26	21	Bacteria;Proteobacteria;Gammaproteobacteria;Xanthomonadales;Rhodanobacteraceae;Rhodanobacter;
	ASV221	186	131	91	19	6	0	0	5	0	0	0	0	0	0	0	5	0	0	0	0	0	0	0	0	0	0	0	0	0	0	0	0	0	0	0	0	0	0	0	0	0	0	0	0	0	Bacteria;Desulfobacterota;Desulfuromonadia;Geobacterales;Geobacteraceae;uncultured;
	ASV222	0	0	0	0	0	0	0	0	0	0	0	0	0	0	0	0	0	0	6	0	0	13	0	0	20	16	10	22	15	14	20	12	0	20	23	0	10	0	14	42	18	26	32	36	28	Bacteria;Acidobacteriota;Acidobacteriae;Acidobacteriales;Acidobacteriaceae (Subgroup 1);Granulicella;
	ASV223	13	0	0	0	0	0	0	0	0	0	0	0	0	0	0	0	0	0	0	0	0	11	0	0	14	0	13	0	0	12	30	8	34	0	51	0	21	22	29	22	26	21	33	42	30	Bacteria;Acidobacteriota;Acidobacteriae;Acidobacteriales;Koribacteraceae;Candidatus Koribacter;
	ASV224	71	45	46	22	9	0	0	13	11	12	7	0	2	7	12	0	0	21	1	0	0	3	0	4	6	0	7	0	0	0	10	7	7	0	9	8	8	11	15	4	0	4	4	0	0	Bacteria;Chloroflexi;Ktedonobacteria;Ktedonobacterales;Ktedonobacteraceae;HSB OF53-F07;
	ASV225	88	265	181	16	0	0	0	5	4	6	6	0	0	0	0	8	7	0	2	0	0	5	0	0	0	0	0	0	0	0	0	0	0	5	0	0	0	0	0	0	0	0	4	0	0	Bacteria;Acidobacteriota;Acidobacteriae;Acidobacteriales;uncultured;
	ASV226	0	0	0	0	0	0	0	0	0	0	0	0	0	0	0	0	0	34	16	0	28	21	0	0	89	100	95	0	0	25	11	0	0	0	0	0	18	0	15	0	0	0	0	0	0	Bacteria;Proteobacteria;Gammaproteobacteria;Burkholderiales;
	ASV227	0	0	0	7	80	113	91	16	21	25	0	0	0	0	0	0	0	0	0	0	0	0	0	0	0	0	0	0	0	0	0	0	0	0	0	0	0	0	0	0	0	0	0	0	0	Bacteria;Bacteroidota;Bacteroidia;Sphingobacteriales;Sphingobacteriaceae;Mucilaginibacter;
	ASV228	0	0	0	0	0	0	0	0	0	0	0	0	0	0	0	0	0	0	0	0	0	0	0	0	8	0	4	9	0	0	14	18	7	5	11	6	45	58	60	11	21	20	24	28	25	Bacteria;Desulfobacterota;Syntrophobacteria;Syntrophobacterales;Syntrophobacteraceae;Syntrophobacter;
	ASV229	0	0	0	0	0	7	0	0	13	26	35	0	0	23	26	12	20	36	28	30	25	33	0	0	18	16	0	15	0	11	13	12	14	16	0	0	0	0	8	11	0	0	5	0	0	Bacteria;Proteobacteria;Alphaproteobacteria;Rhodospirillales;Magnetospirillaceae;Telmatospirillum;
	ASV230	0	0	0	0	0	0	0	0	2	7	9	10	8	7	69	37	45	81	14	17	11	24	28	29	8	11	10	0	7	3	4	3	4	4	12	0	9	7	14	1	0	0	0	0	0	Bacteria;WPS-2;
	ASV231	0	0	0	0	0	0	0	0	0	9	0	3	0	0	0	8	19	9	8	13	10	10	22	20	3	8	12	5	11	15	10	11	10	23	41	32	10	10	9	10	21	28	19	44	49	Bacteria;Proteobacteria;Alphaproteobacteria;Acetobacterales;Acetobacteraceae;uncultured;
	ASV232	113	52	51	18	6	0	0	7	14	11	8	0	0	7	8	7	0	13	4	2	3	2	0	0	0	0	0	11	4	0	5	4	8	0	0	5	5	7	10	0	0	6	4	5	0	Bacteria;Proteobacteria;Alphaproteobacteria;Rhizobiales;Rhodomicrobiaceae;Rhodomicrobium;
	ASV233	0	0	0	0	0	0	0	0	0	0	0	0	0	0	0	0	0	0	0	0	0	5	10	12	4	0	0	3	5	5	3	0	4	77	54	55	37	28	35	42	32	34	16	22	26	Bacteria;Bdellovibrionota;Oligoflexia;0319-6G20;
	ASV234	114	64	57	14	3	4	0	8	9	10	7	0	0	14	13	9	0	11	13	0	10	5	3	3	0	0	2	6	2	2	0	3	0	4	0	0	1	0	4	0	1	0	2	4	0	Bacteria;Nitrospirota;4-29-1;
	ASV235	145	166	143	4	0	0	0	0	0	0	0	0	0	0	0	0	0	0	0	0	0	0	0	0	0	0	0	0	0	0	0	0	0	0	0	0	0	0	0	0	0	0	0	0	0	Bacteria;Methylomirabilota;Methylomirabilia;Methylomirabilales;Methylomirabilaceae;Sh765B-TzT-35;
	ASV236	124	130	148	10	2	0	0	1	0	0	1	2	0	0	5	1	0	7	4	0	0	0	0	0	0	0	0	5	0	0	0	0	0	3	0	0	0	0	0	0	0	0	2	0	0	Bacteria;Verrucomicrobiota;Verrucomicrobiae;Opitutales;Opitutaceae;
	ASV237	0	0	0	0	0	0	0	0	0	0	6	6	0	3	0	0	0	0	0	0	0	3	0	0	0	0	0	0	0	0	2	0	0	13	13	16	8	11	8	7	13	13	38	142	95	Bacteria;Proteobacteria;Gammaproteobacteria;Legionellales;Legionellaceae;Legionella;
	ASV238	0	0	0	0	0	0	0	0	0	0	0	0	0	1	0	0	0	0	10	0	0	10	0	0	26	18	12	17	29	32	9	7	14	14	20	22	8	0	13	25	33	20	22	41	34	Bacteria;Verrucomicrobiota;Verrucomicrobiae;Pedosphaerales;Pedosphaeraceae;uncultured;
	ASV239	0	0	0	0	0	0	0	0	0	0	0	0	0	0	0	0	0	0	2	0	0	6	8	0	8	12	14	14	16	14	11	9	6	6	10	18	13	18	18	19	35	33	27	34	33	Bacteria;Acidobacteriota;Acidobacteriae;Acidobacteriales;Acidobacteriaceae (Subgroup 1);
	ASV240	103	31	53	10	4	0	6	5	7	14	4	2	2	7	5	7	6	6	7	0	5	2	2	4	0	5	0	2	0	5	9	3	3	2	0	0	2	0	3	3	5	0	1	5	0	Bacteria;Proteobacteria;Gammaproteobacteria;Gammaproteobacteria Incertae Sedis;Unknown Family;Candidatus Berkiella;
	ASV241	0	0	0	0	0	0	0	0	6	12	10	0	0	1	9	0	3	6	11	10	12	16	12	10	6	13	17	14	19	19	6	5	15	18	20	17	17	16	14	14	36	25	9	17	27	Bacteria;Actinobacteriota;Actinobacteria;Corynebacteriales;Mycobacteriaceae;Mycobacterium;
	ASV242	12	0	0	0	0	0	0	0	0	0	0	0	0	0	0	0	0	0	0	0	0	0	0	0	0	0	0	0	0	0	37	36	52	0	0	0	35	55	42	0	0	0	21	0	0	Bacteria;Acidobacteriota;Acidobacteriae;Paludibaculum;
	ASV243	58	90	82	9	3	0	6	0	6	7	7	5	0	7	13	10	10	9	2	0	0	5	11	0	8	0	0	15	14	0	3	3	0	10	0	15	0	0	0	4	3	0	3	0	6	Bacteria;Acidobacteriota;Acidobacteriae;Bryobacterales;Bryobacteraceae;Bryobacter;
	ASV244	0	0	0	210	22	0	19	15	11	17	6	9	0	6	11	0	0	5	2	0	0	1	0	15	9	0	6	5	0	0	0	4	0	0	0	0	2	0	0	5	0	0	1	0	0	Bacteria;Firmicutes;Clostridia;Clostridiales;Clostridiaceae;
	ASV245	86	172	140	20	0	0	0	0	0	0	0	0	0	0	0	0	0	0	6	0	0	0	0	0	13	0	0	0	0	0	0	0	0	0	0	0	10	0	10	15	0	8	5	0	0	Bacteria;Acidobacteriota;Acidobacteriae;Solibacterales;Solibacteraceae;Candidatus Solibacter;
	ASV246	0	0	0	0	0	0	0	0	3	0	76	88	65	34	29	19	13	21	4	0	10	1	0	0	2	0	0	7	0	0	0	0	6	0	0	5	1	0	0	0	0	3	0	0	0	Bacteria;Verrucomicrobiota;Verrucomicrobiae;Chthoniobacterales;Chthoniobacteraceae;LD29;
	ASV247	0	0	0	0	22	14	23	39	29	51	17	20	24	18	16	16	20	2	10	10	8	6	0	6	3	0	0	0	0	0	0	8	0	4	0	0	0	0	0	3	0	0	3	0	0	Bacteria;Acidobacteriota;Acidobacteriae;Acidobacteriales;Acidobacteriaceae (Subgroup 1);
	ASV248	65	72	69	10	0	0	0	5	4	9	4	0	0	4	3	6	6	12	1	0	3	0	0	4	3	1	10	3	0	2	7	6	4	4	3	0	3	0	6	4	2	2	5	12	2	Bacteria;Proteobacteria;Gammaproteobacteria;Acidiferrobacterales;Acidiferrobacteraceae;Sulfurifustis;
	ASV249	0	0	0	0	0	0	0	0	0	0	0	0	0	0	7	7	5	3	7	0	10	4	9	19	16	15	17	4	11	13	3	5	4	8	20	28	12	9	11	14	33	36	18	37	16	Bacteria;Proteobacteria;Alphaproteobacteria;Caulobacterales;Caulobacteraceae;Phenylobacterium;
	ASV250	17	0	35	0	0	0	0	0	0	9	0	0	0	0	0	14	0	5	12	0	0	13	0	0	11	11	20	10	0	14	8	5	7	25	15	17	14	10	11	14	19	8	20	20	22	Bacteria;Acidobacteriota;Acidobacteriae;Acidobacteriales;Acidobacteriaceae (Subgroup 1);
	ASV251	80	87	98	6	1	0	0	10	0	0	0	0	0	5	0	0	0	11	5	0	0	0	0	0	0	0	0	0	0	0	7	0	0	0	0	0	0	0	9	0	0	4	4	0	0	Bacteria;Acidobacteriota;Acidobacteriae;Subgroup 2;
	ASV252	136	120	125	1	0	0	0	0	0	0	0	0	0	0	0	0	0	0	0	0	0	0	0	0	0	0	0	0	0	0	0	0	0	0	0	0	0	0	0	0	0	0	0	0	0	Bacteria;Bacteroidota;Kryptonia;Kryptoniales;BSV26;
	ASV253	7	10	15	2	0	0	0	0	0	0	0	0	0	13	10	8	0	12	12	4	5	10	5	5	9	18	9	9	7	7	16	15	15	8	9	7	12	16	17	12	14	21	9	7	7	Bacteria;Firmicutes;Negativicutes;Veillonellales-Selenomonadales;Sporomusaceae;uncultured;
	ASV254	88	175	189	17	0	0	0	0	0	0	0	0	0	0	0	0	0	0	0	0	0	0	0	0	0	0	0	0	0	0	0	0	0	0	0	0	0	0	0	0	0	0	0	0	0	Bacteria;Acidobacteriota;Acidobacteriae;Solibacterales;Solibacteraceae;Candidatus Solibacter;
	ASV255	0	0	0	0	0	0	0	0	0	0	0	0	0	0	6	0	0	0	0	0	0	2	0	0	5	0	0	6	0	0	4	7	5	9	9	0	14	21	27	11	6	3	36	30	28	Bacteria;Planctomycetota;Planctomycetes;Isosphaerales;Isosphaeraceae;
	ASV256	4	0	15	0	0	0	0	0	0	0	0	0	0	0	0	0	11	9	16	0	21	16	12	19	16	17	9	18	0	14	0	0	0	28	21	17	10	10	13	6	5	9	16	27	24	Bacteria;Acidobacteriota;Acidobacteriae;Subgroup 13;
	ASV257	1	0	0	0	0	0	0	0	0	0	0	0	0	4	13	0	0	3	7	16	17	18	16	14	0	0	0	13	0	0	16	17	24	10	12	23	35	28	25	2	9	14	15	8	9	Bacteria;Desulfobacterota;Syntrophobacteria;Syntrophobacterales;Syntrophobacteraceae;Syntrophobacter;
	ASV258	126	32	56	14	5	7	4	6	5	6	10	0	0	4	0	1	0	1	3	1	0	1	0	0	0	0	0	0	0	0	1	0	2	0	0	0	5	2	3	0	0	0	0	0	0	Bacteria;Proteobacteria;Gammaproteobacteria;Coxiellales;Coxiellaceae;Coxiella;
	ASV259	0	0	0	0	0	0	0	0	0	0	0	0	0	0	0	0	9	0	1	0	0	7	15	9	8	8	6	10	13	12	10	7	17	20	10	22	16	13	11	18	10	13	26	0	23	Bacteria;Proteobacteria;Alphaproteobacteria;Micropepsales;Micropepsaceae;uncultured;
	ASV260	94	139	200	6	0	0	0	0	1	0	0	0	0	0	0	0	0	0	0	0	0	0	0	0	0	0	0	0	0	0	0	0	0	0	0	0	0	0	0	0	0	0	0	0	0	Bacteria;Verrucomicrobiota;Verrucomicrobiae;Opitutales;Opitutaceae;Lacunisphaera;
	ASV261	0	0	2	0	0	0	0	0	0	0	0	0	0	0	15	22	24	20	10	8	14	7	15	6	2	5	5	3	2	0	1	0	0	6	22	19	7	7	9	5	19	15	26	40	42	Bacteria;
	ASV262	56	66	60	14	0	0	0	0	0	0	0	10	0	13	0	0	0	14	3	0	0	4	0	0	0	0	14	0	0	0	9	0	0	0	16	22	0	0	12	0	9	17	8	0	0	Bacteria;Desulfobacterota;Desulfobaccia;Desulfobaccales;Desulfobaccaceae;Desulfobacca;
	ASV263	75	46	54	10	1	0	5	3	9	0	4	0	6	4	9	9	5	8	6	0	0	1	0	0	5	5	6	6	0	0	0	0	6	7	5	0	4	0	6	0	0	5	5	7	16	Bacteria;Acidobacteriota;Acidobacteriae;Solibacterales;Solibacteraceae;Candidatus Solibacter;
	ASV264	92	158	159	7	0	0	0	0	0	0	0	0	0	0	0	0	0	0	0	0	0	0	0	0	0	0	0	0	0	0	0	0	0	0	0	0	0	0	0	0	0	0	0	0	0	Bacteria;Verrucomicrobiota;Verrucomicrobiae;Pedosphaerales;Pedosphaeraceae;
	ASV265	0	0	10	0	46	41	71	37	47	0	0	0	0	0	0	0	0	0	0	0	0	0	0	0	0	0	0	0	0	0	0	0	0	0	0	0	0	0	0	0	0	0	0	0	0	Bacteria;Proteobacteria;Gammaproteobacteria;Burkholderiales;Burkholderiaceae;Burkholderia-Caballeronia-Paraburkholderia;
	ASV266	87	19	24	16	2	2	0	6	6	10	2	6	2	3	4	2	2	6	6	0	4	2	0	6	1	0	8	0	0	3	5	2	4	0	2	0	2	5	4	0	1	2	0	2	4	Bacteria;Nitrospirota;Thermodesulfovibrionia;uncultured;
	ASV267	0	0	0	0	0	0	0	0	1	5	0	0	0	1	8	10	15	5	10	8	10	9	15	19	9	6	9	12	10	6	9	13	9	14	15	19	10	11	9	19	9	9	14	16	21	Bacteria;Proteobacteria;Alphaproteobacteria;Rhodospirillales;uncultured;
	ASV268	0	0	0	0	0	0	0	0	0	4	1	4	1	3	0	13	10	4	9	9	4	6	15	9	13	9	8	13	17	7	10	10	6	8	21	12	7	7	9	14	10	13	8	16	17	Bacteria;Proteobacteria;Alphaproteobacteria;Parvibaculales;Parvibaculaceae;Parvibaculum;
	ASV269	63	130	140	0	0	0	0	0	20	15	0	0	14	0	0	0	0	0	0	0	0	0	0	0	0	0	0	0	11	0	0	0	0	0	0	0	0	0	0	0	0	0	0	0	0	Bacteria;Acidobacteriota;Acidobacteriae;Subgroup 2;
	ASV270	59	69	79	4	1	0	0	3	4	8	0	0	5	9	0	20	4	10	3	3	0	3	4	0	2	0	3	1	6	4	0	0	0	2	0	0	4	0	0	4	1	0	3	0	0	Bacteria;Proteobacteria;Alphaproteobacteria;Elsterales;uncultured;
	ASV271	55	30	29	11	3	0	0	2	7	0	1	0	7	4	7	3	9	6	6	10	0	5	0	0	6	2	8	4	5	4	7	0	3	3	7	0	1	2	5	0	4	5	5	4	5	Bacteria;Proteobacteria;Alphaproteobacteria;Caulobacterales;Caulobacteraceae;
	ASV272	0	0	0	0	0	0	0	26	9	10	5	6	7	21	15	10	5	12	25	16	14	11	13	16	6	0	4	9	0	7	9	5	8	0	0	0	12	4	3	9	0	0	0	0	0	Bacteria;Acidobacteriota;Acidobacteriae;Acidobacteriales;Acidobacteriaceae (Subgroup 1);
	ASV273	62	142	152	0	0	10	0	0	12	0	0	0	0	0	0	0	0	0	0	0	0	0	0	0	0	0	0	0	0	0	0	0	0	0	0	0	0	0	0	0	0	0	0	0	0	Bacteria;Acidobacteriota;Acidobacteriae;Subgroup 13;
	ASV274	41	86	101	26	0	0	0	12	0	0	0	0	0	0	0	0	0	21	13	0	0	0	0	0	0	0	0	16	0	0	0	0	0	0	0	0	0	0	0	0	0	0	0	0	0	Bacteria;Acidobacteriota;Acidobacteriae;Acidobacteriales;Koribacteraceae;Candidatus Koribacter;
	ASV275	0	0	0	0	0	0	0	0	0	30	27	0	13	20	20	29	21	16	8	17	21	5	13	0	9	14	0	11	6	8	3	7	0	12	9	0	8	0	3	0	0	6	4	0	0	Bacteria;Acidobacteriota;Acidobacteriae;Acidobacteriales;Acidobacteriaceae (Subgroup 1);
	ASV276	76	83	81	10	0	0	0	0	0	0	0	0	0	5	0	0	2	3	3	4	0	0	0	0	3	3	4	0	3	0	2	2	4	2	5	0	0	0	0	0	0	1	3	0	0	Bacteria;Proteobacteria;Alphaproteobacteria;uncultured;
	ASV277	6	0	0	0	0	0	0	0	0	24	24	26	20	15	21	36	27	14	4	10	15	12	0	13	16	12	9	0	0	12	0	0	0	0	0	0	0	0	0	0	0	0	0	0	0	Bacteria;Acidobacteriota;Acidobacteriae;Acidobacteriales;Acidobacteriaceae (Subgroup 1);Granulicella;
	ASV278	0	0	0	0	0	0	0	0	0	0	0	0	0	0	4	3	0	4	0	0	0	19	22	29	1	12	18	12	3	7	24	32	28	12	14	9	15	20	21	3	3	6	4	7	3	Bacteria;Dependentiae;Babeliae;Babeliales;
	ASV279	61	55	56	0	0	0	4	15	0	12	0	0	0	0	30	0	0	0	0	0	0	0	15	23	0	0	0	0	0	10	9	9	0	0	0	0	15	14	0	0	0	0	0	0	0	Bacteria;Acidobacteriota;Acidobacteriae;Subgroup 2;
	ASV280	66	25	27	10	2	2	0	5	5	9	1	0	3	5	8	5	0	7	4	0	0	1	0	0	1	4	3	4	6	0	3	1	0	0	8	5	1	5	9	0	0	0	5	0	4	Bacteria;Proteobacteria;Alphaproteobacteria;Rhizobiales;Methyloligellaceae;uncultured;
	ASV281	80	109	135	13	0	0	0	0	0	0	0	0	0	0	0	0	0	0	0	0	0	6	0	0	0	0	7	0	0	0	0	0	0	0	0	0	0	0	0	0	0	0	0	11	0	Bacteria;Acidobacteriota;Acidobacteriae;Bryobacterales;Bryobacteraceae;Bryobacter;
	ASV282	0	0	0	14	7	9	12	24	24	44	9	14	15	14	11	10	21	0	1	0	0	5	17	12	6	8	7	3	6	12	5	5	0	2	0	0	2	0	0	2	2	6	0	0	3	Bacteria;Proteobacteria;Gammaproteobacteria;Pseudomonadales;Moraxellaceae;Alkanindiges;
	ASV283	87	0	0	19	4	0	0	11	4	21	10	0	3	9	16	0	5	0	0	0	0	2	0	0	4	0	0	3	0	0	9	0	5	0	0	0	0	0	10	0	0	0	0	4	0	Archaea;Crenarchaeota;Bathyarchaeia;
	ASV284	46	61	84	0	0	0	0	0	0	0	6	0	8	0	0	8	13	5	3	0	0	2	0	19	12	0	0	9	0	0	5	0	0	0	12	15	8	0	0	6	0	0	7	0	0	Bacteria;Acidobacteriota;Acidobacteriae;Subgroup 2;
	ASV285	20	32	22	0	3	0	0	0	0	2	3	0	0	0	12	9	10	4	7	0	12	4	8	5	12	6	9	10	0	6	0	7	0	6	6	7	3	3	12	9	8	6	13	13	6	Bacteria;Proteobacteria;Alphaproteobacteria;Azospirillales;Inquilinaceae;Inquilinus;
	ASV286	58	185	176	0	0	0	5	0	0	0	0	0	0	0	0	0	0	0	0	0	0	0	0	0	0	0	0	0	0	0	0	0	0	0	0	0	0	0	0	0	0	0	0	0	0	Bacteria;Spirochaetota;Spirochaetia;Spirochaetales;Spirochaetaceae;Spirochaeta;
	ASV287	76	47	58	7	1	0	0	6	0	0	5	2	0	6	0	4	0	6	3	0	0	1	0	8	2	0	0	0	0	0	4	3	2	0	0	0	0	8	4	3	0	0	4	0	0	Bacteria;RCP2-54;
	ASV288	1	0	0	0	0	0	0	0	0	0	0	0	0	0	0	0	0	0	0	0	0	6	0	0	0	0	0	0	0	0	0	7	0	15	25	0	7	18	23	8	26	13	41	37	33	Bacteria;Verrucomicrobiota;Verrucomicrobiae;Chthoniobacterales;Chthoniobacteraceae;Chthoniobacter;
	ASV289	45	91	55	6	2	0	0	6	4	8	4	0	0	3	10	9	2	4	6	5	11	6	0	3	7	2	6	2	0	0	0	0	3	5	2	0	2	0	2	0	2	6	1	6	0	Bacteria;Acidobacteriota;Acidobacteriae;Subgroup 2;
	ASV290	0	0	0	0	0	0	0	0	4	7	10	5	4	40	8	14	6	30	5	10	0	5	0	3	0	1	7	6	8	12	20	9	14	4	0	0	5	4	3	1	0	0	3	3	4	Bacteria;Firmicutes;Clostridia;Oscillospirales;Oscillospiraceae;NK4A214 group;
	ASV291	76	70	55	14	1	0	0	4	1	0	1	0	0	0	4	0	0	4	0	0	0	0	0	0	0	0	0	0	0	0	0	1	0	0	0	0	3	0	0	0	0	0	3	0	0	Archaea;Halobacterota;Methanosarcinia;Methanosarciniales;Methanosaetaceae;Methanosaeta;
	ASV292	91	63	64	0	6	0	0	5	8	9	0	0	0	0	0	16	0	14	0	0	0	0	0	0	0	0	0	0	0	0	0	0	0	0	0	0	0	0	0	0	0	0	0	0	0	Bacteria;Proteobacteria;Gammaproteobacteria;Burkholderiales;Gallionellaceae;
	ASV293	68	102	101	0	0	0	0	0	0	0	0	0	0	0	0	0	0	0	6	0	0	9	0	0	0	0	0	0	0	0	0	0	0	0	0	0	0	0	0	0	0	0	0	0	0	Bacteria;Acidobacteriota;Acidobacteriae;Acidobacteriales;Koribacteraceae;Candidatus Koribacter;
	ASV294	41	44	26	16	4	0	0	0	0	0	0	0	0	6	0	0	12	12	0	0	0	8	0	0	0	0	0	11	0	0	9	7	0	0	0	0	10	9	14	0	0	0	10	0	3	Bacteria;Proteobacteria;Alphaproteobacteria;Rhizobiales;Beijerinckiaceae;Roseiarcus;
	ASV295	0	0	0	0	0	0	0	0	0	0	0	0	0	0	0	0	0	0	0	0	0	0	0	0	0	0	0	0	0	0	2	0	0	7	0	0	10	10	5	16	11	20	18	22	29	Bacteria;Verrucomicrobiota;Verrucomicrobiae;Pedosphaerales;Pedosphaeraceae;uncultured;
	ASV296	56	113	163	0	0	0	0	0	0	0	0	0	0	0	0	0	0	0	0	0	0	0	0	0	0	0	0	0	0	0	0	0	0	0	0	0	0	0	0	0	0	0	0	0	0	Bacteria;Acidobacteriota;Acidobacteriae;Solibacterales;Solibacteraceae;Candidatus Solibacter;
	ASV297	0	0	0	22	6	0	0	9	4	8	2	7	0	5	12	4	12	9	7	6	0	4	8	0	7	0	7	0	6	6	6	6	9	5	0	7	10	7	5	7	4	9	4	4	12	Bacteria;Proteobacteria;Gammaproteobacteria;Diplorickettsiales;Diplorickettsiaceae;Aquicella;
	ASV298	42	35	33	10	4	0	0	5	0	9	4	9	0	8	7	7	4	4	3	0	0	1	0	5	0	0	0	0	0	7	0	3	1	5	0	0	0	5	6	4	0	0	2	0	0	Archaea;Crenarchaeota;Nitrososphaeria;Group 1.1c;
	ASV299	69	116	127	0	0	0	0	0	0	0	0	0	0	0	0	0	0	0	0	0	0	0	0	0	0	0	0	0	0	0	0	0	0	0	0	0	0	0	0	0	5	0	10	0	0	Bacteria;Acidobacteriota;Acidobacteriae;Solibacterales;Solibacteraceae;Candidatus Solibacter;
	ASV300	62	46	34	13	2	0	0	2	6	15	0	0	0	3	0	3	2	11	3	2	6	0	0	0	0	0	0	6	0	0	5	0	0	0	0	0	8	0	4	2	3	0	3	0	0	Bacteria;Proteobacteria;Gammaproteobacteria;
	ASV301	36	146	134	0	0	0	0	0	7	0	7	0	0	0	0	0	0	0	0	0	0	0	0	0	0	0	0	9	0	0	0	0	0	8	0	0	0	0	0	0	0	0	0	0	0	Bacteria;Acidobacteriota;Acidobacteriae;Acidobacteriales;uncultured;
	ASV302	0	0	0	0	0	0	0	0	0	0	0	0	0	0	0	0	0	0	1	0	4	2	0	0	10	18	23	27	20	29	2	3	4	4	4	0	12	20	14	18	17	12	6	2	1	Bacteria;Patescibacteria;Parcubacteria;Candidatus Moranbacteria;
	ASV303	0	0	0	0	0	0	0	0	0	0	23	13	13	45	49	11	14	17	10	0	0	0	0	0	0	0	12	0	0	0	0	0	0	0	0	0	0	0	0	0	8	0	0	0	0	Bacteria;Firmicutes;Desulfitobacteriia;Desulfitobacteriales;Desulfitobacteriaceae;Desulfosporosinus;
	ASV304	65	109	124	13	0	5	2	0	0	6	0	0	0	0	0	0	0	0	0	0	0	0	0	0	0	0	2	0	0	0	0	0	0	0	0	0	0	0	0	0	0	0	0	0	0	Bacteria;Verrucomicrobiota;Verrucomicrobiae;Opitutales;Opitutaceae;
	ASV305	0	0	0	0	0	0	0	0	0	0	95	0	0	57	0	0	0	0	0	0	0	0	0	0	0	0	0	0	0	0	0	0	0	0	0	0	0	0	0	0	0	0	0	0	0	Bacteria;Bacteroidota;Bacteroidia;Bacteroidales;Paludibacteraceae;
	ASV306	70	105	73	0	0	0	0	10	0	0	0	0	0	0	0	0	0	0	0	0	0	0	0	0	0	0	0	0	0	0	0	0	0	0	0	0	0	0	0	0	0	0	0	0	0	Bacteria;Acidobacteriota;Acidobacteriae;Acidobacteriales;uncultured;
	ASV307	97	28	36	26	0	3	1	8	0	0	1	0	0	0	0	0	0	0	0	0	0	0	0	0	0	0	0	0	0	0	0	0	0	0	0	0	0	0	0	0	0	0	0	0	0	Bacteria;Desulfobacterota;Syntrophobacteria;Syntrophobacterales;Syntrophobacteraceae;Syntrophobacter;
	ASV308	61	110	97	11	0	0	0	0	0	9	0	0	0	0	0	0	0	0	0	0	0	0	0	0	4	0	0	6	0	0	0	0	0	0	0	0	0	0	0	0	0	0	0	0	0	Bacteria;Verrucomicrobiota;Verrucomicrobiae;Pedosphaerales;Pedosphaeraceae;Ellin516;
	ASV309	49	60	54	0	2	0	0	0	0	19	0	0	0	0	0	0	0	0	0	0	0	0	0	0	0	0	0	0	0	0	0	0	0	0	0	0	0	0	0	0	0	0	0	0	0	Bacteria;Acidobacteriota;Acidobacteriae;Acidobacteriales;Koribacteraceae;Candidatus Koribacter;
	ASV310	56	94	117	10	0	0	0	0	0	0	0	0	0	0	0	0	0	0	0	0	0	0	0	0	0	0	0	0	0	0	0	0	0	0	0	0	0	0	0	0	0	0	0	0	0	Bacteria;Acidobacteriota;Acidobacteriae;Paludibaculum;
	ASV311	60	65	78	24	3	0	0	0	0	0	0	0	0	0	0	0	0	0	0	0	0	0	0	0	0	0	0	0	0	0	0	0	0	0	0	0	0	0	0	0	0	0	0	0	0	Bacteria;Acidobacteriota;Acidobacteriae;Subgroup 13;
	ASV312	0	0	0	0	0	0	0	1	2	4	7	3	3	7	8	0	5	18	3	5	5	2	5	0	3	6	9	11	9	3	7	8	7	11	5	7	9	10	9	7	6	4	10	13	6	Bacteria;Actinobacteriota;Coriobacteriia;OPB41;
	ASV313	75	67	89	0	0	0	0	0	0	0	0	0	0	0	0	0	0	0	0	0	0	0	0	0	0	0	0	0	0	0	0	0	0	0	0	0	0	0	0	0	0	0	0	0	0	Bacteria;Spirochaetota;Spirochaetia;Spirochaetales;Spirochaetaceae;Spirochaeta;
	ASV314	63	28	34	17	0	0	0	0	0	8	3	0	0	3	6	4	2	4	1	3	0	1	7	0	1	0	0	3	0	0	6	0	0	0	9	0	0	0	0	0	0	0	0	0	0	Bacteria;Proteobacteria;Gammaproteobacteria;
	ASV315	0	0	0	0	0	0	0	0	0	0	0	0	0	0	0	0	0	0	0	0	0	12	0	0	8	0	0	7	0	0	10	8	0	17	0	24	17	10	10	11	8	0	22	18	18	Bacteria;Proteobacteria;Alphaproteobacteria;Rhizobiales;Xanthobacteraceae;Bradyrhizobium;
	ASV316	1	0	0	0	0	0	0	0	0	0	0	0	0	0	0	0	12	12	8	4	0	4	10	12	6	0	7	11	4	0	2	7	4	13	14	11	3	10	3	8	8	12	6	16	13	Bacteria;Acidobacteriota;Acidobacteriae;Acidobacteriales;Acidobacteriaceae (Subgroup 1);
	ASV317	60	100	104	0	0	0	0	0	0	0	0	0	0	0	0	0	0	0	0	0	0	0	0	0	0	0	0	0	0	0	0	0	0	0	0	0	0	0	0	0	0	0	0	0	0	Bacteria;Proteobacteria;Gammaproteobacteria;Burkholderiales;Hydrogenophilaceae;uncultured;
	ASV318	0	0	0	139	16	7	8	10	10	1	8	4	0	4	1	0	0	0	0	0	0	0	0	0	0	0	0	0	0	0	0	0	0	0	0	0	0	0	0	0	0	0	0	0	0	Bacteria;Firmicutes;Bacilli;Lactobacillales;Streptococcaceae;Lactococcus;
	ASV319	62	87	137	0	0	0	0	0	0	0	0	0	0	0	9	9	0	0	0	0	0	0	0	0	0	0	0	0	0	0	0	0	0	0	0	0	0	0	0	0	0	0	0	0	0	Bacteria;Verrucomicrobiota;Verrucomicrobiae;Pedosphaerales;Pedosphaeraceae;
	ASV320	28	32	0	17	2	0	0	0	10	10	5	0	0	7	5	11	0	0	8	9	0	3	0	0	6	0	0	7	0	0	0	5	0	0	3	0	4	5	0	0	2	0	7	0	0	Archaea;Crenarchaeota;Nitrososphaeria;Group 1.1c;
	ASV321	37	53	63	10	3	0	0	4	5	8	5	0	0	3	11	0	11	0	7	0	0	6	0	0	4	0	4	0	0	0	4	0	0	0	0	0	0	0	2	0	0	0	0	0	0	Bacteria;Verrucomicrobiota;Chlamydiae;Chlamydiales;Simkaniaceae;uncultured;
	ASV322	4	0	0	0	0	0	0	0	0	2	0	0	0	4	5	14	9	4	6	6	0	7	11	11	4	14	11	5	10	11	1	7	0	9	12	14	6	6	5	4	12	7	4	11	11	Bacteria;Proteobacteria;Alphaproteobacteria;Caulobacterales;Caulobacteraceae;uncultured;
	ASV323	24	78	0	0	0	0	0	0	0	0	0	0	0	0	0	0	8	0	0	0	0	8	0	6	0	0	8	8	0	0	8	0	0	0	0	18	11	0	0	6	0	8	6	11	11	Bacteria;Proteobacteria;Gammaproteobacteria;WD260;
	ASV324	53	79	98	7	0	0	0	0	0	0	0	0	0	0	0	0	0	0	0	0	0	0	0	0	0	0	0	0	0	0	0	0	0	0	0	0	0	0	0	0	0	0	0	0	0	Bacteria;Proteobacteria;Gammaproteobacteria;Burkholderiales;Gallionellaceae;Sideroxydans;
	ASV325	35	72	38	12	3	1	0	7	0	8	1	2	2	8	9	7	4	9	0	3	5	4	5	0	2	0	0	4	0	7	0	0	0	0	0	0	3	5	0	0	0	0	3	0	0	Bacteria;Nitrospirota;Thermodesulfovibrionia;uncultured;
	ASV326	57	42	58	0	0	0	0	0	0	9	0	0	0	0	0	0	0	16	0	0	0	0	0	0	0	0	0	0	0	0	7	0	0	0	0	0	0	0	0	0	5	0	0	0	0	Bacteria;Proteobacteria;Alphaproteobacteria;Rhizobiales;Xanthobacteraceae;uncultured;
	ASV327	0	0	0	188	1	9	9	0	6	0	0	0	0	0	0	0	0	0	0	0	0	0	0	0	0	0	0	0	0	0	0	0	0	0	0	0	0	0	0	0	0	0	0	0	0	Bacteria;Firmicutes;Clostridia;Clostridiales;Clostridiaceae;
	ASV328	55	45	36	7	0	0	0	0	3	7	0	0	0	5	0	8	0	4	4	0	0	1	0	0	3	0	0	0	0	0	0	0	0	0	0	0	0	0	3	3	4	0	2	0	0	Bacteria;Acidobacteriota;Acidobacteriae;Acidobacteriales;uncultured;
	ASV329	40	49	39	0	2	0	0	0	0	0	0	0	0	0	0	13	13	0	4	0	0	0	0	0	0	0	0	0	0	0	0	0	0	8	0	0	0	0	7	0	0	0	4	19	6	Bacteria;Proteobacteria;Alphaproteobacteria;Micropepsales;Micropepsaceae;uncultured;
	ASV330	31	52	71	0	0	0	0	0	0	0	0	0	0	0	0	0	0	0	8	0	0	15	0	0	0	0	0	0	0	0	11	0	0	0	0	0	0	0	0	0	0	0	11	0	0	Bacteria;Acidobacteriota;Acidobacteriae;Acidobacteriales;Acidobacteriaceae (Subgroup 1);Occallatibacter;
	ASV331	43	0	22	17	3	0	0	10	5	4	4	0	0	0	0	0	0	5	0	0	0	0	0	0	0	0	0	0	0	0	0	0	0	0	0	0	0	0	5	0	0	0	2	0	0	Bacteria;Planctomycetota;Planctomycetes;Isosphaerales;Isosphaeraceae;Aquisphaera;
	ASV332	44	44	0	10	3	0	0	0	2	12	10	0	0	7	0	15	10	7	2	4	0	1	0	0	4	0	0	3	3	0	0	0	3	0	0	0	0	0	0	0	0	0	0	6	0	Bacteria;Desulfobacterota;Syntrophia;Syntrophales;Syntrophaceae;Syntrophus;
	ASV333	0	0	0	0	0	0	0	0	0	0	19	25	23	39	15	15	16	15	10	0	0	0	0	0	0	0	0	0	0	0	0	0	0	0	0	0	0	0	0	0	0	0	0	0	0	Bacteria;Bacteroidota;Bacteroidia;Bacteroidales;Paludibacteraceae;Paludibacter;
	ASV334	0	0	0	0	0	0	0	0	0	0	20	20	11	19	12	6	15	12	8	0	12	4	3	6	0	7	8	0	0	0	0	7	0	0	3	9	3	0	6	0	0	4	0	0	0	Bacteria;Firmicutes;Clostridia;Oscillospirales;Ethanoligenenaceae;Ethanoligenens;
	ASV335	0	0	0	0	0	0	0	0	0	0	0	0	0	0	0	5	0	0	5	0	13	5	0	0	17	0	9	5	19	14	0	0	0	17	0	0	3	0	10	20	22	11	14	18	18	Bacteria;Proteobacteria;Alphaproteobacteria;Rhizobiales;Xanthobacteraceae;uncultured;
	ASV336	61	33	20	20	4	0	0	5	3	9	2	0	0	1	7	0	0	1	0	0	0	0	0	0	0	0	0	0	0	0	0	0	7	0	0	0	0	0	0	0	0	0	0	0	0	Bacteria;Desulfobacterota;Syntrophobacteria;Syntrophobacterales;uncultured;
	ASV337	60	75	116	0	0	0	0	0	0	0	0	0	0	0	0	0	0	0	0	0	0	0	0	0	0	0	0	0	0	0	0	0	0	0	0	0	0	0	0	0	0	0	0	0	15	Bacteria;Acidobacteriota;Acidobacteriae;Subgroup 2;
	ASV338	53	38	20	12	5	0	0	4	0	8	3	2	2	5	5	0	0	9	1	4	0	1	0	2	0	0	2	0	0	0	0	0	0	0	0	6	4	1	2	0	0	1	5	3	0	Bacteria;Desulfobacterota;Syntrophorhabdia;Syntrophorhabdales;Syntrophorhabdaceae;Syntrophorhabdus;
	ASV339	0	0	0	11	2	0	0	5	9	0	8	0	10	4	0	0	0	5	5	0	0	0	0	0	1	0	0	11	6	4	3	12	10	5	0	0	9	5	4	17	18	10	4	7	6	Bacteria;Firmicutes;Clostridia;Oscillospirales;Ethanoligenenaceae;
	ASV340	0	0	0	141	9	20	19	0	7	0	0	0	0	0	0	0	0	0	0	0	0	0	0	0	0	0	0	0	0	0	0	0	0	0	0	0	0	0	0	0	0	0	0	0	0	Bacteria;Proteobacteria;Gammaproteobacteria;Burkholderiales;Chromobacteriaceae;
	ASV341	39	113	132	0	0	0	0	0	0	0	0	0	0	0	0	0	0	0	0	0	0	0	0	0	0	0	0	0	0	0	0	0	0	0	0	0	0	0	0	0	0	0	0	0	0	Bacteria;Acidobacteriota;Acidobacteriae;Solibacterales;Solibacteraceae;Candidatus Solibacter;
	ASV342	0	0	0	0	0	0	0	15	24	34	10	0	0	19	13	13	0	10	10	13	0	0	0	0	0	0	0	0	0	0	0	0	0	16	0	0	0	0	0	0	0	0	0	0	0	Bacteria;Acidobacteriota;Acidobacteriae;Acidobacteriales;Acidobacteriaceae (Subgroup 1);
	ASV343	55	69	77	0	0	0	0	0	9	0	6	0	0	0	0	7	0	0	0	0	5	0	0	0	0	3	0	0	0	0	0	0	0	0	0	3	3	0	0	0	0	0	0	0	0	Bacteria;Verrucomicrobiota;Verrucomicrobiae;S-BQ2-57 soil group;
	ASV344	5	0	8	144	14	15	14	0	0	0	0	0	3	0	0	0	0	0	0	0	0	0	0	0	0	0	0	0	0	0	0	0	0	0	0	0	0	0	0	0	0	0	0	0	0	Bacteria;Firmicutes;Negativicutes;Veillonellales-Selenomonadales;Sporomusaceae;Anaerosinus;
	ASV345	10	64	0	7	0	0	0	0	0	0	4	0	0	3	0	12	10	0	8	12	24	0	0	0	10	14	0	0	0	0	0	0	0	10	15	0	0	0	0	0	6	0	0	17	0	Bacteria;Proteobacteria;Alphaproteobacteria;Caulobacterales;Caulobacteraceae;uncultured;
	ASV346	45	69	42	5	0	0	1	2	4	4	4	1	0	3	1	2	1	4	0	0	0	0	0	0	0	0	0	2	0	4	2	4	0	3	5	0	0	0	2	0	0	0	1	0	0	Bacteria;Verrucomicrobiota;Chlamydiae;Chlamydiales;Parachlamydiaceae;
	ASV347	48	24	36	0	0	0	3	0	0	0	0	0	0	2	0	11	0	0	1	8	0	4	0	0	0	0	9	0	0	0	6	0	0	5	0	0	5	0	0	3	9	0	2	0	7	Bacteria;Proteobacteria;Alphaproteobacteria;Micropepsales;Micropepsaceae;uncultured;
	ASV348	62	56	57	7	0	0	0	0	0	0	0	0	0	0	0	6	0	8	0	0	0	0	0	0	0	0	0	3	0	0	0	0	0	0	0	0	0	0	0	0	0	0	0	5	0	Bacteria;Proteobacteria;Alphaproteobacteria;Micropepsales;Micropepsaceae;
	ASV349	0	0	0	173	17	0	0	0	0	0	0	0	0	0	0	0	0	0	0	0	0	0	0	0	0	0	0	0	0	0	0	0	0	0	0	0	0	0	0	0	0	0	0	0	0	Bacteria;Firmicutes;Clostridia;Clostridiales;Clostridiaceae;Clostridium sensu stricto 1;
	ASV350	0	0	0	68	12	22	12	11	11	14	8	3	5	8	5	0	5	0	0	0	0	1	0	0	0	0	0	0	0	0	0	0	0	0	0	0	0	0	0	0	0	0	0	0	0	Bacteria;Firmicutes;Negativicutes;Veillonellales-Selenomonadales;
	ASV351	0	0	0	0	0	0	0	0	3	4	10	0	4	9	18	17	25	15	15	20	14	8	0	2	7	9	4	4	0	0	0	4	0	5	0	7	1	0	2	3	0	3	0	0	0	Bacteria;Firmicutes;Clostridia;Peptostreptococcales-Tissierellales;Anaerovoracaceae;
	ASV352	0	0	0	0	0	0	0	0	0	0	0	0	0	0	0	0	6	9	6	0	0	4	7	10	0	0	4	10	6	10	8	10	0	7	0	0	7	17	10	10	7	0	9	10	11	Bacteria;Acidobacteriota;Acidobacteriae;Solibacterales;Solibacteraceae;Candidatus Solibacter;
	ASV353	55	82	50	0	3	0	4	0	0	0	0	0	0	0	0	0	0	0	0	0	0	0	0	0	0	0	0	0	0	0	0	0	0	0	0	0	0	0	0	0	0	0	0	0	0	Bacteria;Verrucomicrobiota;Verrucomicrobiae;Pedosphaerales;Pedosphaeraceae;uncultured;
	ASV354	0	0	0	122	11	0	19	13	8	0	0	0	0	8	0	0	0	0	0	0	0	0	0	0	0	0	0	0	0	0	0	0	0	0	0	0	0	0	0	0	0	0	0	0	0	Bacteria;Firmicutes;Clostridia;Clostridiales;Clostridiaceae;Clostridium sensu stricto 9;
	ASV355	37	127	119	0	0	0	0	0	0	0	0	0	0	0	0	0	0	0	0	0	0	0	0	0	0	0	0	0	0	0	0	0	0	0	0	0	0	0	0	0	0	0	0	0	0	Bacteria;Acidobacteriota;Acidobacteriae;Acidobacteriales;Acidobacteriaceae (Subgroup 1);
	ASV356	39	63	69	0	0	0	0	0	0	0	2	0	0	0	0	0	13	0	0	0	0	0	0	0	0	0	0	0	0	0	0	0	11	0	0	0	0	0	5	0	0	0	10	0	0	Bacteria;Acidobacteriota;Acidobacteriae;Acidobacteriales;Koribacteraceae;Candidatus Koribacter;
	ASV357	24	62	59	8	0	0	0	0	5	0	3	0	4	0	0	9	12	2	4	0	0	1	0	0	0	0	0	1	12	6	0	0	0	0	0	0	0	0	0	0	0	0	2	8	3	Bacteria;Proteobacteria;Alphaproteobacteria;Acetobacterales;Acetobacteraceae;uncultured;
	ASV358	0	0	0	0	38	54	46	6	1	0	0	0	0	0	0	0	0	0	0	0	0	0	0	0	0	0	0	0	0	0	0	0	0	0	0	0	0	0	0	0	0	0	0	0	0	Bacteria;Bacteroidota;Bacteroidia;Sphingobacteriales;Sphingobacteriaceae;Mucilaginibacter;
	ASV359	32	54	74	14	0	0	0	3	2	4	3	0	0	4	0	0	0	6	1	0	0	0	0	0	0	0	0	3	0	0	5	5	0	0	0	5	0	5	0	0	0	0	3	0	0	Bacteria;Acidobacteriota;Acidobacteriae;Solibacterales;Solibacteraceae;Candidatus Solibacter;
	ASV360	0	0	0	0	0	0	0	0	0	43	3	0	0	8	13	8	14	2	9	0	8	10	13	9	3	0	7	5	0	0	0	4	11	7	0	0	0	0	0	0	0	0	0	0	0	Bacteria;Armatimonadota;Armatimonadia;Armatimonadales;
	ASV361	0	0	0	0	0	0	0	0	0	0	0	0	0	0	0	0	7	0	7	8	10	11	6	8	16	10	0	10	8	8	0	3	8	10	6	3	5	6	0	17	7	14	16	0	11	Bacteria;Verrucomicrobiota;Verrucomicrobiae;Opitutales;Opitutaceae;
	ASV362	0	0	0	42	32	23	14	19	24	0	0	0	0	0	0	0	0	0	0	0	0	0	0	0	0	0	0	0	0	0	0	0	0	0	0	0	0	0	0	0	0	0	0	0	0	Bacteria;Proteobacteria;Gammaproteobacteria;Enterobacterales;Yersiniaceae;
	ASV363	40	17	18	2	1	0	0	4	4	6	1	0	2	2	7	0	0	7	1	1	3	0	0	0	4	3	0	3	0	1	2	4	7	2	3	0	0	0	6	3	0	0	4	10	0	Bacteria;
	ASV364	33	93	82	0	0	0	0	0	0	14	0	0	0	0	0	0	0	0	10	0	0	3	0	0	0	0	0	0	0	0	0	0	0	4	0	0	0	0	0	0	0	0	0	0	6	Bacteria;Verrucomicrobiota;Verrucomicrobiae;S-BQ2-57 soil group;
	ASV365	26	58	56	0	1	0	0	0	0	0	0	0	0	0	0	0	0	0	4	0	0	7	0	0	0	0	0	10	0	0	0	0	0	0	0	0	0	0	0	0	0	0	3	0	0	Bacteria;Acidobacteriota;Acidobacteriae;Solibacterales;Solibacteraceae;Candidatus Solibacter;
	ASV366	37	68	80	0	0	0	0	0	0	0	0	0	0	0	0	0	0	0	0	13	0	0	0	0	0	0	0	0	0	0	0	11	0	0	0	0	0	0	0	0	0	0	0	0	0	Bacteria;Acidobacteriota;Acidobacteriae;Acidobacteriales;uncultured;
	ASV367	0	0	0	0	0	0	0	5	0	36	7	18	11	4	14	9	13	7	6	9	10	9	0	0	7	0	0	0	0	0	0	0	0	0	0	0	0	0	0	0	0	9	4	0	0	Bacteria;Proteobacteria;Alphaproteobacteria;Micropepsales;Micropepsaceae;uncultured;
	ASV368	47	52	42	0	0	0	0	0	7	14	9	0	0	0	0	0	0	0	2	0	0	0	0	0	0	0	0	0	0	0	0	0	0	0	0	0	0	0	0	0	0	0	0	0	0	Bacteria;Acidobacteriota;Acidobacteriae;Acidobacteriales;Acidobacteriaceae (Subgroup 1);Occallatibacter;
	ASV369	0	0	0	0	11	0	8	10	4	22	14	19	6	18	15	12	9	0	4	0	0	0	0	0	0	0	0	0	0	0	0	0	0	0	0	0	0	0	0	0	0	0	0	0	0	Bacteria;Proteobacteria;Alphaproteobacteria;Rhizobiales;Rhizobiaceae;Allorhizobium-Neorhizobium-Pararhizobium-Rhizobium;
	ASV370	22	40	0	13	0	0	0	0	0	0	0	0	0	0	0	0	0	0	0	0	0	0	0	0	0	0	5	0	0	0	0	0	0	7	0	0	15	14	12	0	7	0	0	0	0	Bacteria;Acidobacteriota;Acidobacteriae;Subgroup 2;
	ASV371	40	30	21	15	2	0	0	6	4	4	2	0	0	0	0	0	0	8	0	0	0	4	0	0	0	0	0	4	0	0	0	0	0	1	0	0	0	0	0	0	0	0	4	2	2	Archaea;Halobacterota;Methanocellia;Methanocellales;Methanocellaceae;Methanocella;
	ASV372	0	0	0	0	0	0	0	0	0	0	0	0	0	0	0	0	0	0	0	0	0	119	0	0	0	0	0	0	0	0	0	0	0	0	0	0	0	0	0	0	0	0	0	0	0	Bacteria;Proteobacteria;Gammaproteobacteria;Burkholderiales;Comamonadaceae;
	ASV373	0	0	0	0	0	0	0	0	13	22	6	13	8	6	0	7	9	6	5	10	11	6	0	4	7	5	5	3	8	7	0	0	4	0	0	0	1	0	0	0	0	1	0	0	0	Bacteria;Proteobacteria;Alphaproteobacteria;Rhizobiales;Labraceae;Labrys;
	ASV374	52	32	18	9	2	0	0	0	0	4	0	0	0	7	0	0	0	9	1	5	0	1	0	0	0	0	0	3	0	0	0	0	0	0	0	0	0	0	0	0	0	4	1	0	0	Bacteria;Acidobacteriota;Acidobacteriae;Acidobacteriales;uncultured;
	ASV375	65	36	55	0	0	0	0	0	0	0	0	0	0	0	0	0	0	0	0	0	0	0	0	0	0	0	0	0	0	0	0	0	0	0	0	0	0	0	0	0	0	0	0	0	0	Bacteria;Proteobacteria;Gammaproteobacteria;Burkholderiales;
	ASV376	32	42	45	7	3	0	0	0	0	0	0	0	0	4	0	0	0	0	4	0	9	5	0	0	0	0	0	0	0	0	1	0	0	0	0	0	0	0	0	0	0	0	0	0	0	Bacteria;Proteobacteria;Alphaproteobacteria;Rhizobiales;Xanthobacteraceae;uncultured;
	ASV377	37	41	37	13	0	0	0	0	0	0	0	0	0	0	0	0	0	0	0	0	0	7	0	0	0	0	0	0	12	0	0	0	0	10	0	0	0	0	0	0	0	0	5	0	0	Bacteria;Acidobacteriota;Acidobacteriae;Subgroup 2;
	ASV378	31	92	60	10	0	0	0	0	3	0	0	0	0	0	0	0	0	0	0	0	0	0	0	0	0	0	0	0	0	0	0	0	0	0	0	0	0	0	0	0	0	0	0	0	0	Bacteria;Verrucomicrobiota;Verrucomicrobiae;Pedosphaerales;Pedosphaeraceae;
	ASV379	0	0	0	0	0	0	0	0	13	21	7	0	0	16	0	0	0	10	11	10	0	6	0	0	0	0	0	0	8	7	4	3	5	0	0	0	0	0	0	9	15	5	5	0	6	Bacteria;Firmicutes;Clostridia;Oscillospirales;Ethanoligenenaceae;Ethanoligenens;
	ASV380	62	72	0	0	0	0	0	0	0	0	0	0	0	0	0	0	0	0	0	0	0	0	0	0	0	0	0	0	0	0	0	0	0	0	0	0	0	0	0	0	0	0	0	0	0	Bacteria;Proteobacteria;Gammaproteobacteria;Burkholderiales;Gallionellaceae;Candidatus Nitrotoga;
	ASV381	5	19	28	4	1	0	0	0	0	7	0	0	0	3	0	0	0	0	4	0	0	8	0	0	3	5	7	0	6	0	5	0	0	0	19	0	0	0	0	0	3	0	9	12	5	Bacteria;Proteobacteria;Gammaproteobacteria;Burkholderiales;Comamonadaceae;Polaromonas;
	ASV382	41	44	0	11	6	0	0	0	9	5	0	0	0	0	0	0	0	0	0	0	13	0	0	0	0	0	0	0	0	0	0	0	0	0	0	0	0	0	0	0	0	0	0	0	0	Bacteria;Proteobacteria;Gammaproteobacteria;
	ASV383	26	19	17	9	3	0	0	2	4	9	0	0	0	0	0	0	0	3	2	4	0	0	0	0	1	0	1	3	0	0	2	0	0	0	0	4	1	2	8	1	4	0	1	8	0	Bacteria;Dependentiae;Babeliae;Babeliales;Babeliaceae;
	ASV384	33	73	53	9	0	0	0	0	0	3	0	0	0	0	0	0	0	0	0	0	0	2	0	0	0	0	0	0	0	0	0	0	0	0	0	0	0	0	0	0	0	0	3	0	0	Bacteria;Acidobacteriota;Acidobacteriae;Acidobacteriales;uncultured;
	ASV385	0	0	0	0	0	0	0	0	0	0	0	0	0	0	12	15	6	8	3	0	0	11	21	12	0	9	0	0	11	8	0	3	13	12	14	0	1	0	0	0	4	0	10	0	0	Bacteria;Proteobacteria;Alphaproteobacteria;Micropepsales;Micropepsaceae;uncultured;
	ASV386	38	54	48	10	0	0	0	3	0	0	0	0	0	1	0	0	0	0	2	0	0	0	0	0	4	0	0	0	0	3	0	0	0	0	0	0	0	0	0	0	0	0	0	0	0	Bacteria;MBNT15;
	ASV387	11	8	0	0	0	0	0	0	0	0	0	0	3	3	5	10	15	4	0	5	0	0	0	8	0	0	11	0	10	0	4	0	0	3	21	0	7	0	0	0	11	12	0	21	8	Bacteria;Acidobacteriota;Holophagae;Holophagales;Holophagaceae;
	ASV388	9	0	9	0	0	0	0	0	0	0	0	0	0	1	0	0	0	3	0	0	0	0	0	0	0	0	2	5	5	0	4	8	2	2	0	0	21	32	12	2	11	8	4	0	1	Bacteria;Desulfobacterota;Syntrophobacteria;Syntrophobacterales;Syntrophobacteraceae;Syntrophobacter;
	ASV389	51	33	0	11	3	0	0	0	6	8	0	0	3	0	0	0	0	0	0	0	4	0	0	3	0	0	0	0	0	0	0	0	0	0	0	0	5	0	0	0	0	0	0	3	0	Bacteria;Chloroflexi;Dehalococcoidia;
	ASV390	43	0	0	36	0	0	0	0	0	0	0	0	0	16	0	0	0	0	0	0	0	0	0	0	0	0	0	0	0	0	0	0	0	0	0	0	0	0	0	0	0	0	0	0	0	Bacteria;Acidobacteriota;Acidobacteriae;Subgroup 2;
	ASV391	49	59	59	0	0	0	0	8	0	0	0	0	0	0	0	0	0	0	0	0	0	0	0	0	0	0	0	0	0	0	0	0	0	0	0	0	0	0	0	0	0	0	0	0	0	Bacteria;Spirochaetota;Spirochaetia;Spirochaetales;Spirochaetaceae;Spirochaeta;
	ASV392	40	52	55	0	0	0	0	0	0	0	4	0	0	6	0	0	0	0	0	0	0	2	0	0	0	0	0	0	0	0	4	0	0	0	0	0	0	0	0	0	0	0	0	0	0	Bacteria;Proteobacteria;Gammaproteobacteria;Burkholderiales;Gallionellaceae;
	ASV393	32	71	87	0	0	0	0	0	0	0	0	0	0	0	0	0	0	0	0	0	0	0	0	0	0	0	0	0	0	0	0	0	0	0	0	0	0	0	0	0	0	0	0	24	0	Bacteria;Acidobacteriota;Acidobacteriae;Acidobacteriales;uncultured;
	ASV394	0	0	0	0	0	0	0	0	0	0	0	0	0	0	0	0	0	0	0	0	0	2	0	0	2	3	0	4	1	2	2	6	7	3	3	2	1	5	2	18	5	4	15	9	11	Bacteria;Patescibacteria;Parcubacteria;
	ASV395	56	27	0	12	3	0	0	0	0	0	0	0	0	0	0	0	0	0	0	0	0	0	0	0	0	0	0	0	11	0	0	0	0	0	0	0	0	0	0	0	0	0	0	0	0	Bacteria;Desulfobacterota;Desulfobaccia;Desulfobaccales;Desulfobaccaceae;Desulfobacca;
	ASV396	55	37	27	7	0	0	1	0	0	0	0	6	0	0	0	0	0	0	0	0	0	0	0	0	0	0	0	0	0	0	0	0	0	0	0	0	0	0	0	0	0	0	0	0	0	Bacteria;Desulfobacterota;Syntrophia;Syntrophales;Smithellaceae;Smithella;
	ASV397	0	0	0	0	0	0	0	0	0	0	0	0	0	0	0	0	0	0	3	0	0	0	0	7	10	7	9	10	12	2	0	0	0	0	0	10	3	5	6	15	0	0	9	22	29	Bacteria;Acidobacteriota;Acidobacteriae;Bryobacterales;Bryobacteraceae;Bryobacter;
	ASV398	47	25	0	0	0	0	0	0	0	13	0	0	0	0	0	0	0	0	0	0	0	0	0	0	0	0	0	0	0	0	0	0	0	7	0	0	0	0	0	0	0	0	4	0	0	Bacteria;Proteobacteria;Alphaproteobacteria;Rhizobiales;Beijerinckiaceae;
	ASV399	0	0	0	0	0	0	0	0	0	6	2	0	2	0	0	2	0	2	3	0	3	5	7	5	1	5	5	8	13	7	0	2	6	8	10	14	8	2	2	6	1	4	2	10	11	Bacteria;Proteobacteria;Alphaproteobacteria;Reyranellales;Reyranellaceae;Reyranella;
	ASV400	45	32	25	11	3	0	0	7	0	0	0	0	0	0	0	0	0	0	0	0	0	0	0	0	0	0	0	0	0	0	3	0	0	0	0	0	0	0	9	0	0	0	0	0	0	Bacteria;Proteobacteria;Alphaproteobacteria;Rhizobiales;Xanthobacteraceae;uncultured;
	ASV401	0	0	0	0	0	0	0	0	0	0	20	21	19	7	0	0	0	20	4	6	9	0	0	0	8	0	0	0	0	0	3	0	0	0	0	0	0	0	0	0	0	0	0	0	0	Bacteria;Verrucomicrobiota;Verrucomicrobiae;Chthoniobacterales;Chthoniobacteraceae;LD29;
	ASV402	0	0	0	0	20	15	14	15	18	12	2	0	4	1	0	0	0	0	2	0	0	1	0	0	0	0	0	0	0	0	0	0	0	0	0	0	0	0	0	0	0	0	0	0	0	Bacteria;Proteobacteria;Alphaproteobacteria;Acetobacterales;Acetobacteraceae;uncultured;
	ASV403	0	0	0	0	0	0	0	0	10	6	9	4	8	12	7	11	9	6	7	12	5	2	5	0	0	1	2	4	3	2	2	4	0	1	0	4	0	1	1	0	4	2	0	0	0	Bacteria;Firmicutes;Clostridia;Oscillospirales;
	ASV404	0	0	0	0	0	0	0	0	0	1	3	0	0	1	0	3	2	6	6	4	5	2	8	0	16	6	6	8	2	6	13	6	4	7	0	0	4	6	2	0	5	0	3	5	4	Bacteria;Armatimonadota;Fimbriimonadia;Fimbriimonadales;Fimbriimonadaceae;
	ASV405	0	0	0	0	0	0	0	0	0	0	6	8	5	6	0	3	2	6	1	7	6	3	0	8	4	0	4	4	0	8	5	7	7	6	0	0	7	0	0	5	6	8	10	6	0	Bacteria;Firmicutes;Clostridia;Oscillospirales;Ethanoligenenaceae;
	ASV406	16	26	32	0	0	0	0	0	0	0	0	0	0	3	0	0	0	5	4	0	3	2	0	0	4	0	0	3	0	0	6	0	0	8	4	0	2	0	1	4	0	3	4	0	3	Bacteria;Acidobacteriota;Acidobacteriae;Acidobacteriales;uncultured;
	ASV407	24	58	58	6	0	2	0	0	3	0	0	0	0	0	0	0	0	0	8	0	0	0	0	0	0	0	0	0	0	0	0	0	0	5	0	0	0	0	0	0	0	0	0	0	0	Bacteria;Chloroflexi;KD4-96;
	ASV408	39	86	70	0	0	0	0	0	0	0	0	0	0	0	0	0	0	0	0	0	0	0	0	0	0	0	0	0	0	0	0	0	0	0	0	0	0	0	0	0	0	0	0	0	0	Bacteria;Acidobacteriota;Acidobacteriae;Acidobacteriales;uncultured;
	ASV409	0	0	0	0	0	0	0	0	0	0	0	0	0	0	0	4	0	0	0	0	0	2	0	0	0	0	6	2	5	3	0	3	6	12	0	0	3	11	3	5	2	7	16	15	10	Bacteria;Proteobacteria;Gammaproteobacteria;Legionellales;Legionellaceae;Legionella;
	ASV410	34	128	0	0	0	0	0	0	4	0	0	0	0	0	0	0	0	0	0	0	0	0	0	0	0	0	0	0	0	0	0	0	0	0	0	0	0	0	0	0	0	0	0	0	0	Bacteria;Nitrospirota;4-29-1;
	ASV411	25	51	52	6	1	0	0	0	0	3	2	0	0	0	3	0	0	5	1	0	0	0	0	0	2	0	0	0	0	0	0	0	0	0	0	0	0	3	0	0	0	0	0	0	1	Archaea;Nanoarchaeota;Nanoarchaeia;Woesearchaeales;SCGC AAA011-D5;
	ASV412	34	49	53	0	0	0	0	0	0	0	0	0	12	0	0	0	0	0	0	0	0	0	0	0	0	0	0	0	0	0	0	0	0	0	0	0	0	0	0	0	0	0	0	0	0	Bacteria;Proteobacteria;Gammaproteobacteria;WD260;
	ASV413	12	14	33	56	0	24	0	0	0	18	0	0	0	0	0	0	5	0	0	0	0	2	0	0	0	0	0	0	0	0	0	0	0	0	0	0	0	0	0	0	0	0	0	0	0	Bacteria;Firmicutes;Clostridia;Clostridiales;Clostridiaceae;Clostridium sensu stricto 9;
	ASV414	18	139	79	0	0	0	0	0	0	0	0	0	0	0	0	0	0	0	0	0	0	0	0	0	0	0	0	0	0	0	0	0	0	0	0	0	0	0	0	0	0	0	0	0	0	Bacteria;Acidobacteriota;Acidobacteriae;Acidobacteriales;Acidobacteriaceae (Subgroup 1);Occallatibacter;
	ASV415	41	0	44	0	0	0	3	0	0	0	0	0	0	0	0	0	0	0	0	0	0	0	0	0	0	0	0	0	0	0	0	0	0	0	0	0	0	0	0	0	0	0	0	0	0	Bacteria;Proteobacteria;Gammaproteobacteria;Burkholderiales;Gallionellaceae;Candidatus Nitrotoga;
	ASV416	47	50	59	0	0	0	0	0	0	0	0	0	0	0	0	0	0	0	0	0	0	0	0	0	0	0	0	0	0	0	0	0	0	0	0	0	0	0	0	0	0	0	0	0	0	Bacteria;Verrucomicrobiota;Verrucomicrobiae;Opitutales;Opitutaceae;
	ASV417	0	0	0	0	0	0	0	0	0	0	0	0	0	0	0	0	0	0	0	0	0	0	0	0	0	0	0	0	0	8	4	0	0	0	16	0	6	5	5	5	13	19	4	14	25	Bacteria;Desulfobacterota;Desulfovibrionia;Desulfovibrionales;Desulfovibrionaceae;Desulfovibrio;
	ASV418	14	27	27	0	0	0	0	0	0	0	0	0	0	0	0	0	0	0	0	0	0	3	0	0	0	0	0	0	0	0	0	0	0	0	0	16	0	0	5	8	0	6	18	14	12	Bacteria;Acidobacteriota;Acidobacteriae;Solibacterales;Solibacteraceae;Candidatus Solibacter;
	ASV419	49	39	39	0	0	0	0	0	0	0	0	0	0	0	0	0	0	0	0	0	0	0	0	0	0	0	0	0	0	0	0	0	0	0	0	0	0	0	0	0	0	0	0	0	0	Bacteria;Proteobacteria;Gammaproteobacteria;Burkholderiales;Gallionellaceae;
	ASV420	33	53	45	0	3	0	0	0	0	0	5	0	0	0	0	0	0	0	0	0	0	0	0	2	0	0	0	0	0	0	0	0	0	0	0	0	0	0	0	0	0	0	0	0	0	Bacteria;Myxococcota;Polyangia;Polyangiales;Polyangiaceae;Pajaroellobacter;
	ASV421	25	28	35	5	0	0	0	3	0	5	3	0	0	1	0	0	0	4	1	0	0	2	0	0	0	0	0	5	0	0	0	3	0	0	0	0	0	4	0	0	5	0	0	0	0	Bacteria;Chloroflexi;AD3;
	ASV422	20	33	52	0	1	0	0	0	3	0	0	0	0	6	0	0	0	3	0	0	0	0	0	0	0	0	0	0	0	0	2	0	0	0	0	0	3	0	4	0	0	0	4	14	0	Bacteria;Acidobacteriota;Acidobacteriae;Subgroup 2;
	ASV423	6	0	0	0	18	25	31	0	0	5	0	0	0	0	0	0	0	0	0	0	0	5	0	0	0	0	0	0	0	0	0	0	0	0	0	0	0	0	0	0	0	0	0	0	0	Bacteria;Proteobacteria;Gammaproteobacteria;Burkholderiales;Oxalobacteraceae;
	ASV424	48	48	0	0	0	0	0	0	0	0	0	0	0	0	0	0	0	0	0	0	0	0	0	0	0	0	0	0	0	5	0	0	0	6	0	0	0	0	0	0	0	0	0	0	0	Bacteria;Proteobacteria;Gammaproteobacteria;WD260;
	ASV425	29	44	77	0	0	0	0	0	0	0	0	0	0	0	0	0	0	0	0	0	0	0	0	0	0	0	0	0	0	0	0	0	0	0	0	0	0	0	0	0	0	0	0	0	0	Bacteria;Acidobacteriota;Acidobacteriae;Solibacterales;Solibacteraceae;Candidatus Solibacter;
	ASV426	0	0	0	0	22	24	13	11	4	0	0	0	0	0	0	0	0	0	0	0	0	0	0	0	0	0	0	0	0	0	0	0	0	0	0	0	0	0	0	0	0	0	0	0	0	Bacteria;Bacteroidota;Bacteroidia;Sphingobacteriales;Sphingobacteriaceae;Mucilaginibacter;
	ASV427	38	9	16	2	0	0	0	0	4	4	5	0	0	0	0	2	0	5	1	0	1	2	0	0	0	0	0	0	0	0	5	1	0	0	0	0	0	0	0	0	0	0	0	0	0	Bacteria;Desulfobacterota;Syntrophorhabdia;Syntrophorhabdales;Syntrophorhabdaceae;Syntrophorhabdus;
	ASV428	46	40	71	0	0	0	0	0	0	0	0	0	0	0	0	0	0	0	0	0	0	0	0	0	0	0	0	0	0	0	0	0	0	0	0	0	0	0	0	0	0	0	0	0	0	Bacteria;Acidobacteriota;Acidobacteriae;Subgroup 13;
	ASV429	22	47	36	3	0	0	0	3	2	6	0	0	0	3	0	3	2	3	5	2	2	4	0	5	0	0	0	0	0	0	0	0	0	0	0	0	0	0	0	0	0	1	1	0	0	Bacteria;Desulfobacterota;Syntrophorhabdia;Syntrophorhabdales;Syntrophorhabdaceae;Syntrophorhabdus;
	ASV430	0	0	0	0	0	0	0	20	20	17	6	0	9	5	0	4	3	4	0	0	8	1	0	0	0	0	0	0	0	0	3	0	0	0	0	0	0	0	0	0	0	0	2	0	0	Bacteria;Firmicutes;Clostridia;Oscillospirales;Ethanoligenenaceae;
	ASV431	48	0	56	0	0	0	0	0	0	0	0	0	0	3	0	0	0	0	0	0	0	3	0	0	0	0	0	0	0	0	0	0	0	0	0	0	0	0	0	0	0	0	4	0	0	Bacteria;Acidobacteriota;Acidobacteriae;Subgroup 2;
	ASV432	29	87	58	0	0	0	0	0	0	0	0	0	0	0	0	0	0	0	0	0	0	0	0	0	0	0	0	0	0	0	0	0	0	0	0	0	0	0	0	0	0	0	0	0	0	Bacteria;Acidobacteriota;Acidobacteriae;Acidobacteriales;uncultured;
	ASV433	20	41	47	0	0	0	0	0	0	0	0	0	0	0	0	0	9	5	3	0	0	5	0	0	0	0	0	0	0	0	0	0	0	0	0	0	0	0	0	2	0	0	0	0	2	Bacteria;Acidobacteriota;Acidobacteriae;Bryobacterales;Bryobacteraceae;Bryobacter;
	ASV434	0	0	0	135	0	0	0	3	0	0	0	0	0	0	0	0	0	0	0	0	0	0	0	0	0	0	0	0	0	0	0	0	0	0	0	0	0	0	0	0	0	0	0	0	0	Bacteria;Firmicutes;Clostridia;Clostridiales;Clostridiaceae;
	ASV435	28	37	36	0	0	0	0	0	5	0	0	0	0	1	0	5	0	0	0	0	0	0	0	0	0	0	0	0	0	0	0	0	0	0	0	0	7	0	0	0	0	0	3	0	0	Bacteria;Proteobacteria;Alphaproteobacteria;Acetobacterales;Acetobacteraceae;uncultured;
	ASV436	21	28	0	0	0	0	0	0	0	0	0	0	0	0	0	0	0	4	0	0	0	0	0	0	0	12	0	0	0	0	3	0	0	0	8	0	5	0	4	0	0	3	4	0	0	Bacteria;Acidobacteriota;Acidobacteriae;
	ASV437	25	30	50	0	0	0	0	0	0	2	0	0	0	0	0	0	0	5	1	0	0	0	0	3	1	0	0	3	0	0	0	0	0	0	0	0	0	0	1	1	0	0	6	4	0	Bacteria;Bacteroidota;Kryptonia;Kryptoniales;BSV26;
	ASV438	26	63	90	0	0	0	0	0	0	0	0	0	0	0	0	0	0	0	0	0	0	0	0	0	0	0	0	0	0	0	0	0	0	0	0	0	0	0	0	0	0	0	0	0	0	Bacteria;Verrucomicrobiota;Verrucomicrobiae;Opitutales;Opitutaceae;
	ASV439	0	58	0	10	7	0	0	0	0	0	0	23	0	0	0	0	0	0	0	0	0	0	0	0	0	0	0	0	0	0	0	0	0	0	9	0	0	0	18	0	9	0	0	0	12	Bacteria;Desulfobacterota;Desulfobaccia;Desulfobaccales;Desulfobaccaceae;Desulfobacca;
	ASV440	0	0	0	0	23	29	25	0	0	0	0	0	0	0	0	0	0	0	0	0	0	0	0	0	0	0	0	0	0	0	0	0	0	0	0	0	0	0	0	0	0	0	0	0	0	Bacteria;Proteobacteria;Alphaproteobacteria;Rhodospirillales;Magnetospirillaceae;Telmatospirillum;
	ASV441	24	63	46	8	0	0	0	0	0	0	4	0	0	0	0	0	0	0	0	0	0	0	0	0	0	0	0	0	0	0	0	0	0	0	0	0	0	0	0	0	0	0	0	0	0	Bacteria;Acidobacteriota;Acidobacteriae;Solibacterales;Solibacteraceae;Candidatus Solibacter;
	ASV442	17	29	25	8	3	0	0	0	0	0	0	0	0	0	0	0	0	0	0	0	0	0	0	0	0	0	0	0	0	0	0	0	0	0	0	0	22	0	0	0	0	0	0	0	0	Bacteria;Acidobacteriota;Acidobacteriae;Acidobacteriales;Koribacteraceae;Candidatus Koribacter;
	ASV443	0	0	0	0	0	0	0	0	0	0	0	0	0	0	0	0	0	0	0	0	0	0	0	0	0	0	0	0	0	0	0	0	0	3	0	0	4	5	7	8	6	9	15	13	9	Bacteria;Acidobacteriota;Acidobacteriae;Acidobacteriales;Acidobacteriaceae (Subgroup 1);uncultured;
	ASV444	0	0	0	0	0	0	0	0	0	0	0	0	0	0	0	0	0	0	15	0	0	0	0	0	10	0	0	0	0	0	0	0	0	0	0	0	14	0	0	24	0	0	18	0	0	Bacteria;Acidobacteriota;Acidobacteriae;Acidobacteriales;Acidobacteriaceae (Subgroup 1);Granulicella;
	ASV445	49	34	0	0	0	0	0	0	0	0	0	0	0	0	0	0	0	0	0	4	0	0	0	3	0	0	0	0	0	4	0	0	0	0	0	0	0	0	0	0	0	0	0	0	4	Archaea;Crenarchaeota;Bathyarchaeia;
	ASV446	31	18	11	9	1	0	0	6	0	16	5	0	0	0	0	0	0	0	0	0	0	0	0	0	0	0	0	0	0	0	0	0	0	0	0	0	0	2	0	0	0	0	0	0	0	Bacteria;Acidobacteriota;Acidobacteriae;Bryobacterales;Bryobacteraceae;Bryobacter;
	ASV447	45	55	0	0	0	0	0	0	0	0	0	0	0	0	0	0	0	0	0	0	0	0	0	0	0	0	0	0	0	0	0	0	0	0	0	0	0	0	0	0	0	0	0	0	0	Bacteria;Acidobacteriota;Acidobacteriae;Subgroup 13;
	ASV448	23	0	25	14	0	0	0	0	0	10	6	0	0	10	14	0	0	0	0	0	0	0	0	0	0	0	0	0	0	0	0	0	0	0	0	0	0	0	0	0	0	0	0	0	0	Bacteria;Proteobacteria;Gammaproteobacteria;JG36-TzT-191;
	ASV449	23	15	21	12	0	0	5	0	0	0	0	0	0	0	0	6	3	4	0	7	0	1	0	0	2	0	0	5	0	0	0	0	0	0	0	8	0	0	6	0	0	0	0	6	0	Bacteria;RCP2-54;
	ASV450	29	46	43	0	0	0	0	0	0	0	0	0	0	0	0	0	0	0	0	0	0	0	0	0	0	0	0	0	0	0	0	0	0	0	0	0	0	0	0	0	0	0	0	0	0	Bacteria;Nitrospirota;4-29-1;
	ASV451	31	65	59	0	0	0	0	0	0	0	0	0	0	0	0	0	0	0	0	0	0	0	0	0	0	0	0	0	0	0	0	0	0	0	0	0	0	0	0	0	0	0	0	0	0	Bacteria;Proteobacteria;Gammaproteobacteria;Burkholderiales;Hydrogenophilaceae;uncultured;
	ASV452	10	40	0	0	0	0	0	0	0	0	0	0	0	0	0	7	0	0	0	0	0	0	0	0	7	0	0	0	11	0	0	4	0	5	0	10	0	0	0	0	3	0	10	0	13	Bacteria;Acidobacteriota;Acidobacteriae;Acidobacteriales;uncultured;
	ASV453	0	2	0	0	10	17	15	13	12	6	0	5	5	0	0	0	0	0	0	0	0	0	0	0	0	0	0	0	0	0	0	0	0	0	0	0	0	0	0	0	0	0	0	0	0	Bacteria;Proteobacteria;Alphaproteobacteria;Caulobacterales;Caulobacteraceae;Asticcacaulis;
	ASV454	38	37	54	0	2	0	0	0	0	0	0	0	0	0	0	0	0	0	0	0	0	0	0	0	0	0	0	0	0	0	0	0	0	0	0	9	0	0	0	0	0	0	0	0	0	Bacteria;Firmicutes;Clostridia;Clostridiales;Clostridiaceae;Clostridium sensu stricto 9;
	ASV455	29	47	45	0	0	0	0	0	0	0	0	0	0	0	0	0	0	0	0	0	0	0	0	0	0	0	0	0	0	0	0	0	0	0	0	0	0	0	0	0	0	0	0	0	0	Bacteria;Gemmatimonadota;Gemmatimonadetes;Gemmatimonadales;Gemmatimonadaceae;uncultured;
	ASV456	30	36	66	0	0	6	0	0	0	0	0	0	0	0	0	0	0	0	0	0	0	0	0	0	0	0	0	0	0	0	0	0	0	0	0	0	0	0	0	0	0	0	0	0	0	Bacteria;Acidobacteriota;Acidobacteriae;Paludibaculum;
	ASV457	0	0	0	0	2	0	5	0	0	9	1	5	0	2	0	0	2	0	0	0	0	2	0	0	0	0	1	1	2	0	12	7	11	3	4	7	4	8	3	6	9	3	2	9	3	Unclassified;
	ASV458	26	58	42	0	0	0	0	0	0	0	0	0	0	0	0	0	0	0	0	0	0	0	0	0	0	0	0	0	0	0	0	0	4	5	0	0	0	0	0	0	0	2	2	0	0	Bacteria;Verrucomicrobiota;Verrucomicrobiae;Pedosphaerales;Pedosphaeraceae;ADurb.Bin063-1;
	ASV459	0	0	0	0	0	0	0	0	0	0	0	0	0	0	12	11	0	7	6	16	0	9	0	10	0	0	6	10	5	0	0	0	0	11	0	0	6	5	7	3	0	0	8	0	0	Bacteria;Proteobacteria;Alphaproteobacteria;Elsterales;uncultured;
	ASV460	0	0	0	0	0	0	0	0	0	0	0	0	0	0	0	0	0	0	0	0	0	0	0	0	8	0	0	0	0	0	0	0	0	0	0	0	11	9	5	6	11	3	6	13	10	Bacteria;Verrucomicrobiota;Verrucomicrobiae;Pedosphaerales;Pedosphaeraceae;uncultured;
	ASV461	0	0	0	0	0	0	0	0	0	0	0	0	0	0	11	0	0	0	0	0	0	0	10	0	0	0	0	0	10	15	8	0	0	0	0	17	0	0	11	6	0	7	5	0	16	Bacteria;Proteobacteria;Alphaproteobacteria;Caulobacterales;Caulobacteraceae;uncultured;
	ASV462	0	0	0	124	0	0	0	0	0	0	0	0	0	0	0	0	0	0	0	0	0	0	0	0	0	0	0	0	0	0	0	0	0	0	0	0	0	0	0	0	0	0	0	0	0	Bacteria;Firmicutes;Clostridia;Clostridiales;Clostridiaceae;Clostridium sensu stricto 1;
	ASV463	9	0	0	18	0	0	2	15	0	0	0	0	0	0	0	0	0	0	0	0	0	0	0	0	0	0	0	0	0	0	0	0	0	0	0	0	0	0	38	0	0	0	0	0	0	Bacteria;Proteobacteria;Alphaproteobacteria;Acetobacterales;Acetobacteraceae;uncultured;
	ASV464	0	0	0	123	0	0	0	0	0	0	0	0	0	0	0	0	0	0	0	0	0	0	0	0	0	0	0	0	0	0	0	0	0	0	0	0	0	0	0	0	0	0	0	0	0	Bacteria;Firmicutes;Clostridia;Clostridiales;Clostridiaceae;Clostridium sensu stricto 1;
	ASV465	37	0	48	12	0	0	0	0	0	5	0	0	0	0	0	0	0	0	0	0	0	0	0	0	0	0	0	0	0	0	0	0	0	0	0	0	0	0	0	0	0	0	0	0	0	Bacteria;Spirochaetota;Spirochaetia;Spirochaetales;Spirochaetaceae;Spirochaeta;
	ASV466	28	25	26	0	2	0	0	0	0	9	0	0	3	0	0	0	0	4	0	0	0	0	0	0	0	0	0	0	0	0	0	1	0	0	0	0	0	0	2	0	0	0	2	0	0	Bacteria;Firmicutes;Bacilli;Bacillales;Planococcaceae;
	ASV467	36	21	18	10	4	0	0	0	0	3	0	0	0	2	0	0	0	0	0	0	0	0	0	0	2	0	0	0	0	5	0	0	0	0	0	6	0	0	3	0	0	0	0	0	0	Bacteria;RCP2-54;
	ASV468	15	17	0	9	0	0	0	0	4	0	4	0	0	0	0	14	5	5	0	0	0	0	0	0	0	0	0	0	0	0	0	1	0	0	0	0	0	0	10	0	0	0	2	0	0	Bacteria;Actinobacteriota;Actinobacteria;Frankiales;Acidothermaceae;Acidothermus;
	ASV469	0	0	0	0	0	0	0	0	0	0	0	0	0	0	0	0	0	0	0	0	0	0	0	0	0	0	0	0	0	0	14	12	9	4	2	5	7	8	8	0	8	3	5	10	5	Unclassified;
	ASV470	26	0	0	0	0	0	0	0	9	0	0	0	0	4	0	0	0	10	0	0	0	0	0	0	0	0	0	0	0	0	8	0	0	0	0	0	6	0	0	0	0	0	0	0	0	Bacteria;Desulfobacterota;Syntrophobacteria;Syntrophobacterales;Syntrophobacteraceae;Syntrophobacter;
	ASV471	0	0	0	0	0	0	0	0	0	12	11	5	0	14	14	10	8	0	9	9	8	4	0	5	2	0	0	6	0	0	0	0	0	0	0	0	0	0	0	0	0	0	0	0	0	Bacteria;Firmicutes;Clostridia;Oscillospirales;Ethanoligenenaceae;
	ASV472	14	17	28	3	0	0	0	3	0	8	0	0	0	7	0	0	4	2	0	0	0	2	0	0	0	5	0	0	0	0	0	0	0	3	3	0	4	0	0	0	4	3	0	0	9	Bacteria;Acidobacteriota;Acidobacteriae;Bryobacterales;Bryobacteraceae;Bryobacter;
	ASV473	32	34	44	0	0	0	0	0	0	0	0	0	0	0	0	0	0	0	0	0	0	0	0	0	0	0	0	0	0	0	0	0	0	0	0	0	0	0	0	0	0	0	0	0	0	Bacteria;Proteobacteria;Alphaproteobacteria;Rhizobiales;Beijerinckiaceae;Roseiarcus;
	ASV474	29	41	47	0	0	0	0	0	0	0	0	0	0	0	0	0	0	0	0	0	0	0	0	0	0	0	0	0	0	0	0	0	0	0	0	0	0	0	0	0	0	0	0	0	0	Bacteria;RCP2-54;
	ASV475	9	10	0	0	0	0	0	0	0	6	0	0	0	0	0	0	0	0	1	0	0	4	5	0	0	0	0	0	3	0	0	2	4	7	5	0	0	0	0	3	6	3	9	13	6	Bacteria;Actinobacteriota;Acidimicrobiia;uncultured;
	ASV476	33	20	45	3	0	0	0	0	0	0	0	0	0	0	0	0	0	0	0	0	0	0	0	0	0	0	0	0	0	0	0	0	0	0	0	0	0	0	0	0	0	0	0	0	0	Bacteria;Verrucomicrobiota;Omnitrophia;Omnitrophales;Omnitrophaceae;Candidatus Omnitrophus;
	ASV477	0	0	0	0	21	16	27	0	0	0	1	0	0	0	0	0	0	0	0	0	0	1	0	0	0	0	0	0	0	0	0	0	0	0	0	0	0	0	0	0	0	0	0	0	0	Bacteria;Proteobacteria;Alphaproteobacteria;Sphingomonadales;Sphingomonadaceae;
	ASV478	39	35	24	0	0	0	0	0	0	0	0	0	0	0	0	0	0	0	0	0	0	0	0	0	0	0	0	0	0	0	0	0	0	0	0	0	0	0	0	0	0	0	0	0	0	Bacteria;Desulfobacterota;Desulfuromonadia;Geobacterales;Geobacteraceae;uncultured;
	ASV479	28	43	51	0	0	0	0	0	0	0	0	0	0	0	0	0	0	0	0	0	0	0	0	0	0	0	0	0	0	0	0	0	0	0	0	0	0	0	0	0	0	0	0	0	0	Bacteria;Acidobacteriota;Acidobacteriae;Solibacterales;Solibacteraceae;Candidatus Solibacter;
	ASV480	17	60	71	0	0	0	0	0	0	0	0	0	0	0	0	0	0	0	0	0	0	0	0	0	0	0	0	0	0	0	0	0	0	0	0	0	0	0	0	0	0	0	0	0	0	Bacteria;Acidobacteriota;Acidobacteriae;Acidobacteriales;Acidobacteriaceae (Subgroup 1);Occallatibacter;
	ASV481	45	0	26	0	0	0	0	0	0	0	0	0	0	0	0	0	0	0	0	0	0	0	0	0	0	0	0	0	0	0	0	0	0	0	0	0	0	0	0	0	0	0	0	0	0	Bacteria;Proteobacteria;Gammaproteobacteria;Legionellales;Legionellaceae;Legionella;
	ASV482	37	19	40	0	1	0	0	0	0	0	0	0	0	0	0	0	0	0	2	0	0	0	0	0	0	0	0	0	0	0	0	0	0	0	0	0	0	0	0	0	0	0	0	0	0	Bacteria;Actinobacteriota;Acidimicrobiia;uncultured;
	ASV483	41	43	43	0	0	0	0	0	0	0	0	0	0	0	0	0	0	0	0	0	0	0	0	0	0	0	0	0	0	0	0	0	0	0	0	0	0	0	0	0	0	0	0	0	0	Bacteria;Proteobacteria;Gammaproteobacteria;Burkholderiales;
	ASV484	0	0	0	0	0	0	0	53	17	0	0	0	0	0	0	0	0	0	0	0	0	0	0	0	0	0	0	0	0	0	0	0	0	0	0	0	0	0	0	0	0	0	0	0	0	Bacteria;Proteobacteria;Gammaproteobacteria;Enterobacterales;Hafniaceae;Hafnia-Obesumbacterium;
	ASV485	28	33	64	0	0	0	0	0	0	0	0	0	0	0	0	0	0	0	0	0	0	0	0	0	0	0	0	0	0	0	0	0	0	0	0	0	0	0	0	0	0	0	0	0	0	Bacteria;Firmicutes;Desulfitobacteriia;Desulfitobacteriales;Desulfitobacteriaceae;Desulfosporosinus;
	ASV486	40	18	17	2	0	0	0	0	0	0	0	0	0	2	3	0	0	2	0	0	0	1	0	0	0	0	0	0	0	0	0	0	0	0	0	0	0	0	0	0	0	0	0	0	0	Bacteria;Proteobacteria;Gammaproteobacteria;Diplorickettsiales;Diplorickettsiaceae;uncultured;
	ASV487	0	0	0	0	3	0	0	11	52	0	0	0	0	0	0	0	0	0	0	0	0	0	0	0	0	0	0	0	0	0	0	0	0	0	0	0	0	0	0	0	0	0	0	0	0	Bacteria;Proteobacteria;Gammaproteobacteria;Enterobacterales;
	ASV488	32	32	46	0	0	0	0	0	5	0	0	0	0	0	0	0	0	0	0	0	0	0	0	0	0	0	7	0	0	0	0	0	0	0	0	0	0	0	0	0	0	0	0	0	4	Bacteria;Proteobacteria;Gammaproteobacteria;Legionellales;Legionellaceae;Legionella;
	ASV489	13	72	79	0	0	0	0	0	0	0	0	0	0	0	0	0	0	0	0	0	0	0	0	0	0	0	0	0	0	0	0	0	0	0	0	0	0	0	0	0	0	0	0	0	0	Bacteria;Elusimicrobiota;Lineage IIa;
	ASV490	0	0	0	0	0	0	0	0	0	0	0	0	0	9	0	0	0	0	3	0	0	0	0	0	4	6	6	7	6	0	2	0	0	3	7	0	4	5	3	3	8	0	6	4	4	Bacteria;Armatimonadota;Armatimonadia;Armatimonadales;
	ASV491	28	15	0	0	3	0	0	0	0	6	0	0	0	5	0	0	0	0	3	0	0	0	0	0	0	3	0	3	0	0	0	0	0	0	0	0	8	0	5	0	0	0	3	0	0	Bacteria;RCP2-54;
	ASV492	17	19	17	4	0	0	0	4	0	5	0	0	0	1	0	0	0	0	0	0	6	0	0	0	0	0	4	0	6	0	2	0	0	0	0	0	1	0	2	0	0	0	0	0	1	Bacteria;Proteobacteria;Alphaproteobacteria;Elsterales;uncultured;
	ASV493	26	27	30	0	0	0	0	0	0	0	0	0	0	0	0	0	0	0	1	0	0	1	0	0	2	0	0	0	0	0	0	0	0	0	0	0	2	0	0	0	0	0	7	0	0	Bacteria;Acidobacteriota;Acidobacteriae;Subgroup 13;
	ASV494	33	26	38	0	0	0	0	0	0	0	1	0	0	0	0	0	0	0	0	0	0	0	0	0	0	0	0	0	0	0	0	0	0	0	0	0	0	0	3	0	0	0	0	0	0	Bacteria;Verrucomicrobiota;Verrucomicrobiae;Opitutales;Opitutaceae;Opitutus;
	ASV495	20	29	37	0	0	0	0	3	0	0	0	0	0	0	0	0	5	0	0	0	0	0	0	0	0	0	0	0	0	0	0	0	0	0	0	0	0	0	0	0	0	0	0	0	0	Bacteria;Acidobacteriota;Acidobacteriae;Subgroup 2;
	ASV496	0	0	0	0	0	0	0	0	0	0	4	0	0	3	16	8	14	16	6	6	0	2	0	0	7	0	5	0	0	2	0	0	0	0	0	0	0	0	0	0	0	0	0	0	0	Bacteria;Proteobacteria;Gammaproteobacteria;Xanthomonadales;Rhodanobacteraceae;
	ASV497	0	0	0	0	0	0	0	0	0	0	0	0	0	0	0	0	0	0	0	0	0	3	0	0	0	0	0	7	0	0	5	0	0	11	0	0	0	0	7	9	0	0	12	18	17	Bacteria;Acidobacteriota;Acidobacteriae;Acidobacteriales;Acidobacteriaceae (Subgroup 1);
	ASV498	28	32	17	8	1	0	0	0	0	0	0	0	0	0	0	0	0	0	0	0	0	0	0	0	0	0	0	0	0	0	2	1	0	0	0	0	0	0	0	0	0	0	0	0	0	Bacteria;Chloroflexi;Dehalococcoidia;GIF9;
	ASV499	16	20	36	0	2	0	0	5	0	6	0	0	0	1	0	0	0	0	0	0	0	0	0	0	0	0	0	0	0	0	3	0	0	0	0	0	5	6	0	0	4	0	0	3	0	Bacteria;Actinobacteriota;Actinobacteria;Frankiales;Acidothermaceae;Acidothermus;
	ASV500	0	0	0	48	1	3	0	9	9	0	0	0	2	5	0	0	4	0	0	0	0	0	0	0	0	0	0	0	0	0	3	0	0	0	0	3	0	0	0	0	0	0	0	0	0	Bacteria;Firmicutes;Clostridia;Clostridiales;Caloramatoraceae;Fonticella;
	ASV501	18	19	20	9	1	0	0	0	0	0	3	0	0	0	0	0	0	3	5	0	0	0	0	0	0	0	0	0	0	0	5	0	0	0	0	0	2	0	0	0	0	2	0	0	0	Bacteria;Desulfobacterota;Desulfobaccia;Desulfobaccales;Desulfobaccaceae;Desulfobacca;
	ASV502	0	0	0	0	10	19	12	9	16	7	0	0	0	0	0	0	0	0	0	0	0	0	0	0	0	0	0	0	0	0	0	0	0	0	0	0	0	0	0	0	0	0	0	0	0	Bacteria;Proteobacteria;Alphaproteobacteria;Elsterales;
	ASV503	3	0	0	6	0	0	0	0	17	22	0	16	0	0	0	0	0	0	6	0	0	0	0	0	6	0	0	0	0	0	0	5	0	0	0	0	0	0	0	4	0	0	2	0	0	Bacteria;Acidobacteriota;Acidobacteriae;Acidobacteriales;Acidobacteriaceae (Subgroup 1);Occallatibacter;
	ASV504	33	21	0	0	0	0	0	0	0	0	0	0	0	0	0	0	0	0	0	0	0	0	12	0	0	0	0	0	0	0	0	0	0	0	0	0	0	0	0	0	0	0	0	0	9	Bacteria;Acidobacteriota;Acidobacteriae;Acidobacteriales;uncultured;
	ASV505	19	30	60	0	0	0	0	0	0	0	0	0	0	0	0	0	0	0	0	0	0	0	0	0	0	0	0	0	0	0	0	0	0	0	0	0	0	0	0	0	0	0	0	0	0	Bacteria;Proteobacteria;Alphaproteobacteria;Rhizobiales;Xanthobacteraceae;Pseudolabrys;
	ASV506	25	33	31	6	0	0	0	0	0	0	0	0	0	0	0	0	0	0	0	0	0	0	0	0	0	0	0	0	0	0	0	0	0	0	0	0	0	0	0	0	0	0	0	0	0	Bacteria;Proteobacteria;Gammaproteobacteria;Burkholderiales;Nitrosomonadaceae;GOUTA6;
	ASV507	15	22	21	3	0	0	0	0	0	0	0	0	0	1	0	0	0	2	3	2	0	3	0	0	0	0	0	0	0	3	0	0	2	0	0	3	0	2	0	3	0	2	0	7	2	Bacteria;Chloroflexi;Dehalococcoidia;vadinBA26;
	ASV508	25	24	28	0	0	0	0	0	0	0	0	0	0	0	10	0	0	0	0	0	6	0	0	0	0	0	0	0	0	0	0	0	0	0	0	0	0	0	0	0	0	0	0	8	0	Bacteria;Spirochaetota;Spirochaetia;Spirochaetales;Spirochaetaceae;Spirochaeta;
	ASV509	2	0	0	0	0	0	0	0	0	0	0	0	0	0	136	0	0	0	0	0	0	0	0	0	0	0	0	0	0	0	0	0	0	0	0	0	0	0	0	0	0	0	0	0	0	Bacteria;Firmicutes;Limnochordia;Hydrogenispora;
	ASV510	0	0	0	0	0	0	0	0	0	0	0	0	0	0	0	0	0	0	0	0	0	0	0	0	0	0	0	0	0	0	0	2	0	0	0	0	0	0	0	15	4	6	2	0	0	Bacteria;Patescibacteria;Parcubacteria;
	ASV511	33	44	0	5	0	0	0	0	0	0	0	0	0	0	0	0	0	0	0	0	0	0	0	0	0	0	0	0	0	0	0	0	0	0	0	0	0	0	0	0	0	0	0	0	0	Bacteria;Proteobacteria;Gammaproteobacteria;Burkholderiales;
	ASV512	38	0	0	0	0	0	0	0	0	0	0	0	0	0	0	0	0	0	0	0	0	0	0	0	0	0	0	0	0	0	0	0	13	0	0	0	0	0	0	0	0	0	0	0	0	Bacteria;Proteobacteria;Gammaproteobacteria;WD260;
	ASV513	35	28	30	0	0	0	0	0	0	0	0	0	0	0	0	0	0	0	0	0	0	0	0	0	0	0	0	0	0	0	0	0	0	0	0	0	0	0	0	0	0	0	0	0	0	Bacteria;Patescibacteria;Parcubacteria;
	ASV514	26	65	0	0	0	0	0	0	0	0	0	0	0	0	0	0	0	0	0	0	0	0	0	0	0	0	0	0	0	0	0	0	0	0	0	0	0	0	0	0	0	0	0	0	0	Bacteria;Spirochaetota;Spirochaetia;Spirochaetales;Spirochaetaceae;Spirochaeta;
	ASV515	25	21	17	0	0	0	0	0	0	0	0	0	0	0	0	0	0	9	0	0	0	4	0	6	0	0	0	0	0	0	0	0	0	0	0	0	0	0	0	0	6	0	3	0	0	Bacteria;Proteobacteria;Alphaproteobacteria;Elsterales;uncultured;
	ASV516	28	46	33	0	0	0	0	0	0	0	0	0	4	0	0	0	0	0	0	0	0	0	0	0	0	0	0	0	0	0	0	0	0	0	0	0	0	0	0	0	0	0	0	0	0	Bacteria;FCPU426;
	ASV517	0	0	26	0	0	0	0	0	0	0	0	0	0	0	0	0	0	0	8	0	0	3	0	0	5	5	0	0	0	0	2	3	0	0	4	0	0	0	0	8	2	2	6	9	6	Bacteria;Chloroflexi;Anaerolineae;Anaerolineales;Anaerolineaceae;
	ASV518	24	43	38	0	0	0	0	0	0	0	0	0	0	0	0	0	0	0	0	0	0	0	0	0	0	0	0	0	0	0	0	0	0	0	0	0	0	0	0	0	0	0	0	0	0	Bacteria;Verrucomicrobiota;Verrucomicrobiae;S-BQ2-57 soil group;
	ASV519	20	0	36	5	0	0	0	4	0	0	0	0	0	0	0	0	0	0	2	0	0	0	0	4	0	4	0	0	0	4	0	0	0	0	0	0	0	0	0	0	0	0	1	0	0	Bacteria;Acidobacteriota;Acidobacteriae;AKIW659;
	ASV520	0	0	0	0	6	0	0	0	18	0	0	0	0	0	0	22	0	11	0	0	0	0	0	0	0	0	0	0	0	0	0	0	0	0	0	0	0	0	0	0	0	0	0	0	0	Bacteria;Proteobacteria;Alphaproteobacteria;Acetobacterales;Acetobacteraceae;Acidisoma;
	ASV521	0	0	0	0	0	0	0	0	0	0	0	0	0	0	0	0	0	2	9	0	0	1	0	10	3	0	36	3	0	0	0	0	0	7	0	0	0	4	1	0	0	0	6	0	0	Bacteria;Fibrobacterota;Fibrobacteria;Fibrobacterales;Fibrobacteraceae;uncultured;
	ASV522	36	0	48	0	0	0	0	0	0	0	0	0	0	0	0	0	0	0	0	0	0	0	0	0	0	0	0	0	0	0	0	0	0	0	0	0	0	0	0	0	0	0	0	0	0	Bacteria;Gemmatimonadota;Gemmatimonadetes;Gemmatimonadales;Gemmatimonadaceae;uncultured;
	ASV523	20	50	23	0	0	0	0	0	0	0	0	0	0	0	0	0	0	0	0	0	0	0	0	0	0	0	0	0	0	0	0	0	0	0	0	0	0	0	0	0	0	0	0	0	0	Bacteria;Verrucomicrobiota;Verrucomicrobiae;Opitutales;Opitutaceae;
	ASV524	21	40	22	3	0	0	0	0	0	0	0	0	2	0	0	0	0	0	0	0	0	0	0	0	0	0	0	6	0	6	0	0	0	0	0	0	0	0	0	0	0	0	0	0	0	Bacteria;Bacteroidota;Bacteroidia;Sphingobacteriales;Lentimicrobiaceae;
	ASV525	0	0	0	0	0	0	0	0	0	0	0	0	0	0	0	0	0	0	4	0	4	1	0	5	1	0	2	0	3	0	0	3	0	5	0	0	5	5	5	6	0	0	11	0	9	Bacteria;Verrucomicrobiota;Verrucomicrobiae;Pedosphaerales;Pedosphaeraceae;Ellin516;
	ASV526	23	46	46	0	0	0	0	0	0	0	0	0	0	0	0	0	0	0	0	0	0	0	0	0	0	0	0	0	0	0	0	0	0	0	0	0	0	0	0	0	0	0	0	0	0	Bacteria;Acidobacteriota;Acidobacteriae;Acidobacteriales;uncultured;
	ASV527	17	0	0	0	0	0	0	0	0	0	0	0	0	0	0	0	0	18	0	0	0	4	0	0	0	0	0	0	0	0	6	0	0	0	0	0	0	0	0	0	0	7	0	0	0	Bacteria;Acidobacteriota;Acidobacteriae;Subgroup 2;
	ASV528	23	35	41	0	0	0	0	0	0	0	0	0	0	0	0	0	0	0	0	0	0	0	0	0	0	0	0	0	0	0	0	0	0	0	0	0	0	0	0	0	0	0	0	0	0	Bacteria;Acidobacteriota;Acidobacteriae;Solibacterales;Solibacteraceae;Candidatus Solibacter;
	ASV529	0	0	0	0	0	0	0	0	0	0	0	0	0	0	0	0	0	15	7	7	0	8	0	0	0	0	0	0	0	0	0	5	0	0	0	0	0	0	0	0	0	0	8	0	0	Bacteria;Proteobacteria;Gammaproteobacteria;Xanthomonadales;Rhodanobacteraceae;Dyella;
	ASV530	11	40	30	2	0	0	0	0	0	0	0	0	0	0	0	0	0	0	5	0	0	0	0	0	0	0	6	0	0	0	0	0	0	0	0	0	0	0	0	0	0	0	0	0	0	Bacteria;Proteobacteria;Alphaproteobacteria;Elsterales;uncultured;
	ASV531	0	0	0	0	0	0	0	0	0	0	0	0	0	0	0	4	0	4	4	0	0	2	0	0	5	0	0	2	0	0	4	0	0	6	7	0	3	0	0	7	10	7	7	0	0	Bacteria;Acidobacteriota;Acidobacteriae;Acidobacteriales;Acidobacteriaceae (Subgroup 1);
	ASV532	0	0	0	0	0	0	0	0	0	0	0	0	0	0	0	0	0	0	0	0	0	0	0	0	0	0	0	0	0	6	5	0	0	0	0	9	3	9	2	3	7	3	8	9	8	Bacteria;Verrucomicrobiota;Verrucomicrobiae;Pedosphaerales;Pedosphaeraceae;
	ASV533	16	65	0	0	0	0	0	0	0	0	0	0	0	0	0	0	0	0	0	0	0	0	0	0	0	0	0	0	0	0	0	0	0	0	0	0	0	0	0	0	0	0	0	0	0	Bacteria;Acidobacteriota;Acidobacteriae;Subgroup 2;
	ASV534	16	31	34	7	0	2	0	0	0	0	2	0	0	0	0	5	0	0	0	0	0	0	0	0	0	0	2	0	0	0	4	0	0	0	0	0	0	0	2	0	0	0	0	0	0	Bacteria;Verrucomicrobiota;Chlamydiae;Chlamydiales;Simkaniaceae;uncultured;
	ASV535	28	21	0	0	0	0	0	0	0	0	0	0	0	0	0	0	0	4	0	0	0	1	0	0	5	0	0	0	0	0	0	2	0	0	0	0	0	0	0	1	0	0	0	0	0	Archaea;Crenarchaeota;Nitrososphaeria;Nitrosotaleales;Nitrosotaleaceae;
	ASV536	0	0	0	9	2	0	0	0	12	22	10	0	0	11	0	0	0	0	3	0	0	0	0	0	0	0	0	0	0	0	0	0	0	0	0	0	0	0	0	0	0	0	0	0	0	Bacteria;Firmicutes;Clostridia;Oscillospirales;Ethanoligenenaceae;
	ASV537	18	43	30	2	0	0	0	0	0	0	0	0	0	0	0	0	0	0	0	0	0	0	0	0	0	0	0	0	0	0	0	0	0	0	0	0	0	0	0	0	0	0	0	0	0	Bacteria;Patescibacteria;Parcubacteria;
	ASV538	24	30	36	5	0	0	0	2	0	0	0	0	0	0	0	0	0	0	0	0	0	0	0	0	0	0	0	0	0	0	0	0	0	0	0	0	0	0	0	0	0	0	0	0	0	Bacteria;Acidobacteriota;Acidobacteriae;Bryobacterales;Bryobacteraceae;Bryobacter;
	ASV539	27	0	57	0	0	0	0	0	0	0	0	0	0	0	0	0	0	0	0	0	0	0	0	0	0	0	0	0	2	0	0	0	0	0	0	0	0	0	0	0	0	0	0	0	0	Bacteria;Chloroflexi;Dehalococcoidia;
	ASV540	17	30	32	0	0	0	0	0	0	0	0	0	0	0	0	0	0	0	0	0	0	0	0	0	0	0	0	0	0	0	0	0	0	0	0	0	0	0	0	0	0	0	0	0	0	Bacteria;Spirochaetota;Spirochaetia;Spirochaetales;Spirochaetaceae;Spirochaeta;
	ASV541	0	0	0	0	0	0	0	0	0	0	0	0	0	0	0	0	0	0	1	6	0	3	0	0	6	0	0	4	1	3	5	0	0	3	0	0	6	0	5	7	0	7	2	5	6	Bacteria;Spirochaetota;Spirochaetia;Spirochaetales;Spirochaetaceae;Spirochaeta;
	ASV542	22	23	19	0	0	0	0	0	0	0	0	0	0	0	0	0	0	0	0	0	0	1	0	0	0	0	2	0	0	0	0	0	0	0	0	0	0	0	0	0	0	0	0	0	0	Bacteria;Proteobacteria;Alphaproteobacteria;Rhizobiales;Rhizobiales Incertae Sedis;Bauldia;
	ASV543	21	18	23	0	0	0	0	0	0	0	2	0	0	0	0	3	0	1	0	0	0	1	0	0	0	0	0	0	0	0	0	0	2	0	0	0	0	0	0	0	0	0	0	0	0	Bacteria;Nitrospirota;Thermodesulfovibrionia;uncultured;
	ASV544	19	47	39	0	0	0	0	0	0	0	0	0	0	0	0	0	0	0	0	0	0	0	0	0	0	0	0	0	0	0	0	0	0	0	0	0	0	0	0	0	0	0	0	0	0	Bacteria;Verrucomicrobiota;Omnitrophia;Omnitrophales;Omnitrophaceae;Candidatus Omnitrophus;
	ASV545	0	0	0	0	0	0	0	0	0	0	0	0	0	0	0	0	6	0	2	0	0	5	12	6	5	0	3	2	4	0	1	0	0	3	0	0	3	0	2	5	0	0	5	0	4	Bacteria;Proteobacteria;Alphaproteobacteria;Acetobacterales;Acetobacteraceae;
	ASV546	0	0	0	0	0	0	0	0	0	0	0	0	0	0	0	0	0	0	3	0	0	4	0	0	0	0	0	0	0	0	4	0	0	4	0	0	6	3	12	5	0	0	0	20	9	Bacteria;Acidobacteriota;Acidobacteriae;Solibacterales;Solibacteraceae;Candidatus Solibacter;
	ASV547	34	0	0	0	0	0	6	0	0	0	0	0	0	0	0	0	0	0	0	0	0	0	0	0	0	0	0	0	0	0	0	0	0	0	0	0	0	0	0	0	0	0	0	0	0	Bacteria;Desulfobacterota;Desulfobaccia;Desulfobaccales;Desulfobaccaceae;Desulfobacca;
	ASV548	3	0	0	53	4	0	0	0	0	0	0	0	0	0	0	0	0	0	0	0	0	0	0	0	0	0	0	0	0	0	0	0	0	0	0	0	0	0	0	0	0	0	0	0	0	Bacteria;Proteobacteria;Gammaproteobacteria;Burkholderiales;Chromobacteriaceae;
	ASV549	16	0	63	0	0	0	0	0	0	0	0	0	0	0	0	0	0	0	0	0	0	0	0	0	0	0	0	0	0	0	0	0	0	0	0	0	0	0	0	0	0	0	0	0	0	Bacteria;Acidobacteriota;Acidobacteriae;Acidobacteriales;Acidobacteriaceae (Subgroup 1);Granulicella;
	ASV550	20	18	0	0	0	0	0	0	0	7	0	0	0	0	0	0	0	0	0	0	0	1	0	6	0	0	0	0	0	0	0	0	0	5	0	0	0	1	3	0	0	0	6	0	0	Bacteria;Myxococcota;Polyangia;Polyangiales;Polyangiaceae;Pajaroellobacter;
	ASV551	28	0	17	0	0	0	0	0	0	0	3	0	0	0	0	0	0	0	0	0	0	0	0	0	0	0	0	0	0	0	0	0	0	0	0	0	0	0	0	0	0	0	0	0	0	Archaea;Crenarchaeota;Bathyarchaeia;
	ASV552	12	0	0	0	0	0	0	0	0	0	0	0	0	0	0	0	0	0	0	0	0	2	0	0	0	0	0	0	0	0	0	0	0	0	14	0	0	9	0	0	0	13	0	0	0	Bacteria;Acidobacteriota;Acidobacteriae;Acidobacteriales;Acidobacteriaceae (Subgroup 1);Occallatibacter;
	ASV553	27	13	0	0	0	0	0	0	0	0	0	0	0	0	0	0	0	0	0	0	2	0	0	0	0	0	0	0	0	0	0	6	0	0	0	0	3	3	0	0	0	0	1	0	0	Bacteria;Proteobacteria;Gammaproteobacteria;
	ASV554	8	33	22	0	0	0	0	0	0	0	0	0	0	0	0	0	0	2	0	0	2	4	0	0	0	0	0	0	0	0	0	0	0	2	0	0	0	2	7	0	0	0	1	0	0	Bacteria;Proteobacteria;Alphaproteobacteria;
	ASV555	20	33	39	0	0	0	0	0	0	0	0	0	0	0	0	0	0	0	0	0	0	0	0	0	0	0	0	0	0	0	0	0	0	0	0	0	0	0	0	0	0	0	0	0	0	Bacteria;FCPU426;
	ASV556	0	0	0	0	0	0	0	0	0	0	0	0	0	0	0	17	18	0	10	0	0	15	0	0	0	0	0	0	0	0	0	0	0	0	0	0	0	0	0	0	0	0	0	0	0	Bacteria;Verrucomicrobiota;Verrucomicrobiae;Pedosphaerales;Pedosphaeraceae;uncultured;
	ASV557	26	23	24	0	0	0	0	0	0	0	0	0	0	0	0	0	0	0	0	0	0	0	0	0	0	0	0	0	0	0	0	0	0	0	0	0	0	0	0	0	0	0	0	0	0	Bacteria;Proteobacteria;Alphaproteobacteria;Rhizobiales;Xanthobacteraceae;
	ASV558	25	14	8	5	0	0	0	0	0	5	3	0	0	0	3	0	1	0	0	0	0	0	0	0	0	0	0	3	0	0	0	0	0	0	0	0	1	0	0	0	0	0	0	0	0	Bacteria;Cyanobacteria;Vampirivibrionia;Obscuribacterales;Obscuribacteraceae;
	ASV559	0	0	0	49	7	0	10	0	0	0	0	0	0	0	0	0	0	0	0	0	0	0	0	0	0	0	0	0	0	0	0	0	0	0	0	0	0	0	0	0	0	0	0	0	0	Bacteria;Firmicutes;Clostridia;Oscillospirales;Ethanoligenenaceae;
	ASV560	6	0	0	0	0	0	0	0	0	0	0	0	0	0	0	0	0	0	0	0	1	0	0	0	0	0	2	0	0	0	2	6	0	0	0	0	3	0	3	4	4	9	7	7	6	Archaea;Thermoplasmatota;Thermoplasmata;Methanomassiliicoccales;Methanomassiliicoccaceae;uncultured;
	ASV561	0	0	0	0	0	0	0	0	0	0	0	0	0	0	0	0	0	0	12	0	0	6	0	0	5	0	0	5	0	0	0	0	0	5	0	0	0	0	0	6	0	0	11	0	0	Bacteria;Actinobacteriota;Actinobacteria;Frankiales;Sporichthyaceae;hgcI clade;
	ASV562	32	0	30	0	0	0	0	0	0	0	0	0	0	0	0	0	0	0	0	0	0	0	0	0	0	0	0	0	0	0	0	0	0	0	0	0	0	0	0	0	0	0	0	0	0	Bacteria;Proteobacteria;Gammaproteobacteria;Burkholderiales;Gallionellaceae;Sideroxydans;
	ASV563	22	27	0	0	0	0	0	0	0	8	0	0	0	0	0	0	0	0	0	0	0	0	0	0	0	0	0	0	0	0	0	0	0	0	0	0	0	0	0	0	0	0	0	0	0	Bacteria;Desulfobacterota;Desulfomonilia;Desulfomonilales;Desulfomonilaceae;Desulfomonile;
	ASV564	22	21	0	0	0	0	0	0	0	0	0	0	0	2	0	0	0	0	2	0	0	4	0	0	0	0	0	0	0	0	0	0	5	0	0	0	0	0	0	0	0	0	0	0	0	Bacteria;Acidobacteriota;Acidobacteriae;Solibacterales;Solibacteraceae;Candidatus Solibacter;
	ASV565	17	42	33	0	0	0	0	0	0	0	0	0	0	0	0	0	0	0	0	0	0	0	0	0	0	0	0	0	0	0	0	0	0	0	0	0	0	0	0	0	0	0	0	0	0	Bacteria;Acidobacteriota;Acidobacteriae;Solibacterales;Solibacteraceae;Candidatus Solibacter;
	ASV566	23	21	20	0	0	0	0	0	0	0	0	0	0	0	0	0	0	0	0	0	0	0	0	0	0	0	0	0	0	0	0	0	0	0	0	0	0	0	0	0	0	0	0	0	0	Bacteria;Proteobacteria;Gammaproteobacteria;Burkholderiales;Nitrosomonadaceae;GOUTA6;
	ASV567	29	0	48	0	0	0	0	0	0	0	0	0	0	0	0	0	0	0	0	0	0	0	0	0	0	0	0	0	0	0	0	0	0	0	0	0	0	0	0	0	0	0	0	0	0	Bacteria;Desulfobacterota;Desulfobulbia;Desulfobulbales;Desulfocapsaceae;
	ASV568	21	34	37	0	0	0	0	0	0	0	0	0	0	0	0	0	0	0	0	0	0	0	0	0	0	0	0	0	0	0	0	0	0	0	0	0	0	0	0	0	0	0	0	0	0	Bacteria;Bacteroidota;Bacteroidia;Sphingobacteriales;env.OPS 17;
	ASV569	12	37	40	4	0	0	0	0	0	0	0	10	0	0	0	0	0	0	0	0	0	0	0	0	0	0	0	0	0	0	0	0	0	0	0	0	0	0	0	0	0	0	0	0	0	Bacteria;Actinobacteriota;Thermoleophilia;Solirubrobacterales;Solirubrobacteraceae;Conexibacter;
	ASV570	21	35	25	0	0	0	0	0	0	0	0	0	0	0	0	0	0	0	0	0	0	0	0	0	0	0	0	0	0	0	0	0	0	0	0	0	0	0	0	0	0	0	0	0	0	Bacteria;Acidobacteriota;Acidobacteriae;Acidobacteriales;uncultured;
	ASV571	18	26	39	0	0	0	0	0	0	0	0	0	0	0	0	0	0	0	0	0	0	0	0	0	0	0	0	0	0	0	0	0	0	0	0	0	0	0	0	0	0	0	0	0	0	Bacteria;Firmicutes;Negativicutes;Veillonellales-Selenomonadales;Sporomusaceae;uncultured;
	ASV572	29	0	11	0	0	0	0	0	0	0	0	0	0	0	0	0	0	1	0	0	0	0	0	0	0	0	0	3	0	0	1	0	0	0	0	0	0	0	0	0	0	0	1	0	0	Bacteria;Chloroflexi;Ktedonobacteria;Ktedonobacterales;Ktedonobacteraceae;HSB OF53-F07;
	ASV573	18	37	46	0	0	0	0	0	0	0	0	0	0	0	0	0	0	0	0	0	0	0	0	0	0	0	0	0	0	0	0	0	0	0	0	0	0	0	0	0	0	0	0	0	0	Bacteria;Verrucomicrobiota;Verrucomicrobiae;Opitutales;Opitutaceae;
	ASV574	26	23	23	0	0	0	0	0	0	0	0	0	0	0	0	0	0	0	0	0	0	0	0	0	0	0	0	0	0	0	0	0	0	0	0	0	0	0	0	0	0	0	0	0	0	Bacteria;Bdellovibrionota;Oligoflexia;0319-6G20;
	ASV575	24	0	36	0	0	0	0	0	0	0	0	0	0	0	0	0	0	0	0	0	0	0	0	0	0	0	0	0	0	0	0	0	0	0	0	0	0	0	0	0	0	0	0	0	0	Bacteria;Proteobacteria;Alphaproteobacteria;Rhizobiales;Beijerinckiaceae;Roseiarcus;
	ASV576	25	14	16	0	0	0	0	0	0	0	0	0	0	0	0	0	0	0	0	0	0	0	0	0	0	0	0	0	0	0	0	0	0	0	0	0	3	0	0	0	0	0	7	0	0	Bacteria;Acidobacteriota;Acidobacteriae;Acidobacteriales;Koribacteraceae;Candidatus Koribacter;
	ASV577	25	13	0	5	2	0	0	0	2	0	0	0	0	0	0	0	0	0	0	0	0	0	0	0	0	0	0	0	0	0	0	0	0	0	0	0	0	0	0	0	0	1	0	0	0	Bacteria;Planctomycetota;Planctomycetes;Gemmatales;Gemmataceae;uncultured;
	ASV578	13	16	23	8	0	0	0	0	3	0	0	0	0	0	5	0	0	0	0	0	0	0	0	0	0	0	0	0	0	0	0	0	0	0	0	0	0	0	0	0	0	0	0	0	0	Bacteria;Actinobacteriota;Acidimicrobiia;IMCC26256;
	ASV579	24	19	23	0	0	0	0	2	0	0	0	4	0	0	0	2	0	0	2	0	0	0	0	0	0	0	0	0	0	0	0	0	0	0	0	0	0	0	0	0	0	0	0	0	0	Bacteria;Proteobacteria;Gammaproteobacteria;Gammaproteobacteria Incertae Sedis;Unknown Family;Candidatus Ovatusbacter;
	ASV580	23	53	0	0	0	0	0	0	0	0	0	0	0	0	0	0	0	0	0	0	0	0	0	0	0	0	0	0	0	0	0	0	0	0	0	0	0	0	0	0	0	0	0	0	0	Bacteria;Bacteroidota;Bacteroidia;Chitinophagales;Chitinophagaceae;Edaphobaculum;
	ASV581	17	37	30	0	0	0	0	0	0	0	0	0	0	0	0	0	0	0	0	0	0	0	0	0	0	0	0	0	0	0	0	0	0	0	0	0	0	0	0	0	0	0	0	0	0	Bacteria;Proteobacteria;Alphaproteobacteria;Rhizobiales;Xanthobacteraceae;uncultured;
	ASV582	15	18	16	0	0	0	0	0	0	0	0	0	0	0	0	0	0	0	0	0	0	0	0	0	0	0	0	0	0	0	0	0	0	0	0	0	0	0	0	0	0	0	0	15	0	Bacteria;Actinobacteriota;Actinobacteria;Corynebacteriales;Mycobacteriaceae;Mycobacterium;
	ASV583	18	50	32	0	0	0	0	0	0	0	0	0	0	0	0	0	0	0	0	0	0	0	0	0	0	0	0	0	0	0	0	0	0	0	0	0	0	0	0	0	0	0	0	0	0	Bacteria;Verrucomicrobiota;Verrucomicrobiae;Pedosphaerales;Pedosphaeraceae;ADurb.Bin063-1;
	ASV584	0	0	0	0	0	0	0	0	17	10	6	0	0	17	0	0	0	0	0	0	0	0	0	0	0	0	0	0	0	0	0	0	0	0	0	0	0	0	0	0	0	0	0	0	0	Bacteria;Firmicutes;Clostridia;Oscillospirales;Ethanoligenenaceae;
	ASV585	0	0	0	0	0	0	0	0	0	0	0	0	0	0	2	2	0	3	7	5	3	4	10	4	7	8	6	0	0	0	0	3	4	2	0	7	0	0	0	0	0	0	0	0	0	Bacteria;Desulfobacterota;Desulfovibrionia;Desulfovibrionales;Desulfovibrionaceae;Desulfovibrio;
	ASV586	0	0	0	38	3	13	13	0	0	0	0	0	0	0	0	0	0	0	0	0	0	0	0	0	0	0	0	0	0	0	0	0	0	0	0	0	0	0	0	0	0	0	0	0	0	Bacteria;Acidobacteriota;Acidobacteriae;Acidobacteriales;Acidobacteriaceae (Subgroup 1);Occallatibacter;
	ASV587	21	12	12	12	0	0	0	0	0	0	0	0	0	0	0	0	0	0	0	0	0	0	0	0	0	0	0	0	0	0	0	0	0	0	0	0	0	0	0	0	0	0	0	0	0	Bacteria;Nitrospirota;Thermodesulfovibrionia;uncultured;
	ASV588	14	18	0	0	0	0	0	0	0	0	0	0	0	0	0	0	0	0	5	0	0	0	0	0	0	0	0	6	0	0	6	0	0	5	0	0	6	0	0	0	0	0	0	0	0	Bacteria;Acidobacteriota;Acidobacteriae;Acidobacteriales;Acidobacteriaceae (Subgroup 1);Occallatibacter;
	ASV589	13	65	0	0	0	0	0	0	0	0	0	0	0	0	0	0	0	0	0	0	0	0	0	0	0	0	0	0	0	0	0	0	0	0	0	0	0	0	0	0	0	0	0	0	0	Bacteria;Acidobacteriota;Acidobacteriae;Acidobacteriales;uncultured;
	ASV590	0	0	0	47	2	6	0	0	4	4	0	0	0	0	0	0	0	0	0	0	0	0	0	0	0	0	0	0	0	0	0	0	0	0	0	0	0	0	0	0	0	0	0	0	0	Bacteria;Firmicutes;Clostridia;Clostridiales;Clostridiaceae;Clostridium sensu stricto 8;
	ASV591	26	12	15	6	0	0	0	0	0	0	2	0	0	0	0	0	0	1	0	0	0	0	0	0	0	0	0	2	0	0	0	0	0	0	0	0	0	0	0	0	0	0	1	0	0	Bacteria;Planctomycetota;Planctomycetes;Gemmatales;Gemmataceae;uncultured;
	ASV592	0	0	0	0	0	0	0	0	0	0	0	0	0	6	0	0	0	0	3	0	0	3	0	0	0	0	0	0	0	0	2	4	8	3	0	0	4	0	2	4	0	0	5	0	0	Bacteria;Armatimonadota;Armatimonadia;Armatimonadales;
	ASV593	10	26	28	0	0	0	0	0	0	0	0	0	0	0	0	0	0	0	0	0	0	0	0	0	4	0	0	0	0	0	0	0	0	8	0	0	3	0	4	0	0	0	3	0	0	Bacteria;Acidobacteriota;Acidobacteriae;Bryobacterales;Bryobacteraceae;Bryobacter;
	ASV594	17	25	18	0	0	0	0	0	3	0	0	0	0	0	0	0	0	1	1	0	3	0	0	0	0	0	0	2	0	0	1	0	0	0	0	0	0	0	0	3	0	0	0	0	0	Bacteria;Verrucomicrobiota;Chlamydiae;Chlamydiales;Simkaniaceae;uncultured;
	ASV595	0	0	0	0	0	0	0	0	0	0	0	0	0	0	0	0	0	0	8	0	0	0	0	0	7	6	0	0	0	0	0	0	0	0	0	0	9	9	0	10	0	0	9	0	0	Bacteria;
	ASV596	0	0	0	12	0	0	0	6	36	0	0	0	0	0	0	0	0	0	0	0	0	0	0	0	0	0	0	0	0	0	0	0	0	0	0	0	0	0	0	3	2	0	0	0	0	Bacteria;Firmicutes;Negativicutes;Veillonellales-Selenomonadales;
	ASV597	3	0	0	0	0	0	0	0	0	0	0	0	0	1	4	0	3	5	9	0	0	1	0	0	0	0	0	4	4	0	6	0	0	0	0	6	0	4	0	0	3	0	0	0	0	Bacteria;Chloroflexi;Anaerolineae;Anaerolineales;Anaerolineaceae;
	ASV598	0	0	0	0	0	0	0	17	9	0	0	0	0	0	31	0	0	0	0	0	0	0	0	0	0	23	0	0	0	0	0	0	0	0	0	0	0	0	0	0	0	1	0	0	0	Bacteria;Proteobacteria;Alphaproteobacteria;Rhizobiales;Beijerinckiaceae;Rhodoblastus;
	ASV599	20	0	27	0	0	0	0	11	0	0	0	0	0	0	0	0	0	0	0	0	0	0	0	0	0	0	0	0	0	0	0	0	0	0	0	0	0	0	0	0	0	0	0	0	0	Bacteria;Desulfobacterota;Syntrophia;Syntrophales;
	ASV600	14	15	20	0	1	0	0	0	0	0	0	0	0	0	0	0	0	0	3	0	0	0	0	0	0	0	0	0	0	0	0	0	0	0	0	0	0	0	1	0	0	0	0	0	0	Bacteria;Acidobacteriota;Acidobacteriae;Bryobacterales;Bryobacteraceae;Bryobacter;
	ASV601	21	22	23	0	0	0	0	0	0	0	0	0	0	0	0	0	0	0	0	0	0	2	0	0	0	0	0	0	0	1	0	0	0	0	0	0	0	0	0	0	0	0	0	7	0	Bacteria;Acidobacteriota;Acidobacteriae;Solibacterales;Solibacteraceae;Candidatus Solibacter;
	ASV602	0	0	0	0	0	0	0	0	0	0	0	0	0	0	0	0	0	0	0	0	0	0	0	0	0	0	0	0	0	0	0	0	0	0	0	0	0	0	0	0	0	0	0	0	0	Bacteria;Acidobacteriota;Acidobacteriae;Paludibaculum;
	ASV603	32	0	0	0	0	0	0	0	0	0	0	0	0	0	0	0	0	0	0	0	0	0	0	0	0	0	0	0	0	0	0	0	0	0	0	0	0	0	0	0	0	0	0	0	0	Bacteria;Acidobacteriota;Acidobacteriae;Acidobacteriales;uncultured;
	ASV604	25	20	27	0	0	0	0	0	0	0	0	0	0	0	0	0	0	0	0	0	0	0	0	0	0	0	0	0	0	0	0	0	0	0	0	0	0	0	0	0	0	0	0	0	0	Bacteria;Bacteroidota;Bacteroidia;Sphingobacteriales;
	ASV605	15	36	0	0	3	0	0	0	0	0	0	0	0	0	0	0	0	0	0	0	0	0	0	0	0	0	0	0	0	0	0	0	0	0	0	0	0	0	0	0	0	0	0	0	0	Bacteria;Gemmatimonadota;Gemmatimonadetes;Gemmatimonadales;Gemmatimonadaceae;uncultured;
	ASV606	0	0	0	0	0	0	0	0	0	0	0	0	0	0	0	0	0	0	0	0	0	3	0	3	0	2	0	1	2	0	0	0	0	4	8	0	1	8	2	0	0	1	11	8	4	Bacteria;Proteobacteria;Alphaproteobacteria;
	ASV607	24	17	25	0	0	0	0	0	0	0	0	0	0	0	0	0	0	0	0	0	0	0	0	0	0	0	0	0	0	0	0	0	0	0	0	0	0	0	0	0	0	0	0	0	0	Bacteria;Proteobacteria;Alphaproteobacteria;Micropepsales;Micropepsaceae;uncultured;
	ASV608	14	13	17	4	0	0	0	0	0	5	0	0	0	2	0	0	0	0	0	0	0	3	0	0	0	0	0	0	0	0	4	0	0	0	0	0	0	0	0	0	0	0	0	0	0	Bacteria;Dependentiae;Babeliae;Babeliales;Vermiphilaceae;
	ASV609	14	28	32	6	0	0	0	0	0	0	0	0	0	0	0	3	0	0	0	0	0	0	0	0	0	0	0	0	0	0	0	0	0	3	0	0	0	0	0	0	0	0	0	0	0	Bacteria;Verrucomicrobiota;Chlamydiae;Chlamydiales;Simkaniaceae;uncultured;
	ASV610	0	0	0	0	0	0	0	0	0	0	0	0	0	0	0	0	0	1	3	0	1	1	0	0	4	3	1	0	6	0	0	6	2	4	5	4	3	0	0	5	3	5	10	3	5	Bacteria;Chloroflexi;Anaerolineae;Anaerolineales;Anaerolineaceae;Leptolinea;
	ASV611	17	34	25	0	0	0	0	0	0	0	0	0	0	0	0	0	0	0	0	0	0	0	0	0	0	0	0	0	0	0	0	0	0	0	0	0	0	0	0	0	0	0	0	0	0	Bacteria;Acidobacteriota;Acidobacteriae;Acidobacteriales;uncultured;
	ASV612	0	0	0	0	0	0	0	0	0	0	0	0	0	0	0	0	0	0	4	0	0	5	0	0	10	0	0	0	8	2	5	0	0	4	6	0	0	0	0	0	0	0	2	0	0	Bacteria;Proteobacteria;Alphaproteobacteria;Acetobacterales;Acetobacteraceae;
	ASV613	34	0	0	0	0	0	0	0	0	0	0	0	0	0	0	0	0	2	0	0	0	0	0	0	0	0	0	0	0	0	0	0	0	0	0	4	0	0	0	0	0	0	0	0	0	Bacteria;Nitrospirota;4-29-1;
	ASV614	5	14	14	1	2	0	0	0	2	0	5	0	0	1	0	3	0	3	0	0	0	0	0	2	0	0	0	0	0	0	0	0	0	0	0	0	0	0	2	0	0	0	0	0	0	Bacteria;Actinobacteriota;Acidimicrobiia;IMCC26256;
	ASV615	0	0	0	0	0	0	0	0	0	0	0	0	0	0	0	0	0	0	0	0	0	0	0	0	0	0	0	12	13	15	0	0	8	0	0	0	5	0	0	7	0	0	3	0	0	Bacteria;Firmicutes;Clostridia;Oscillospirales;Ethanoligenenaceae;
	ASV616	0	0	0	0	4	12	12	17	0	0	0	0	0	0	0	0	0	0	0	0	0	0	0	0	0	0	0	0	0	0	0	0	0	0	0	0	0	0	0	0	0	0	0	0	0	Bacteria;Acidobacteriota;Acidobacteriae;Acidobacteriales;Acidobacteriaceae (Subgroup 1);Occallatibacter;
	ASV617	14	28	42	0	0	0	0	0	0	0	0	0	0	0	0	0	0	0	0	0	0	0	0	0	0	0	0	0	0	0	0	0	0	0	0	0	0	0	0	0	0	0	0	0	0	Bacteria;Fibrobacterota;Fibrobacteria;Fibrobacterales;
	ASV618	0	0	0	0	0	0	0	0	0	5	7	4	0	6	4	5	10	5	3	0	0	4	0	0	0	0	0	3	0	0	2	0	0	0	0	2	0	0	0	0	3	0	0	0	0	Bacteria;Verrucomicrobiota;Verrucomicrobiae;Methylacidiphilales;Methylacidiphilaceae;uncultured;
	ASV619	0	0	0	0	0	0	0	0	0	0	0	0	0	0	0	0	0	0	4	0	0	6	0	0	0	0	0	0	0	0	0	0	0	0	0	0	3	0	0	8	10	9	4	0	0	Bacteria;Proteobacteria;Alphaproteobacteria;Rhizobiales;Beijerinckiaceae;Roseiarcus;
	ASV620	27	7	7	2	1	0	0	0	0	0	0	0	0	0	0	0	0	0	0	0	0	0	0	0	0	0	0	0	0	0	0	0	0	0	0	0	0	0	0	0	0	0	0	0	0	Bacteria;Sva0485;
	ASV621	28	0	0	0	0	0	0	0	0	0	0	0	0	0	0	0	0	0	0	0	0	0	0	0	0	0	0	0	0	0	0	0	0	0	0	0	0	0	0	0	0	0	0	0	0	Bacteria;Chloroflexi;Ktedonobacteria;Ktedonobacterales;Ktedonobacteraceae;HSB OF53-F07;
	ASV622	17	0	0	5	0	0	0	2	4	2	0	0	0	0	0	0	0	11	0	0	0	0	0	0	0	0	3	0	0	0	1	0	0	0	0	0	0	0	0	0	0	0	0	0	0	Bacteria;Proteobacteria;Alphaproteobacteria;Rhizobiales;Hyphomicrobiaceae;
	ASV623	9	45	28	0	0	0	0	0	0	0	5	0	0	0	0	0	0	0	0	0	0	0	0	0	0	0	0	0	0	0	0	0	0	0	0	0	0	0	0	0	0	0	0	0	0	Bacteria;Planctomycetota;Planctomycetes;Pirellulales;Pirellulaceae;uncultured;
	ASV624	0	0	0	51	2	0	0	0	0	0	0	0	0	0	0	0	0	0	0	0	0	0	0	0	0	0	0	0	0	0	0	0	0	0	0	0	0	0	0	0	0	0	3	0	0	Bacteria;Firmicutes;Clostridia;Clostridiales;Caloramatoraceae;Fonticella;
	ASV625	13	0	0	0	0	0	0	0	0	0	0	0	0	1	7	0	2	0	6	0	0	0	3	0	0	0	0	3	0	0	0	0	0	0	0	0	0	0	0	0	0	0	0	0	1	Archaea;Crenarchaeota;Nitrososphaeria;Nitrosotaleales;Nitrosotaleaceae;
	ASV626	15	19	0	5	0	0	0	0	0	0	0	0	1	0	0	0	0	0	0	0	0	0	0	0	0	1	0	0	0	0	0	0	0	0	0	0	0	0	0	0	0	0	1	0	0	Archaea;Halobacterota;Methanomicrobia;Methanomicrobiales;Methanoregulaceae;Methanoregula;
	ASV627	7	0	0	0	0	0	0	0	0	0	0	0	8	0	0	0	0	0	0	0	0	0	0	0	0	0	0	0	0	0	0	7	0	0	0	0	6	9	0	0	0	2	0	0	0	Bacteria;Proteobacteria;Gammaproteobacteria;JG36-TzT-191;
	ASV628	13	30	27	4	0	0	0	0	0	0	0	0	0	0	0	0	0	0	0	0	0	0	0	0	0	0	0	0	0	0	0	0	0	0	0	0	0	0	0	0	0	0	0	0	0	Bacteria;Patescibacteria;Parcubacteria;
	ASV629	0	0	0	0	0	0	0	0	0	0	0	0	0	0	0	0	0	0	0	0	0	0	0	7	0	0	0	0	0	0	0	0	0	0	0	0	0	0	4	0	0	0	7	0	0	Bacteria;Verrucomicrobiota;Chlamydiae;Chlamydiales;Parachlamydiaceae;
	ASV630	19	0	0	20	0	0	0	0	0	0	0	0	0	0	0	0	0	0	0	0	0	0	0	0	0	0	0	0	0	0	0	0	0	0	0	0	0	0	0	0	0	0	0	0	0	Bacteria;Proteobacteria;Gammaproteobacteria;Legionellales;Legionellaceae;Legionella;
	ASV631	15	34	27	0	0	0	0	0	0	0	0	0	0	0	0	0	0	0	0	0	0	0	0	0	0	0	0	0	0	0	0	0	0	0	0	0	0	0	0	0	0	0	0	0	0	Bacteria;Myxococcota;Myxococcia;Myxococcales;Anaeromyxobacteraceae;Anaeromyxobacter;
	ASV632	0	0	0	0	0	0	0	0	1	4	2	0	0	1	5	0	3	3	3	0	9	0	0	0	0	0	6	0	0	5	0	0	0	0	0	7	6	0	2	0	0	0	0	0	0	Bacteria;Firmicutes;Clostridia;Christensenellales;Christensenellaceae;uncultured;
	ASV633	32	0	0	0	0	0	0	0	0	0	0	0	0	0	0	0	0	0	0	0	0	0	0	0	0	0	0	0	0	0	0	0	0	0	0	0	0	0	0	0	0	0	0	0	0	Bacteria;Planctomycetota;Planctomycetes;Pirellulales;Pirellulaceae;uncultured;
	ASV634	30	0	0	0	0	0	0	0	0	0	0	0	0	0	0	0	0	0	0	0	0	0	0	0	0	0	0	0	0	0	0	0	0	0	0	0	0	0	0	0	0	0	0	0	0	Bacteria;Desulfobacterota;Desulfobaccia;Desulfobaccales;Desulfobaccaceae;Desulfobacca;
	ASV635	0	0	0	0	0	0	0	0	0	3	5	0	0	8	9	10	8	9	3	0	7	0	0	0	0	0	0	0	0	0	0	0	0	0	0	0	0	0	0	0	0	0	0	0	0	Bacteria;Firmicutes;Clostridia;Oscillospirales;Ethanoligenenaceae;
	ASV636	0	0	0	7	5	0	0	0	0	0	0	0	0	0	0	0	0	0	15	0	0	0	0	0	0	0	0	0	0	0	0	0	0	0	0	0	0	0	0	0	0	0	0	0	0	Bacteria;Acidobacteriota;Acidobacteriae;Acidobacteriales;Acidobacteriaceae (Subgroup 1);Occallatibacter;
	ASV637	26	0	0	0	0	0	0	0	0	0	0	0	0	0	0	0	0	0	0	0	0	0	0	0	0	0	0	0	0	0	0	0	0	0	0	0	0	0	0	0	0	0	0	0	0	Bacteria;Acidobacteriota;Acidobacteriae;Subgroup 13;
	ASV638	17	13	17	0	0	0	0	0	0	0	0	0	0	0	0	0	0	6	0	0	0	0	0	0	0	0	0	0	0	0	0	0	0	0	0	0	0	0	0	0	0	0	0	0	0	Bacteria;Verrucomicrobiota;Chlamydiae;Chlamydiales;Simkaniaceae;uncultured;
	ASV639	0	0	0	0	0	0	0	0	0	0	0	0	0	0	0	0	0	0	0	7	0	1	0	0	8	0	0	7	0	0	0	0	0	9	0	0	0	6	0	12	0	0	0	7	11	Bacteria;Firmicutes;Clostridia;Oscillospirales;Ethanoligenenaceae;
	ASV640	26	8	10	3	0	0	0	0	0	0	0	0	0	0	0	0	0	0	0	0	0	0	0	0	0	0	0	0	0	0	0	0	0	0	0	0	0	0	0	0	0	0	0	0	0	Bacteria;Verrucomicrobiota;Verrucomicrobiae;Pedosphaerales;Pedosphaeraceae;uncultured;
	ASV641	24	33	0	0	0	0	0	0	0	0	0	0	0	0	0	0	0	0	0	0	0	0	0	0	0	0	0	0	0	0	0	0	0	0	0	0	0	0	0	0	0	0	0	0	0	Bacteria;Myxococcota;Polyangia;Polyangiales;Polyangiaceae;Pajaroellobacter;
	ASV642	17	19	20	0	0	0	0	0	0	0	0	0	0	0	0	0	0	0	0	0	0	0	0	0	0	0	0	0	0	0	0	0	0	0	0	0	0	0	0	0	0	0	0	0	0	Bacteria;Verrucomicrobiota;Verrucomicrobiae;Pedosphaerales;Pedosphaeraceae;ADurb.Bin063-1;
	ASV643	16	16	26	0	0	0	0	0	0	0	0	0	0	0	0	0	0	0	0	0	0	0	0	0	0	0	0	0	0	0	0	0	0	0	0	0	0	0	0	0	0	0	0	0	0	Bacteria;Acidobacteriota;Acidobacteriae;Subgroup 13;
	ASV644	0	0	0	64	0	0	0	0	0	0	0	0	0	0	0	0	0	0	0	0	0	0	0	0	0	0	0	0	0	0	0	0	0	0	0	0	0	0	0	0	0	0	0	0	0	Bacteria;Firmicutes;Clostridia;Clostridiales;Clostridiaceae;
	ASV645	9	35	24	0	0	0	0	0	0	0	0	0	0	0	0	0	0	0	0	0	0	0	0	0	0	0	0	0	0	0	0	0	0	0	0	0	0	0	0	0	0	0	0	0	0	Bacteria;Verrucomicrobiota;Verrucomicrobiae;Pedosphaerales;Pedosphaeraceae;uncultured;
	ASV646	27	0	0	0	0	0	0	0	0	0	0	0	0	0	0	0	0	0	0	0	0	0	0	0	0	0	0	0	0	0	0	0	0	0	0	0	0	0	0	0	0	0	0	0	0	Bacteria;RCP2-54;
	ASV647	15	16	0	3	0	0	0	0	0	0	0	0	0	0	0	0	5	0	0	0	0	0	0	0	3	0	0	0	0	0	0	2	0	0	0	0	0	3	0	0	0	0	3	0	0	Bacteria;Actinobacteriota;Acidimicrobiia;uncultured;
	ASV648	2	0	0	0	0	0	0	0	0	0	0	0	0	0	0	0	0	0	0	0	0	0	0	0	0	0	22	0	0	0	0	0	0	0	39	0	0	0	0	0	0	0	0	0	0	Bacteria;Proteobacteria;Alphaproteobacteria;Rhizobiales;Beijerinckiaceae;Methylobacterium-Methylorubrum;
	ASV649	21	24	17	1	0	0	0	0	0	0	0	0	0	0	0	0	0	0	0	0	0	0	0	0	0	0	0	0	0	0	0	0	0	0	0	0	0	0	0	0	0	0	0	0	0	Bacteria;Bacteroidota;Bacteroidia;Sphingobacteriales;env.OPS 17;
	ASV650	16	27	17	0	0	0	0	0	0	0	0	0	0	0	0	0	0	0	1	0	0	0	0	0	0	0	0	0	0	0	0	0	0	0	0	0	0	0	0	0	0	0	0	0	0	Bacteria;Desulfobacterota;Syntrophia;Syntrophales;Smithellaceae;Smithella;
	ASV651	23	0	0	0	2	0	0	0	0	0	0	0	0	0	0	0	0	0	0	0	0	0	0	0	0	0	0	0	0	0	0	0	0	0	0	0	0	0	0	0	0	0	0	0	0	Bacteria;Proteobacteria;Gammaproteobacteria;Legionellales;Legionellaceae;Legionella;
	ASV652	16	0	18	0	0	0	0	0	0	0	0	0	0	0	0	0	0	0	0	0	0	0	0	0	0	0	0	0	0	0	0	0	0	0	0	0	0	0	0	0	0	0	0	0	0	Bacteria;Acidobacteriota;Acidobacteriae;Subgroup 2;
	ASV653	18	0	0	0	0	0	0	0	0	0	0	0	0	0	0	0	0	5	0	0	0	2	0	0	0	0	0	0	0	0	0	0	0	0	0	0	0	0	0	0	0	0	0	0	0	Bacteria;Proteobacteria;Gammaproteobacteria;
	ASV654	14	30	20	0	0	0	0	0	0	0	0	0	0	0	0	0	0	0	0	0	0	0	0	0	0	0	0	0	0	0	0	0	0	0	0	0	0	0	0	0	0	0	0	0	0	Bacteria;Bacteroidota;Ignavibacteria;SJA-28;
	ASV655	33	0	0	0	0	0	0	0	0	0	0	0	0	0	0	0	0	0	0	0	0	0	0	0	0	0	0	0	0	0	0	0	0	0	0	0	0	0	0	0	0	0	0	0	0	Bacteria;Verrucomicrobiota;Verrucomicrobiae;Pedosphaerales;Pedosphaeraceae;Ellin516;
	ASV656	24	22	0	0	0	0	0	0	0	0	0	0	0	0	0	0	0	0	0	0	0	0	0	0	0	0	0	0	0	0	0	0	0	0	0	0	0	0	0	0	0	0	0	0	0	Bacteria;Bacteroidota;Kryptonia;Kryptoniales;BSV26;
	ASV657	24	0	0	0	0	0	0	0	2	0	0	0	0	0	0	0	0	0	0	0	0	0	0	0	0	0	0	0	0	0	0	7	0	0	0	0	0	0	4	0	0	0	0	0	0	Bacteria;Nitrospirota;Thermodesulfovibrionia;uncultured;
	ASV658	8	15	19	0	0	1	0	0	0	0	0	0	0	0	0	0	2	0	0	0	0	2	0	0	0	0	0	0	0	0	0	0	0	0	0	0	0	0	0	0	0	0	0	0	0	Bacteria;
	ASV659	10	8	20	2	1	0	0	0	0	0	0	0	0	0	0	0	0	5	2	0	0	0	0	0	0	0	0	0	0	0	0	0	0	0	0	0	0	0	0	0	0	0	0	0	0	Bacteria;Chloroflexi;KD4-96;
	ASV660	17	40	30	0	0	0	0	0	0	0	0	0	0	0	0	0	0	0	0	0	0	0	0	0	0	0	0	0	0	0	0	0	0	0	0	0	0	0	0	0	0	0	0	0	0	Bacteria;Verrucomicrobiota;Verrucomicrobiae;S-BQ2-57 soil group;
	ASV661	8	25	49	0	0	0	0	0	0	0	0	0	0	0	0	0	0	0	0	0	0	0	0	0	0	0	0	0	0	0	0	0	0	0	0	0	0	0	0	0	0	0	0	0	0	Bacteria;Myxococcota;Polyangia;Haliangiales;Haliangiaceae;Haliangium;
	ASV662	0	0	0	7	0	0	0	0	0	0	0	0	0	3	0	0	0	0	0	0	0	0	0	0	0	0	0	0	0	0	2	4	6	0	0	0	6	7	6	0	0	0	2	0	0	Bacteria;Proteobacteria;Alphaproteobacteria;Acetobacterales;Acetobacteraceae;uncultured;
	ASV663	26	0	0	0	0	0	0	0	0	0	0	0	0	0	0	0	0	0	0	0	0	0	0	0	0	0	0	0	0	0	0	0	0	0	0	0	0	0	0	0	0	0	0	0	0	Bacteria;Bacteroidota;Kryptonia;Kryptoniales;BSV26;
	ASV664	23	0	0	0	0	0	0	0	0	0	0	0	0	0	0	0	0	0	0	0	6	0	0	0	0	0	0	0	0	0	0	0	0	0	0	0	0	0	0	0	0	0	0	0	0	Archaea;Crenarchaeota;Nitrososphaeria;Group 1.1c;
	ASV665	20	21	0	0	0	0	0	0	0	0	0	0	0	0	0	0	0	0	0	0	0	0	0	0	0	0	0	0	0	0	0	0	0	0	0	0	0	0	0	0	0	0	0	0	0	Bacteria;Desulfobacterota;Syntrophia;Syntrophales;Smithellaceae;Smithella;
	ASV666	16	35	0	0	0	0	0	0	0	0	0	0	0	0	0	0	0	0	0	0	0	0	0	0	0	0	0	0	0	0	0	0	0	0	0	0	0	0	0	0	0	0	0	0	0	Bacteria;Acidobacteriota;Acidobacteriae;Acidobacteriales;uncultured;
	ASV667	16	13	8	0	0	0	0	0	0	0	0	0	0	0	3	0	3	0	0	0	0	0	0	0	0	0	0	0	0	0	0	0	0	0	0	0	2	0	0	0	0	0	0	0	0	Bacteria;Nitrospirota;Thermodesulfovibrionia;uncultured;
	ASV668	14	22	22	0	0	0	0	0	0	0	0	0	0	0	0	0	0	0	0	0	2	0	0	0	0	0	0	0	0	0	0	0	0	0	0	0	0	0	0	0	0	0	0	0	0	Bacteria;Bacteroidota;Kapabacteria;Kapabacteriales;
	ASV669	14	23	26	3	0	0	0	0	0	0	0	0	0	0	0	0	0	0	0	0	0	0	0	0	0	0	0	0	0	0	0	0	0	0	0	0	0	0	0	0	0	0	0	0	0	Bacteria;Bacteroidota;Bacteroidia;Sphingobacteriales;
	ASV670	22	0	0	7	0	0	0	0	0	0	0	0	0	0	0	0	0	0	0	0	0	0	0	0	0	0	0	0	0	0	3	0	0	0	0	0	0	0	0	0	0	0	0	0	0	Bacteria;Proteobacteria;Alphaproteobacteria;Azospirillales;Inquilinaceae;Inquilinus;
	ASV671	16	17	25	0	0	0	0	0	0	0	0	0	0	0	0	0	0	0	0	0	0	0	0	0	0	0	0	0	0	0	0	0	0	0	0	0	0	0	0	0	0	0	0	0	0	Bacteria;Bacteroidota;Bacteroidia;Sphingobacteriales;
	ASV672	18	15	24	0	0	0	0	0	0	0	0	0	0	0	0	0	0	0	0	0	0	2	0	0	0	0	0	0	0	0	0	0	0	0	0	0	0	0	0	0	0	0	0	0	0	Bacteria;RCP2-54;
	ASV673	6	41	32	0	0	0	0	0	0	0	0	0	0	0	0	0	0	0	0	0	0	0	0	0	0	0	0	0	0	0	0	0	0	0	0	0	0	0	0	0	0	0	0	0	0	Bacteria;Acidobacteriota;Acidobacteriae;Solibacterales;Solibacteraceae;Candidatus Solibacter;
	ASV674	7	35	49	0	0	0	0	0	0	0	0	0	0	0	0	0	0	0	0	0	0	0	0	0	0	0	0	0	0	0	0	0	0	0	0	0	0	0	0	0	0	0	0	0	0	Bacteria;Acidobacteriota;Acidobacteriae;Acidobacteriales;uncultured;
	ASV675	19	0	33	0	0	0	0	0	0	0	0	0	0	0	0	0	0	0	0	0	0	0	0	0	0	0	0	0	0	0	0	0	0	0	0	0	0	0	0	0	0	0	1	0	0	Bacteria;Verrucomicrobiota;Verrucomicrobiae;Pedosphaerales;Pedosphaeraceae;uncultured;
	ASV676	19	0	39	0	0	0	0	4	0	0	0	0	0	0	0	0	0	0	0	0	0	0	0	0	0	0	0	0	0	0	0	0	0	0	0	0	0	0	0	0	0	0	0	0	0	Bacteria;Acidobacteriota;Acidobacteriae;Solibacterales;Solibacteraceae;Candidatus Solibacter;
	ASV677	0	0	0	0	0	0	0	0	0	0	0	0	0	0	0	0	0	2	0	0	0	1	0	0	0	0	0	0	0	0	1	9	8	2	0	0	1	3	3	3	0	3	2	0	3	Bacteria;Dependentiae;Babeliae;Babeliales;
	ASV678	0	0	0	0	0	0	0	0	0	0	0	0	0	0	0	0	0	0	0	0	0	0	0	0	0	0	0	4	2	0	0	0	0	0	0	0	3	3	1	3	6	10	5	5	8	Bacteria;Verrucomicrobiota;Chlamydiae;Chlamydiales;
	ASV679	29	0	0	0	4	0	0	0	0	0	0	0	0	0	0	0	0	0	0	0	0	0	2	0	0	0	0	0	0	0	0	0	0	0	0	0	0	0	0	2	0	0	0	0	0	Bacteria;Proteobacteria;Alphaproteobacteria;Rhizobiales;Rhodomicrobiaceae;Rhodomicrobium;
	ASV680	0	0	0	0	0	0	0	0	0	0	0	0	0	0	0	0	0	0	0	0	0	0	0	0	0	0	0	2	0	5	0	0	0	3	3	0	2	2	3	0	0	2	6	3	3	Bacteria;Patescibacteria;Parcubacteria;Candidatus Nomurabacteria;
	ASV681	23	17	0	0	0	0	0	0	0	0	0	0	0	0	0	0	0	0	0	0	0	0	0	0	0	0	0	0	0	0	0	0	0	0	0	0	0	0	0	0	0	0	0	0	0	Bacteria;Acidobacteriota;Acidobacteriae;Subgroup 2;
	ASV682	15	0	0	0	0	0	0	0	0	0	1	2	3	0	0	0	0	0	0	0	0	1	0	0	0	0	0	0	0	0	0	0	0	0	0	0	0	0	2	0	0	0	3	3	2	Bacteria;MBNT15;
	ASV683	20	20	16	0	0	0	0	0	0	0	0	0	0	0	0	0	0	0	1	0	0	0	0	0	0	0	0	0	0	0	0	0	0	0	0	0	0	0	0	0	0	0	0	0	0	Bacteria;Proteobacteria;Alphaproteobacteria;Micropepsales;Micropepsaceae;
	ASV684	4	26	15	3	0	0	0	1	0	2	0	0	0	0	0	0	0	0	0	0	0	0	0	0	0	0	0	0	0	0	0	0	0	0	0	0	0	0	0	0	0	0	0	0	0	Bacteria;Planctomycetota;Phycisphaerae;Tepidisphaerales;WD2101 soil group;
	ASV685	3	0	0	0	0	0	0	0	0	0	0	0	0	0	0	0	0	0	5	0	0	0	0	0	0	0	0	0	0	0	0	0	0	0	0	0	9	0	4	0	0	0	2	0	0	Bacteria;Proteobacteria;Alphaproteobacteria;Acetobacterales;Acetobacteraceae;uncultured;
	ASV686	28	0	0	0	0	0	0	0	0	0	0	0	0	0	0	0	0	5	0	0	0	0	0	0	0	0	0	0	0	0	0	0	0	0	0	0	0	0	0	0	0	0	0	0	0	Bacteria;Proteobacteria;Alphaproteobacteria;Acetobacterales;Acetobacteraceae;uncultured;
	ASV687	16	31	22	0	0	0	0	0	0	0	0	0	0	0	0	0	0	0	0	0	0	0	0	0	0	0	0	0	0	0	0	0	0	0	0	0	0	0	0	0	0	0	0	0	0	Bacteria;Acidobacteriota;Acidobacteriae;Subgroup 13;
	ASV688	23	10	6	2	0	0	0	0	0	0	0	0	0	0	0	0	0	0	0	0	0	0	0	0	0	0	0	0	0	0	0	0	0	0	0	0	0	0	0	0	0	0	0	0	0	Bacteria;Planctomycetota;
	ASV689	12	17	32	0	0	11	0	0	0	0	0	0	0	0	0	0	0	0	0	0	0	0	0	0	0	0	0	0	0	0	0	0	0	0	0	0	0	0	0	0	0	0	0	0	0	Bacteria;Acidobacteriota;Acidobacteriae;Acidobacteriales;Acidobacteriaceae (Subgroup 1);Occallatibacter;
	ASV690	23	10	0	0	0	0	0	0	0	0	0	0	0	0	0	0	0	0	0	0	0	0	0	0	0	0	0	0	0	0	0	0	0	0	0	0	0	0	0	0	0	0	0	0	0	Bacteria;Acidobacteriota;Acidobacteriae;Acidobacteriales;uncultured;
	ASV691	12	0	37	0	0	0	0	0	0	0	0	0	0	0	0	0	0	0	0	0	0	0	0	0	0	0	0	0	0	0	0	0	0	0	0	0	0	0	0	0	0	0	0	0	0	Bacteria;Acidobacteriota;Acidobacteriae;Subgroup 2;
	ASV692	17	21	20	0	0	0	0	0	0	0	0	0	0	0	0	0	0	0	0	0	0	0	0	0	0	0	0	0	0	0	0	0	0	0	0	0	0	0	0	0	0	0	0	0	0	Bacteria;Verrucomicrobiota;Verrucomicrobiae;Opitutales;Opitutaceae;
	ASV693	16	20	22	0	0	0	0	0	0	0	0	0	0	0	0	0	0	0	0	0	0	0	0	0	0	0	0	0	0	0	0	0	0	0	0	0	0	0	0	0	0	0	0	0	0	Bacteria;Acidobacteriota;Acidobacteriae;Bryobacterales;Bryobacteraceae;Bryobacter;
	ASV694	15	7	14	3	0	0	0	0	0	0	0	0	0	0	0	0	0	2	2	0	0	0	0	0	0	0	0	0	0	0	0	0	0	0	2	0	0	0	0	0	0	0	0	0	0	Archaea;Halobacterota;Methanosarcinia;Methanosarciniales;Methanosarcinaceae;Methanosarcina;
	ASV695	19	0	24	0	0	0	0	0	0	0	0	0	0	0	0	0	0	0	0	0	0	0	0	0	0	0	0	0	0	0	0	0	0	0	0	0	0	0	0	0	0	0	0	0	0	Bacteria;Acidobacteriota;Acidobacteriae;Subgroup 2;
	ASV696	13	12	16	0	0	0	0	0	0	0	0	0	0	0	0	0	0	0	0	0	0	0	0	0	0	0	0	0	0	0	0	0	0	0	0	0	0	0	0	0	0	0	0	0	0	Bacteria;Proteobacteria;Alphaproteobacteria;Rhodospirillales;uncultured;
	ASV697	11	20	22	5	0	0	0	0	0	0	0	0	0	0	0	0	0	0	0	0	0	0	0	0	0	0	0	0	0	0	0	0	0	0	0	0	0	0	0	0	0	0	0	0	0	Bacteria;Myxococcota;Polyangia;Polyangiales;Polyangiaceae;Pajaroellobacter;
	ASV698	10	26	24	0	0	0	0	0	0	0	0	0	0	0	0	0	0	0	0	0	0	0	0	0	0	0	0	0	0	0	0	0	0	4	0	0	0	0	0	0	0	0	0	0	0	Bacteria;Actinobacteriota;Actinobacteria;Frankiales;Acidothermaceae;Acidothermus;
	ASV699	0	0	0	0	0	0	0	0	0	0	11	0	0	0	14	0	0	8	0	6	0	0	6	0	0	0	0	0	0	0	0	6	0	0	0	0	0	0	4	0	0	0	0	0	8	Bacteria;Proteobacteria;Gammaproteobacteria;Burkholderiales;Oxalobacteraceae;Herbaspirillum;
	ASV700	22	0	0	0	0	0	0	0	0	0	0	0	0	0	0	0	0	0	0	0	0	0	0	0	0	0	0	0	0	0	0	0	0	0	0	0	1	0	0	0	0	0	0	0	0	Archaea;Crenarchaeota;Bathyarchaeia;
	ASV701	19	8	0	3	0	0	0	0	0	0	0	0	0	0	0	0	0	0	0	0	0	0	0	0	0	0	0	0	0	0	0	0	0	0	0	0	0	0	0	0	0	0	0	0	0	Bacteria;Proteobacteria;Gammaproteobacteria;
	ASV702	14	16	17	0	0	0	0	0	0	0	0	0	0	0	0	0	0	0	0	0	0	0	0	0	0	0	0	0	0	0	0	0	0	0	0	0	0	0	0	0	0	0	0	0	0	Bacteria;Acidobacteriota;Subgroup 18;
	ASV703	17	17	8	0	0	0	0	0	0	0	0	0	0	0	0	0	0	0	0	0	0	0	0	0	0	0	0	6	0	0	4	0	0	0	0	0	0	0	0	0	0	0	0	5	0	Bacteria;Proteobacteria;Gammaproteobacteria;
	ASV704	10	0	9	0	0	0	0	0	0	0	0	0	0	0	0	0	0	0	0	0	0	0	0	0	0	0	0	0	0	0	0	0	0	0	0	0	0	0	0	0	0	3	0	0	0	Bacteria;Acidobacteriota;Acidobacteriae;Acidobacteriales;uncultured;
	ASV705	17	16	24	0	0	0	0	0	0	0	0	0	0	0	0	0	0	0	0	0	0	0	0	0	0	0	0	0	0	0	0	0	0	0	0	0	0	0	0	0	0	0	0	0	0	Bacteria;Proteobacteria;Gammaproteobacteria;JG36-TzT-191;
	ASV706	13	0	16	0	0	0	0	0	0	0	0	0	0	0	0	3	0	14	0	0	0	0	0	5	0	0	0	0	0	0	0	0	0	0	0	0	0	0	7	0	0	0	0	0	0	Bacteria;Actinobacteriota;Acidimicrobiia;uncultured;
	ASV707	25	0	0	0	0	0	0	0	0	0	0	0	0	0	0	0	0	0	0	0	0	0	0	0	0	0	0	0	0	0	0	0	0	0	0	0	0	0	0	0	0	0	0	0	0	Bacteria;Acidobacteriota;Acidobacteriae;Acidobacteriales;Koribacteraceae;Candidatus Koribacter;
	ASV708	15	24	18	0	0	0	0	0	0	0	0	0	0	0	0	0	0	0	0	0	0	0	0	0	0	0	0	0	0	0	0	0	0	0	0	0	0	0	0	0	0	0	0	0	3	Bacteria;Planctomycetota;Planctomycetes;Isosphaerales;Isosphaeraceae;
	ASV709	0	0	0	0	0	0	0	8	6	0	5	0	3	0	0	0	0	0	0	0	0	0	0	0	0	0	0	0	0	0	0	0	0	0	0	0	0	0	0	0	0	0	0	6	0	Bacteria;Firmicutes;Clostridia;Clostridiales;Clostridiaceae;Clostridium sensu stricto 12;
	ASV710	18	0	33	0	0	0	0	0	0	0	0	0	0	0	0	0	0	0	0	0	0	0	0	0	0	0	0	0	0	0	0	0	0	0	0	0	0	0	0	0	0	0	0	0	0	Bacteria;Acidobacteriota;Acidobacteriae;Acidobacteriales;uncultured;
	ASV711	12	31	0	0	0	0	0	0	0	0	0	0	0	0	0	0	0	0	0	0	0	0	0	0	0	0	0	0	0	0	0	0	0	0	0	0	0	0	0	0	0	0	0	0	0	Bacteria;Acidobacteriota;Acidobacteriae;Subgroup 13;
	ASV712	21	0	0	0	0	0	0	4	0	0	0	0	0	0	0	0	4	2	2	0	0	0	0	0	0	0	0	0	0	0	0	0	0	0	0	0	0	0	0	0	0	0	0	0	0	Bacteria;Chloroflexi;Dehalococcoidia;
	ASV713	16	0	15	0	0	0	0	0	0	0	0	0	0	0	0	0	0	0	0	0	0	0	0	0	0	0	0	0	0	0	0	0	0	0	0	0	0	0	0	0	0	0	2	0	8	Bacteria;Acidobacteriota;Acidobacteriae;Bryobacterales;Bryobacteraceae;Bryobacter;
	ASV714	10	12	21	0	0	0	0	0	0	0	0	0	0	0	0	0	0	0	0	0	0	0	0	0	0	0	0	0	0	0	0	0	0	0	0	0	0	0	0	0	0	0	0	0	0	Bacteria;Proteobacteria;Alphaproteobacteria;Acetobacterales;Acetobacteraceae;uncultured;
	ASV715	7	0	0	4	0	0	0	1	5	2	0	0	0	0	0	2	2	5	0	0	0	0	0	0	0	0	0	0	0	0	0	1	0	0	0	0	0	0	0	1	2	1	3	0	0	Archaea;Euryarchaeota;Methanobacteria;Methanobacteriales;Methanobacteriaceae;Methanobacterium;
	ASV716	0	0	0	0	0	0	0	0	0	15	6	4	2	1	5	6	10	4	0	0	0	2	0	2	0	0	3	0	0	0	0	0	0	0	0	0	0	0	0	0	0	0	0	0	0	Bacteria;Proteobacteria;
	ASV717	21	0	0	0	0	0	0	0	0	0	0	0	0	0	0	0	2	0	0	0	0	0	0	0	0	0	0	0	0	0	0	0	0	0	0	0	0	0	0	0	0	0	0	0	0	Archaea;Halobacterota;Methanosarcinia;Methanosarciniales;Methanosaetaceae;Methanosaeta;
	ASV718	15	0	12	0	0	0	0	0	0	0	0	0	0	0	0	2	0	0	0	0	0	0	0	0	0	0	0	0	0	0	0	0	0	0	0	0	0	0	0	0	0	0	0	0	0	Bacteria;Acidobacteriota;Acidobacteriae;Bryobacterales;Bryobacteraceae;Bryobacter;
	ASV719	17	0	20	2	0	0	0	0	0	0	0	0	0	0	0	0	0	0	0	0	0	0	0	0	0	0	0	0	0	0	0	0	0	0	0	0	0	0	0	0	0	0	0	0	0	Bacteria;Myxococcota;Polyangia;Haliangiales;Haliangiaceae;Haliangium;
	ASV720	17	31	0	0	0	0	0	0	0	0	0	0	0	0	0	0	0	0	0	0	0	0	0	0	0	0	0	0	0	0	0	0	0	0	0	0	0	0	0	0	0	0	0	0	0	Bacteria;Acidobacteriota;Acidobacteriae;
	ASV721	20	0	0	0	0	0	0	0	0	0	0	0	0	0	0	0	0	0	0	0	0	0	0	0	0	0	0	0	0	0	0	0	0	0	0	0	0	0	0	0	0	0	0	0	0	Bacteria;Verrucomicrobiota;Chlamydiae;Chlamydiales;Parachlamydiaceae;
	ASV722	23	0	0	0	0	0	0	0	0	0	0	0	0	0	0	0	0	0	0	0	0	0	0	0	0	0	0	0	0	0	0	0	0	0	0	0	0	0	0	0	0	0	0	0	0	Bacteria;Proteobacteria;Alphaproteobacteria;Rhizobiales;Xanthobacteraceae;uncultured;
	ASV723	10	21	25	0	0	0	0	0	0	0	0	0	0	0	0	0	0	0	0	0	0	0	0	0	0	0	0	0	0	0	0	0	0	0	0	0	0	0	0	0	0	0	0	0	0	Bacteria;Verrucomicrobiota;Verrucomicrobiae;Pedosphaerales;Pedosphaeraceae;uncultured;
	ASV724	12	20	30	0	0	0	0	0	0	0	0	0	0	0	0	0	0	0	0	0	0	0	0	0	0	0	0	0	0	0	0	0	0	0	0	0	0	0	0	0	0	0	0	0	0	Bacteria;Myxococcota;Polyangia;Polyangiales;Polyangiaceae;
	ASV725	16	31	0	0	0	0	0	0	0	0	0	0	0	0	0	0	0	0	0	0	0	0	0	0	0	0	0	0	0	0	0	0	0	0	0	0	0	0	0	0	0	0	0	0	0	Bacteria;Spirochaetota;Spirochaetia;Spirochaetales;Spirochaetaceae;Spirochaeta;
	ASV726	15	0	0	0	0	0	0	0	0	0	0	0	0	0	0	14	0	0	0	0	0	0	0	0	0	0	0	0	0	0	0	0	0	0	0	0	0	0	0	0	0	0	7	0	0	Bacteria;Acidobacteriota;Acidobacteriae;Subgroup 13;
	ASV727	13	17	33	0	0	0	0	0	0	0	0	0	0	0	0	0	0	0	0	0	0	0	0	0	0	0	0	0	0	0	0	0	0	0	0	0	0	0	0	0	0	0	0	0	0	Bacteria;Acidobacteriota;Acidobacteriae;Bryobacterales;Bryobacteraceae;Bryobacter;
	ASV728	17	0	25	0	0	0	0	0	0	0	0	0	0	0	0	0	0	0	0	0	0	0	0	0	0	0	0	0	0	0	0	0	0	0	0	0	0	0	0	0	0	0	0	0	0	Bacteria;Proteobacteria;Alphaproteobacteria;Micropepsales;Micropepsaceae;
	ASV729	18	19	18	0	0	0	0	0	0	0	0	0	0	0	0	0	0	0	0	0	0	0	0	0	0	0	0	0	0	0	0	0	0	0	0	0	0	0	0	0	0	0	0	0	0	Bacteria;Bacteroidota;Bacteroidia;Sphingobacteriales;
	ASV730	7	17	17	2	0	0	0	0	0	0	0	0	0	0	0	0	0	0	0	0	0	0	0	0	0	0	0	0	0	0	0	0	0	0	0	0	0	0	0	0	0	0	0	0	0	Bacteria;Patescibacteria;Parcubacteria;
	ASV731	13	24	19	0	0	0	0	0	0	0	0	0	0	0	0	0	0	0	0	0	0	0	0	0	0	0	0	0	0	0	0	0	0	0	0	0	0	0	0	0	0	0	0	0	0	Bacteria;Acidobacteriota;Acidobacteriae;Bryobacterales;Bryobacteraceae;Bryobacter;
	ASV732	12	0	0	2	0	0	0	0	0	0	0	2	0	0	0	0	0	5	0	0	0	0	0	2	0	0	0	0	0	4	3	0	0	0	0	0	0	1	0	1	0	0	0	5	0	Bacteria;Actinobacteriota;Thermoleophilia;Gaiellales;uncultured;
	ASV733	0	0	0	0	1	1	0	0	0	4	0	0	0	0	2	0	0	0	0	0	0	5	0	3	4	12	6	3	0	0	3	3	2	0	0	0	0	0	0	0	0	0	0	0	0	Unclassified;
	ASV734	25	0	0	0	0	0	0	0	0	0	0	0	0	0	0	0	0	0	0	0	0	0	0	0	0	0	0	0	0	0	0	0	0	0	0	0	0	0	0	0	0	0	0	0	0	Bacteria;Verrucomicrobiota;Verrucomicrobiae;Pedosphaerales;Pedosphaeraceae;
	ASV735	26	0	0	0	0	0	0	0	0	0	0	0	0	0	0	0	0	0	0	0	0	0	0	0	0	0	0	0	0	0	0	0	0	0	0	0	0	0	0	0	0	0	0	0	0	Bacteria;Spirochaetota;Spirochaetia;Spirochaetales;Spirochaetaceae;Spirochaeta;
	ASV736	13	32	0	0	0	0	0	0	0	0	0	0	0	0	0	0	0	0	0	0	0	0	0	0	0	0	0	0	0	0	0	0	0	0	0	0	0	0	0	0	0	0	0	0	0	Bacteria;Acidobacteriota;Acidobacteriae;Acidobacteriales;Acidobacteriaceae (Subgroup 1);
	ASV737	11	0	24	0	0	0	0	0	0	0	0	0	0	0	0	0	0	0	3	0	0	0	0	0	0	0	0	0	0	0	0	0	0	0	0	0	0	0	0	0	0	0	0	0	1	Bacteria;Proteobacteria;Alphaproteobacteria;Micropepsales;Micropepsaceae;uncultured;
	ASV738	9	30	25	0	0	0	0	0	0	0	0	0	0	0	0	0	0	0	0	0	0	0	0	0	0	0	0	0	0	0	0	0	0	0	0	0	0	0	0	0	0	0	0	0	0	Bacteria;Acidobacteriota;Acidobacteriae;Solibacterales;Solibacteraceae;Candidatus Solibacter;
	ASV739	23	0	0	0	0	0	0	0	0	0	0	0	0	0	0	0	0	0	0	0	0	0	0	0	0	0	0	0	0	0	0	0	0	0	0	0	0	0	0	0	0	0	0	0	0	Bacteria;Acidobacteriota;Acidobacteriae;Solibacterales;Solibacteraceae;Candidatus Solibacter;
	ASV740	24	0	0	0	0	0	0	0	0	0	0	0	0	0	0	0	0	0	0	0	0	0	0	0	0	0	0	0	0	0	0	0	0	0	0	0	0	0	0	0	0	0	0	0	0	Bacteria;Acidobacteriota;Acidobacteriae;Acidobacteriales;uncultured;
	ASV741	17	17	0	0	0	0	0	0	0	0	0	0	0	0	0	0	0	0	0	0	0	0	0	0	0	0	0	0	0	0	0	0	0	0	0	0	0	0	0	0	0	0	0	0	0	Bacteria;Desulfobacterota;Desulfobaccia;Desulfobaccales;Desulfobaccaceae;Desulfobacca;
	ASV742	12	35	0	0	0	0	0	0	0	0	0	0	0	0	0	0	0	0	0	0	0	0	0	0	0	0	0	0	0	0	0	0	0	0	0	0	0	0	0	0	0	0	0	0	0	Bacteria;Desulfobacterota;Desulfobulbia;Desulfobulbales;Desulfocapsaceae;
	ASV743	11	22	20	0	0	0	0	0	0	0	0	0	0	0	0	0	0	0	0	0	0	0	0	0	0	0	0	0	0	0	0	0	0	0	0	0	0	0	0	0	0	0	0	0	0	Bacteria;Elusimicrobiota;Elusimicrobia;Lineage IV;
	ASV744	10	0	15	4	0	0	0	0	0	0	0	0	0	0	0	0	0	4	0	0	0	0	0	0	0	0	0	0	0	0	5	1	0	0	0	2	0	0	0	0	0	0	0	0	0	Bacteria;Verrucomicrobiota;Chlamydiae;Chlamydiales;Simkaniaceae;uncultured;
	ASV745	12	21	25	0	0	0	0	0	0	0	0	0	0	0	0	0	0	0	0	0	0	0	0	0	0	0	0	0	0	0	0	0	0	0	0	0	0	0	0	0	0	0	0	0	0	Bacteria;Chloroflexi;Anaerolineae;Anaerolineales;Anaerolineaceae;
	ASV746	15	0	0	0	0	0	0	0	0	0	0	0	0	0	0	0	0	0	0	0	0	0	0	0	0	0	0	0	0	0	0	0	0	0	0	0	0	0	0	0	0	0	0	0	0	Bacteria;Verrucomicrobiota;Verrucomicrobiae;Pedosphaerales;Pedosphaeraceae;Ellin516;
	ASV747	0	0	0	0	0	0	0	0	0	9	3	0	0	0	2	0	1	4	1	0	0	1	0	0	1	0	0	0	0	0	1	0	0	0	0	0	0	0	0	0	0	0	0	0	0	Bacteria;Proteobacteria;Alphaproteobacteria;Rickettsiales;
	ASV748	12	0	0	0	0	0	0	0	0	0	0	0	0	0	0	0	0	0	0	0	0	0	0	0	0	0	0	0	0	0	0	0	0	0	0	0	0	0	0	0	0	0	0	0	0	Bacteria;Proteobacteria;Gammaproteobacteria;Burkholderiales;Gallionellaceae;Candidatus Nitrotoga;
	ASV749	3	0	0	0	0	0	0	0	0	0	0	0	0	0	0	0	7	5	2	0	0	0	0	0	5	8	0	0	0	0	0	0	6	0	0	0	0	0	2	0	0	0	2	0	0	Bacteria;Proteobacteria;Alphaproteobacteria;Elsterales;URHD0088;
	ASV750	0	0	0	0	0	0	0	0	0	0	0	0	0	21	0	0	0	0	0	0	0	0	0	0	0	0	0	0	0	0	0	0	0	0	0	0	0	0	0	0	0	0	0	0	0	Bacteria;Firmicutes;Desulfitobacteriia;Desulfitobacteriales;Desulfitobacteriaceae;Desulfosporosinus;
	ASV751	20	0	0	0	0	0	0	0	0	0	0	0	0	0	0	0	0	0	0	0	0	0	0	0	0	0	0	0	0	0	0	0	0	0	0	0	0	0	0	0	0	0	0	0	0	Bacteria;Acidobacteriota;Acidobacteriae;Subgroup 13;
	ASV752	0	0	0	0	0	0	0	0	0	0	0	0	0	0	0	0	0	0	0	0	0	0	0	0	0	0	0	0	0	0	0	0	0	0	0	0	6	0	0	0	0	0	13	0	0	Bacteria;Verrucomicrobiota;Verrucomicrobiae;Pedosphaerales;Pedosphaeraceae;uncultured;
	ASV753	20	21	0	0	0	0	1	0	0	0	0	0	0	0	0	0	0	0	0	0	0	0	0	0	0	0	0	0	0	0	0	0	0	0	0	0	0	0	0	0	0	0	0	0	0	Bacteria;Bacteroidota;Bacteroidia;Sphingobacteriales;
	ASV754	10	27	0	0	0	0	0	0	0	0	0	0	0	0	0	0	0	0	0	0	0	0	0	0	0	0	0	0	0	0	0	0	0	0	0	0	0	0	0	0	0	0	0	0	0	Bacteria;Acidobacteriota;Acidobacteriae;Bryobacterales;Bryobacteraceae;Bryobacter;
	ASV755	5	16	18	0	0	0	0	0	0	0	0	0	0	0	0	0	0	0	0	0	0	0	0	0	0	0	0	0	0	0	0	0	0	0	0	0	0	0	0	0	0	0	0	0	0	Bacteria;Verrucomicrobiota;Chlamydiae;Chlamydiales;Parachlamydiaceae;Neochlamydia;
	ASV756	17	0	0	4	0	0	0	0	0	0	0	0	0	0	0	0	4	0	0	0	0	0	0	0	0	0	0	0	0	0	0	0	0	0	0	0	0	0	0	0	0	0	0	0	0	Bacteria;Desulfobacterota;Syntrophorhabdia;Syntrophorhabdales;Syntrophorhabdaceae;Syntrophorhabdus;
	ASV757	16	14	0	0	0	0	0	0	0	0	0	0	0	0	0	0	0	0	0	0	0	0	0	0	0	0	0	0	0	0	0	0	0	0	0	0	0	0	0	0	0	0	0	0	2	Archaea;Crenarchaeota;Bathyarchaeia;
	ASV758	12	20	24	0	0	0	0	0	0	0	0	0	0	0	0	0	0	0	0	0	0	0	0	0	0	0	0	0	0	0	0	0	0	0	0	0	0	0	0	0	0	0	0	0	0	Bacteria;Myxococcota;Polyangia;Polyangiales;BIrii41;
	ASV759	9	0	4	0	0	0	0	0	1	0	0	0	0	0	0	0	0	1	0	0	0	3	0	0	0	6	1	1	0	2	0	0	0	2	0	0	0	0	0	0	0	3	2	2	0	Bacteria;Proteobacteria;Alphaproteobacteria;Paracaedibacterales;Paracaedibacteraceae;Candidatus Paracaedibacter;
	ASV760	15	0	0	0	0	0	0	0	0	0	0	0	0	0	0	0	0	7	0	0	0	0	0	0	0	0	0	0	0	0	0	0	0	0	0	0	0	0	0	0	0	0	0	0	0	Bacteria;Acidobacteriota;Acidobacteriae;Acidobacteriales;uncultured;
	ASV761	17	8	9	1	0	0	0	0	0	0	0	0	0	0	0	0	0	0	0	0	0	0	0	0	0	0	0	0	0	0	0	0	0	0	0	0	0	0	0	0	0	0	0	0	0	Bacteria;Fibrobacterota;Chitinivibrionia;uncultured;
	ASV762	16	17	13	0	0	0	0	0	0	0	0	0	0	0	0	0	0	0	0	0	0	0	0	0	0	0	0	0	0	0	0	0	0	0	0	0	0	0	0	0	0	0	0	0	0	Bacteria;Bdellovibrionota;Oligoflexia;0319-6G20;
	ASV763	13	12	31	3	0	0	0	0	0	0	0	0	0	0	0	0	0	0	0	0	0	0	0	0	0	0	0	0	0	0	0	0	0	0	0	0	0	0	0	0	0	0	3	0	0	Bacteria;Bacteroidota;
	ASV764	8	0	0	0	0	0	0	0	0	0	3	0	0	0	0	0	0	5	0	0	0	3	0	0	3	0	0	0	0	0	0	0	0	0	0	8	0	0	0	1	0	0	3	0	0	Bacteria;Proteobacteria;Gammaproteobacteria;Burkholderiales;Comamonadaceae;Variovorax;
	ASV765	0	0	0	0	0	0	0	0	3	8	9	4	4	5	2	0	0	0	0	0	0	0	2	0	0	0	0	0	0	0	0	0	1	0	0	0	0	0	0	0	2	0	0	0	0	Bacteria;Firmicutes;Clostridia;Oscillospirales;
	ASV766	0	0	0	0	0	0	0	0	0	0	0	0	0	0	0	0	0	0	5	0	0	6	0	0	5	0	0	0	0	0	0	0	0	3	0	0	0	0	0	6	0	0	5	0	0	Bacteria;Proteobacteria;Gammaproteobacteria;Burkholderiales;Methylophilaceae;Candidatus Methylopumilus;
	ASV767	17	0	11	0	0	0	0	0	0	0	1	0	0	0	0	0	0	0	0	0	0	0	0	0	0	0	0	0	0	0	0	0	0	0	0	0	0	0	3	0	0	0	4	0	0	Bacteria;Proteobacteria;Alphaproteobacteria;Rhizobiales;Hyphomicrobiaceae;
	ASV768	10	17	22	0	0	0	0	0	0	0	0	0	0	0	0	0	0	0	0	0	0	0	0	0	0	0	0	0	0	0	0	0	0	0	0	0	0	0	0	0	0	0	0	0	0	Bacteria;Bacteroidota;Ignavibacteria;SJA-28;
	ASV769	2	11	0	20	0	0	0	0	0	0	0	0	0	0	0	0	0	0	0	0	0	0	0	0	0	0	0	0	0	0	0	0	0	0	0	0	0	0	0	0	0	0	0	0	0	Bacteria;Proteobacteria;Gammaproteobacteria;Burkholderiales;Chromobacteriaceae;
	ASV770	0	0	0	0	0	0	0	0	0	0	0	0	0	0	0	0	0	0	0	0	0	4	0	0	0	0	0	0	0	0	5	2	0	9	0	0	3	0	0	0	0	0	5	0	0	Bacteria;Actinobacteriota;Actinobacteria;Corynebacteriales;Mycobacteriaceae;Mycobacterium;
	ASV771	0	0	0	31	0	0	0	12	0	0	0	0	0	0	0	0	0	0	0	0	0	0	0	0	0	0	0	0	0	0	0	0	0	0	0	0	0	0	0	0	0	0	0	0	0	Bacteria;Firmicutes;Clostridia;Oscillospirales;Ethanoligenenaceae;
	ASV772	10	11	17	0	0	0	0	0	0	0	0	0	0	0	0	0	0	0	0	0	0	0	0	0	0	0	0	0	0	0	0	0	0	0	0	0	0	0	0	0	0	0	0	0	0	Bacteria;Bacteroidota;Bacteroidia;Sphingobacteriales;Lentimicrobiaceae;
	ASV773	13	0	0	0	0	0	0	0	0	0	0	0	0	0	0	0	0	0	0	0	0	0	0	0	0	0	0	0	0	0	0	0	0	0	0	0	0	0	0	0	0	0	2	0	0	Bacteria;Acidobacteriota;Acidobacteriae;Subgroup 2;
	ASV774	6	0	0	0	0	0	0	0	0	0	0	0	0	0	0	0	0	0	0	9	0	0	0	0	0	0	0	0	0	0	0	0	0	0	0	0	0	0	15	0	0	0	0	0	0	Bacteria;Proteobacteria;Gammaproteobacteria;JG36-TzT-191;
	ASV775	4	29	22	0	0	0	0	1	0	0	0	0	0	0	0	0	0	0	0	0	0	0	0	0	0	0	0	0	0	0	0	0	0	0	0	0	0	0	0	0	0	0	0	0	0	Bacteria;Bacteroidota;Ignavibacteria;SJA-28;
	ASV776	4	8	12	0	0	0	0	0	2	0	0	4	0	2	0	5	0	0	0	0	0	0	0	0	0	0	4	0	0	0	0	0	0	0	0	0	0	0	0	0	0	0	0	0	0	Bacteria;Actinobacteriota;Acidimicrobiia;uncultured;
	ASV777	0	0	0	0	0	0	0	0	0	0	0	0	0	0	0	0	0	0	0	0	0	0	0	0	0	0	0	0	0	0	0	0	0	0	0	0	0	0	0	0	0	5	12	0	0	Bacteria;Acidobacteriota;Acidobacteriae;Acidobacteriales;Koribacteraceae;Candidatus Koribacter;
	ASV778	14	0	0	0	0	0	0	0	0	0	0	5	0	0	0	0	0	0	3	0	0	0	0	0	0	0	0	0	0	0	0	0	0	0	0	0	0	0	0	0	0	0	0	0	0	Bacteria;Myxococcota;Polyangia;Polyangiales;Polyangiaceae;Pajaroellobacter;
	ASV779	10	14	0	11	0	0	0	0	0	0	0	0	0	0	0	0	0	0	0	0	0	0	0	0	0	0	0	0	0	0	0	0	0	0	0	0	0	0	0	0	0	0	0	0	0	Bacteria;Proteobacteria;Alphaproteobacteria;Elsterales;uncultured;
	ASV780	8	14	28	0	0	0	0	0	0	0	0	0	0	0	0	0	0	0	0	0	0	0	0	0	0	0	0	0	0	0	0	0	0	0	0	0	0	0	0	0	0	0	0	0	0	Bacteria;Elusimicrobiota;Elusimicrobia;Lineage IV;
	ASV781	13	27	21	0	0	0	0	0	0	0	0	0	0	0	0	0	0	0	0	0	0	0	0	0	0	0	0	0	0	0	0	0	0	0	0	0	0	0	0	0	0	0	0	0	0	Bacteria;Acidobacteriota;Thermoanaerobaculia;Thermoanaerobaculales;Thermoanaerobaculaceae;Thermoanaerobaculum;
	ASV782	7	11	11	0	0	0	0	0	0	0	0	0	0	0	0	0	0	0	0	0	0	1	0	0	0	0	0	0	0	0	0	0	3	0	0	0	0	0	0	0	0	2	0	1	0	Bacteria;Verrucomicrobiota;Chlamydiae;Chlamydiales;Simkaniaceae;uncultured;
	ASV783	0	0	0	0	0	0	0	0	0	0	0	0	0	0	0	0	0	0	25	0	0	0	0	0	0	0	0	0	0	0	0	0	0	0	0	0	0	0	0	0	0	0	0	0	0	Bacteria;Desulfobacterota;Desulfovibrionia;Desulfovibrionales;Desulfovibrionaceae;Desulfovibrio;
	ASV784	17	12	0	0	0	0	0	0	0	0	0	0	0	0	0	0	0	0	0	0	0	0	0	0	0	0	0	0	0	0	0	0	0	0	0	0	0	0	0	0	0	0	0	0	0	Bacteria;Proteobacteria;Alphaproteobacteria;Rhizobiales;Beijerinckiaceae;Methylovirgula;
	ASV785	18	13	0	0	0	0	0	0	0	0	0	0	0	0	0	0	0	0	0	0	0	0	0	0	0	0	0	0	0	0	0	0	0	0	0	0	0	0	0	0	0	0	0	0	0	Bacteria;Proteobacteria;Alphaproteobacteria;Rhizobiales;Beijerinckiaceae;Roseiarcus;
	ASV786	12	18	0	0	0	0	0	0	0	0	0	0	0	0	0	0	0	0	0	0	0	0	0	0	0	0	0	0	0	0	0	0	0	0	0	0	0	0	0	0	0	0	0	0	0	Bacteria;Acidobacteriota;Acidobacteriae;Bryobacterales;Bryobacteraceae;Bryobacter;
	ASV787	16	0	0	1	0	0	0	0	0	0	1	0	0	0	0	0	0	0	0	0	0	0	0	0	0	0	0	0	0	0	3	0	0	0	0	0	3	7	0	0	0	1	0	0	0	Bacteria;Dependentiae;Babeliae;Babeliales;
	ASV788	7	17	22	0	0	0	0	0	0	0	0	0	0	0	0	0	0	0	0	0	0	0	0	0	0	0	0	0	0	0	0	0	0	0	0	0	0	0	0	0	0	0	0	0	0	Bacteria;Acidobacteriota;Acidobacteriae;Solibacterales;Solibacteraceae;Candidatus Solibacter;
	ASV789	13	38	0	0	0	0	0	0	0	0	0	0	0	0	0	0	0	0	0	0	0	0	0	0	0	0	0	0	0	0	0	0	0	0	0	0	0	0	0	0	0	0	0	0	0	Bacteria;Proteobacteria;Gammaproteobacteria;Gammaproteobacteria Incertae Sedis;Unknown Family;Acidibacter;
	ASV790	11	0	5	0	0	0	0	0	0	0	0	0	0	0	0	0	0	2	2	0	0	3	0	0	1	0	0	0	0	0	0	0	0	0	0	0	0	0	0	0	0	4	2	0	0	Bacteria;Actinobacteriota;Thermoleophilia;Gaiellales;uncultured;
	ASV791	4	30	22	0	0	0	0	0	0	0	0	0	0	0	0	0	0	0	0	0	0	0	0	0	0	0	0	0	0	0	0	0	0	0	0	0	0	0	0	0	0	0	0	0	0	Bacteria;Myxococcota;Polyangia;Haliangiales;Haliangiaceae;Haliangium;
	ASV792	17	0	8	3	1	0	0	4	0	0	0	0	0	0	0	0	0	0	0	0	0	0	0	0	0	0	0	0	0	0	0	0	0	0	0	0	0	0	0	0	0	0	0	0	0	Archaea;Halobacterota;Methanomicrobia;Methanomicrobiales;
	ASV793	10	3	6	0	1	0	0	0	0	3	0	0	0	0	0	0	0	0	0	0	0	0	0	0	0	0	1	0	0	0	1	0	0	0	0	0	0	0	0	0	0	0	0	0	0	Archaea;Halobacterota;Methanomicrobia;Methanomicrobiales;Rice Cluster II;
	ASV794	14	9	4	0	0	0	0	0	1	0	0	0	0	0	0	0	0	0	0	0	0	0	0	0	0	0	0	0	0	0	0	0	4	0	0	0	1	0	0	0	0	0	0	0	0	Bacteria;Verrucomicrobiota;Chlamydiae;Chlamydiales;Parachlamydiaceae;
	ASV795	14	0	0	0	0	0	0	0	0	0	3	0	0	0	0	0	7	0	0	0	0	0	0	0	0	0	0	0	0	0	0	0	0	0	0	0	0	0	0	0	0	0	0	0	0	Bacteria;Chloroflexi;Anaerolineae;Anaerolineales;Anaerolineaceae;Ornatilinea;
	ASV796	0	0	0	3	2	0	3	0	0	0	0	0	0	0	0	0	0	0	5	7	0	2	0	0	3	0	0	2	0	0	2	0	0	0	0	0	0	0	0	0	1	0	0	0	0	Bacteria;Bacteroidota;Bacteroidia;Chitinophagales;Chitinophagaceae;Sediminibacterium;
	ASV797	18	0	0	0	0	0	0	0	0	0	0	0	0	0	0	0	0	0	0	0	0	0	0	0	0	0	0	0	0	0	0	0	0	0	0	0	0	0	0	0	0	0	0	0	0	Bacteria;Proteobacteria;Alphaproteobacteria;Rhizobiales;Rhodomicrobiaceae;Rhodomicrobium;
	ASV798	0	0	0	0	0	0	0	0	0	0	0	0	0	0	0	0	0	3	3	0	0	2	0	0	0	3	0	1	0	2	1	3	1	1	1	0	6	0	7	0	0	0	0	0	0	Bacteria;Bacteroidota;Bacteroidia;Sphingobacteriales;Lentimicrobiaceae;
	ASV799	17	0	0	6	0	0	0	0	0	0	0	0	0	0	0	0	0	0	0	0	1	0	0	0	0	0	0	0	0	0	0	0	0	0	0	0	0	0	0	0	0	0	0	0	0	Bacteria;Planctomycetota;Planctomycetes;Planctomycetales;uncultured;
	ASV800	12	0	0	0	0	0	0	0	0	0	0	0	0	0	0	0	0	0	2	0	0	0	0	0	0	0	0	0	0	0	0	0	0	0	0	0	0	0	0	0	0	0	6	0	0	Bacteria;Acidobacteriota;Acidobacteriae;Subgroup 2;
	ASV801	7	17	0	0	0	0	0	0	0	0	0	0	0	0	0	0	0	0	0	0	0	0	0	0	0	0	0	0	0	0	0	0	0	0	0	0	0	0	0	4	0	0	0	0	0	Bacteria;Acidobacteriota;Acidobacteriae;Solibacterales;Solibacteraceae;Candidatus Solibacter;
	ASV802	9	0	35	0	0	0	0	0	0	0	0	0	0	0	0	0	0	0	0	0	0	0	0	0	0	0	0	0	0	0	0	0	0	0	0	0	0	0	0	0	0	0	0	0	0	Bacteria;Patescibacteria;Parcubacteria;
	ASV803	3	8	0	0	1	6	3	0	0	0	0	0	0	0	0	0	0	0	0	0	0	0	0	0	0	0	0	0	0	0	0	0	0	0	0	0	0	0	0	0	0	0	0	0	0	Bacteria;Proteobacteria;Alphaproteobacteria;Rhodospirillales;Magnetospirillaceae;
	ASV804	0	0	0	0	0	0	0	0	0	21	3	3	4	0	0	0	0	0	0	0	0	0	0	0	0	0	0	0	0	0	0	0	0	0	0	0	0	0	0	0	0	0	0	0	0	Unclassified;
	ASV805	0	0	0	11	5	0	0	4	9	0	0	0	0	0	0	0	0	0	0	0	0	0	0	0	0	0	0	0	0	0	0	0	0	0	0	0	0	0	0	0	0	0	0	0	0	Bacteria;Proteobacteria;Alphaproteobacteria;Acetobacterales;Acetobacteraceae;Acidocella;
	ASV806	21	0	0	0	0	0	0	0	0	0	0	0	0	0	0	0	0	0	0	0	0	0	0	0	0	0	0	0	0	0	0	0	0	0	0	0	0	0	0	0	0	0	0	0	0	Bacteria;Verrucomicrobiota;Chlamydiae;Chlamydiales;Parachlamydiaceae;Candidatus Protochlamydia;
	ASV807	20	0	0	0	0	0	0	0	0	0	0	0	0	0	0	0	0	0	0	0	0	0	0	0	0	0	0	0	0	0	0	0	0	0	0	0	0	0	0	0	0	0	0	0	0	Bacteria;Proteobacteria;Alphaproteobacteria;Rhizobiales;Xanthobacteraceae;Pseudolabrys;
	ASV808	22	0	0	0	0	0	0	0	0	0	0	0	0	0	0	0	0	0	1	0	0	0	0	0	0	0	0	0	0	0	0	0	0	0	0	0	0	0	0	0	0	0	0	0	0	Bacteria;Acidobacteriota;Acidobacteriae;Acidobacteriales;uncultured;
	ASV809	7	22	9	1	0	0	0	0	0	0	0	0	0	0	0	0	0	0	0	0	0	0	0	0	0	0	0	0	0	0	0	0	0	0	0	0	0	0	0	0	0	0	0	0	0	Bacteria;Patescibacteria;Parcubacteria;Candidatus Zambryskibacteria;
	ASV810	4	11	13	0	0	0	0	0	0	0	0	0	0	0	0	0	0	0	4	0	0	0	0	0	0	0	0	0	0	0	0	0	0	0	0	0	0	0	1	0	0	0	1	0	2	Bacteria;Acidobacteriota;Acidobacteriae;Bryobacterales;Bryobacteraceae;Bryobacter;
	ASV811	7	52	0	0	0	0	0	0	0	0	0	0	0	0	0	0	0	0	0	0	0	0	0	0	0	0	0	0	0	0	0	0	0	0	0	0	0	0	0	0	0	0	0	0	0	Bacteria;Acidobacteriota;Acidobacteriae;AKIW659;
	ASV812	3	0	6	0	0	0	0	0	0	0	0	0	0	0	0	0	0	0	0	0	0	2	0	2	3	0	0	0	1	0	0	0	0	0	0	0	0	0	3	2	0	0	2	4	3	Bacteria;Gemmatimonadota;Gemmatimonadetes;Gemmatimonadales;Gemmatimonadaceae;
	ASV813	0	0	0	19	2	6	2	2	0	0	0	0	0	0	0	0	0	0	0	0	0	0	0	0	0	0	0	0	0	0	0	0	0	0	0	0	0	0	0	0	0	0	0	0	0	Bacteria;Firmicutes;Clostridia;Oscillospirales;Ethanoligenenaceae;Incertae Sedis;
	ASV814	14	5	11	0	0	0	0	0	0	0	0	0	0	0	0	0	0	0	0	0	0	0	0	0	0	0	0	0	0	0	0	0	0	0	0	0	0	0	0	0	0	0	0	0	0	Bacteria;SAR324 clade(Marine group B);
	ASV815	16	19	0	0	0	0	0	0	0	0	0	0	0	0	0	0	0	0	0	0	0	0	0	0	0	0	0	0	0	0	0	0	0	0	0	0	0	0	0	0	0	0	0	0	0	Bacteria;Desulfobacterota;Desulfobaccia;Desulfobaccales;Desulfobaccaceae;Desulfobacca;
	ASV816	7	12	11	0	0	0	0	0	0	0	0	0	0	0	0	0	0	0	1	0	0	0	0	0	0	0	0	0	0	0	0	0	0	0	0	0	5	0	0	0	0	0	0	0	0	Bacteria;Acidobacteriota;Acidobacteriae;Bryobacterales;Bryobacteraceae;Bryobacter;
	ASV817	2	15	13	3	0	0	0	0	1	0	0	0	0	0	0	0	0	0	0	0	0	1	0	0	0	0	0	0	0	0	0	0	0	1	0	0	0	0	0	1	0	0	2	0	0	Bacteria;GAL15;
	ASV818	18	0	0	0	0	0	0	0	0	0	0	0	0	0	0	0	0	0	0	0	0	0	0	0	0	0	0	0	0	0	0	0	0	0	0	0	0	0	0	0	0	0	0	0	0	Bacteria;Verrucomicrobiota;Verrucomicrobiae;Pedosphaerales;Pedosphaeraceae;
	ASV819	16	0	0	0	0	0	0	0	0	0	0	0	0	0	0	0	0	0	0	0	0	0	0	0	0	0	0	0	0	0	0	0	0	0	0	0	0	0	0	0	0	0	0	0	0	Bacteria;Verrucomicrobiota;Verrucomicrobiae;Pedosphaerales;Pedosphaeraceae;
	ASV820	18	0	0	0	0	0	0	0	0	0	0	0	0	0	0	0	0	0	0	0	0	0	0	0	0	0	0	0	0	0	0	0	0	0	0	0	0	0	0	0	0	0	0	0	0	Bacteria;Acidobacteriota;Acidobacteriae;Subgroup 13;
	ASV821	18	15	0	0	0	0	0	0	0	0	0	0	0	0	0	0	0	0	0	0	0	0	0	0	0	0	0	0	0	0	0	0	0	0	0	0	0	0	0	0	0	0	0	0	0	Bacteria;Verrucomicrobiota;Verrucomicrobiae;Pedosphaerales;Pedosphaeraceae;
	ASV822	16	9	8	0	0	2	0	0	0	0	0	0	0	0	0	0	0	0	0	0	0	0	0	0	0	0	0	0	0	0	0	0	0	0	0	0	0	0	0	0	0	0	0	0	0	Bacteria;Verrucomicrobiota;Verrucomicrobiae;Chthoniobacterales;Terrimicrobiaceae;FukuN18 freshwater group;
	ASV823	5	20	18	0	0	0	0	0	0	0	0	0	0	0	0	0	0	0	0	0	0	0	0	0	0	0	0	0	0	0	0	0	0	0	0	0	0	0	0	0	0	0	0	0	0	Bacteria;Bacteroidota;Bacteroidia;Sphingobacteriales;
	ASV824	11	21	26	0	0	0	0	0	0	0	0	0	0	0	0	0	0	0	0	0	0	0	0	0	0	0	0	0	0	0	0	0	0	0	0	0	0	0	0	0	0	0	0	0	0	Bacteria;Verrucomicrobiota;Chlamydiae;Chlamydiales;Simkaniaceae;
	ASV825	0	0	0	0	0	0	0	0	0	0	0	0	0	0	0	0	0	0	6	0	0	0	0	0	0	0	0	0	0	0	0	0	0	0	0	0	5	0	0	0	5	0	4	0	0	Bacteria;Acidobacteriota;Acidobacteriae;Acidobacteriales;Acidobacteriaceae (Subgroup 1);
	ASV826	0	0	0	0	0	0	0	0	6	0	0	0	0	0	0	0	0	0	0	0	5	0	0	0	0	0	0	11	0	6	3	0	0	0	0	0	4	0	0	0	0	0	4	0	0	Bacteria;Proteobacteria;Gammaproteobacteria;Burkholderiales;Oxalobacteraceae;
	ASV827	0	0	0	0	0	0	0	0	0	0	0	0	0	0	0	0	0	0	0	0	0	0	0	0	0	0	0	0	0	0	0	0	0	0	0	0	0	0	0	3	0	0	10	0	11	Bacteria;Verrucomicrobiota;Verrucomicrobiae;Pedosphaerales;Pedosphaeraceae;uncultured;
	ASV828	17	0	0	0	0	0	0	0	0	0	0	0	0	0	0	0	0	0	0	0	0	0	0	0	0	0	0	0	0	0	0	0	0	0	0	0	0	0	0	0	0	0	0	0	0	Bacteria;Dependentiae;Babeliae;Babeliales;
	ASV829	11	0	25	0	0	0	0	0	0	0	0	0	0	0	0	0	0	0	0	0	0	0	0	0	0	0	0	0	0	0	0	0	0	0	0	0	0	0	0	0	0	0	0	0	0	Bacteria;Firmicutes;Bacilli;Bacillales;Bacillaceae;Bacillus;
	ASV830	13	10	15	0	0	0	0	0	0	0	0	0	0	0	0	0	0	0	0	0	0	0	0	0	0	0	0	0	0	0	0	0	0	0	0	0	0	0	0	0	0	0	0	0	0	Bacteria;Acidobacteriota;Subgroup 5;
	ASV831	13	9	19	0	0	0	0	0	0	0	0	0	0	0	0	0	0	0	0	0	0	0	0	0	0	0	0	0	0	0	0	0	0	0	0	0	0	0	0	0	0	0	0	0	0	Bacteria;Firmicutes;Bacilli;Paenibacillales;Paenibacillaceae;Paenibacillus;
	ASV832	11	9	12	0	0	0	0	0	0	0	0	0	0	0	0	7	0	0	0	0	0	0	0	0	0	0	0	0	0	0	0	0	0	0	0	0	0	0	0	0	0	0	0	0	0	Bacteria;Verrucomicrobiota;Chlamydiae;Chlamydiales;Simkaniaceae;uncultured;
	ASV833	13	12	16	0	0	0	0	0	0	0	0	0	0	0	0	0	0	0	0	0	0	0	0	0	0	0	0	0	0	0	1	0	0	0	0	0	0	0	0	0	0	0	0	0	0	Bacteria;Firmicutes;Bacilli;Alicyclobacillales;Alicyclobacillaceae;Alicyclobacillus;
	ASV834	5	17	22	0	0	0	0	0	4	0	0	0	0	0	4	0	0	0	0	0	0	0	0	0	0	0	0	0	0	0	0	0	0	0	0	0	0	0	0	0	0	0	0	0	0	Bacteria;Planctomycetota;Phycisphaerae;Tepidisphaerales;WD2101 soil group;
	ASV835	0	0	0	19	0	0	0	5	0	0	2	0	0	0	0	0	0	0	0	0	0	0	0	0	0	0	0	2	0	0	0	0	0	0	0	0	0	0	0	0	0	0	0	0	1	Bacteria;Firmicutes;Clostridia;Clostridiales;Clostridiaceae;Clostridium sensu stricto 12;
	ASV836	0	0	0	0	0	0	0	0	8	0	0	0	0	18	0	0	0	0	0	0	0	0	0	0	0	0	0	0	0	0	0	0	0	0	0	0	0	0	0	0	0	0	0	0	0	Bacteria;Proteobacteria;Gammaproteobacteria;Enterobacterales;Enterobacteriaceae;Citrobacter;
	ASV837	0	0	0	0	0	0	0	0	0	0	0	0	0	0	0	0	0	0	4	0	0	1	0	0	5	0	0	8	0	0	0	0	0	0	0	0	3	0	0	0	0	0	1	0	0	Bacteria;Proteobacteria;Alphaproteobacteria;Rhizobiales;Beijerinckiaceae;Roseiarcus;
	ASV838	10	7	18	0	0	0	0	0	0	0	0	0	0	0	0	0	0	0	0	0	0	0	0	0	0	0	1	0	0	0	0	0	0	0	0	0	0	0	0	0	0	0	0	0	0	Bacteria;Proteobacteria;Alphaproteobacteria;
	ASV839	13	0	36	0	0	0	0	0	0	0	0	0	0	0	0	0	0	0	0	0	0	0	0	0	0	0	0	0	0	0	0	0	0	0	0	0	0	0	0	0	0	0	0	0	0	Bacteria;Verrucomicrobiota;Verrucomicrobiae;Pedosphaerales;Pedosphaeraceae;
	ASV840	15	24	14	0	0	0	0	0	0	0	0	0	0	0	0	0	0	0	0	0	0	0	0	0	0	0	0	0	0	0	0	0	0	0	0	0	0	0	0	0	0	0	0	0	0	Bacteria;Acidobacteriota;Acidobacteriae;Solibacterales;Solibacteraceae;Candidatus Solibacter;
	ASV841	7	18	19	0	0	0	0	0	0	0	0	0	0	0	0	0	0	0	0	0	0	0	0	0	0	0	0	0	0	0	0	0	0	0	0	0	0	0	0	0	0	0	0	0	0	Bacteria;Proteobacteria;Alphaproteobacteria;Rhodospirillales;uncultured;
	ASV842	5	44	0	0	0	0	0	0	0	0	0	0	0	0	0	0	0	0	0	0	0	0	0	0	0	0	0	0	0	0	0	0	0	0	0	0	0	0	0	0	0	0	0	0	0	Bacteria;Proteobacteria;Alphaproteobacteria;Rhizobiales;Xanthobacteraceae;Bradyrhizobium;
	ASV843	0	0	0	0	0	0	0	0	0	0	0	0	0	10	23	0	0	0	0	0	0	0	0	0	0	0	0	0	0	0	0	0	0	0	0	0	0	0	0	0	0	0	0	0	0	Bacteria;Acidobacteriota;Acidobacteriae;Acidobacteriales;Acidobacteriaceae (Subgroup 1);
	ASV844	0	0	0	25	3	0	0	0	6	0	0	0	0	0	0	0	0	0	3	0	0	0	0	0	0	0	0	0	0	0	0	0	0	0	0	0	0	0	0	0	0	0	0	0	0	Bacteria;Firmicutes;Clostridia;Clostridiales;Clostridiaceae;Clostridium sensu stricto 12;
	ASV845	14	0	0	2	0	0	0	0	0	0	0	0	0	0	0	0	0	0	0	0	0	0	0	0	0	0	0	0	0	0	0	0	0	0	0	0	0	0	0	0	0	0	0	0	0	Bacteria;Desulfobacterota;Syntrophia;Syntrophales;
	ASV846	14	20	0	0	0	0	0	0	0	0	0	0	0	0	0	0	0	0	0	0	0	0	0	0	0	0	0	0	0	0	0	0	0	0	0	0	0	0	0	0	0	0	0	0	0	Bacteria;Proteobacteria;Gammaproteobacteria;Burkholderiales;Nitrosomonadaceae;GOUTA6;
	ASV847	0	0	0	0	0	0	0	0	0	0	0	0	0	0	0	0	0	0	0	0	0	0	0	0	0	0	0	0	0	0	0	0	0	0	0	0	8	0	0	3	0	0	6	0	0	Bacteria;Chloroflexi;Anaerolineae;Anaerolineales;Anaerolineaceae;
	ASV848	0	0	0	0	1	0	5	5	4	0	0	0	0	0	0	0	0	0	0	0	0	0	0	0	0	0	0	0	0	0	0	0	0	0	0	0	0	0	0	0	0	0	0	0	0	Bacteria;Bacteroidota;Bacteroidia;Sphingobacteriales;Sphingobacteriaceae;Mucilaginibacter;
	ASV849	24	0	0	0	0	0	0	0	0	0	0	0	0	0	0	0	0	0	0	0	0	0	0	0	0	0	0	0	0	0	0	0	0	0	0	0	0	0	0	0	0	0	0	0	0	Bacteria;Elusimicrobiota;Lineage IIa;
	ASV850	11	17	14	0	0	0	0	0	0	0	0	0	0	0	0	0	0	0	0	0	0	0	0	0	0	0	0	0	0	0	0	0	0	0	0	0	0	0	0	0	0	0	0	0	0	Bacteria;Planctomycetota;Planctomycetes;Gemmatales;Gemmataceae;uncultured;
	ASV851	0	0	0	0	0	0	0	0	0	0	0	0	0	0	0	0	0	0	3	0	0	0	0	3	0	0	0	0	0	3	2	0	0	0	0	0	3	6	0	3	3	0	0	2	0	Bacteria;Firmicutes;Clostridia;Christensenellales;Christensenellaceae;uncultured;
	ASV852	17	0	0	0	0	0	0	0	0	0	0	0	0	0	0	0	0	0	0	0	0	0	0	0	0	0	0	0	0	0	0	0	0	0	0	0	0	0	0	0	0	0	0	0	0	Bacteria;Desulfobacterota;Syntrophorhabdia;Syntrophorhabdales;Syntrophorhabdaceae;Syntrophorhabdus;
	ASV853	19	0	11	0	0	0	0	0	0	0	0	0	0	0	0	0	0	0	0	0	0	0	0	0	0	0	0	0	0	0	0	0	0	0	0	0	0	0	0	0	0	0	0	0	0	Bacteria;Acidobacteriota;Acidobacteriae;Acidobacteriales;Acidobacteriaceae (Subgroup 1);
	ASV854	11	5	11	0	0	0	0	0	0	0	0	0	0	0	0	0	0	0	0	0	0	0	0	0	0	0	0	0	0	0	0	0	0	0	0	0	0	0	0	0	0	0	0	0	0	Bacteria;Proteobacteria;Alphaproteobacteria;Azospirillales;Azospirillaceae;Nitrospirillum;
	ASV855	8	6	6	0	0	0	0	0	0	0	0	0	0	0	0	0	0	0	0	0	2	1	0	0	0	0	0	2	0	0	0	0	0	0	0	0	0	0	0	0	0	0	0	0	0	Bacteria;Dependentiae;Babeliae;Babeliales;
	ASV856	14	12	13	0	0	0	0	0	0	0	0	0	0	0	0	0	0	0	0	0	0	0	0	0	0	0	0	0	0	0	0	0	0	0	0	0	0	0	0	0	0	0	0	0	0	Bacteria;Patescibacteria;Parcubacteria;Candidatus Kaiserbacteria;
	ASV857	11	12	10	0	0	0	0	0	0	0	0	0	0	0	0	0	0	0	0	0	0	0	0	0	0	0	0	0	0	0	0	3	0	0	0	0	0	4	0	0	0	0	0	0	0	Bacteria;Verrucomicrobiota;Chlamydiae;Chlamydiales;Simkaniaceae;uncultured;
	ASV858	6	0	40	0	0	0	0	0	0	0	0	0	0	0	0	0	0	0	0	0	0	0	0	0	0	0	0	0	0	0	0	0	0	0	0	0	0	0	0	0	0	0	0	0	0	Bacteria;Proteobacteria;Alphaproteobacteria;Caulobacterales;Caulobacteraceae;uncultured;
	ASV859	6	9	0	0	6	0	0	0	0	0	0	0	0	0	0	0	0	0	0	0	0	0	0	0	0	0	0	0	0	0	0	0	0	0	0	0	0	0	0	0	0	0	0	0	0	Bacteria;Verrucomicrobiota;Chlamydiae;Chlamydiales;Parachlamydiaceae;
	ASV860	19	0	0	0	0	0	0	0	0	0	0	0	0	0	0	0	0	0	0	0	0	0	0	0	0	0	0	0	0	0	0	0	0	0	0	0	0	0	0	0	0	0	0	0	0	Bacteria;Proteobacteria;Alphaproteobacteria;Rhizobiales;Xanthobacteraceae;uncultured;
	ASV861	18	0	0	0	0	0	0	0	0	0	0	0	0	0	0	0	0	0	0	0	0	0	0	0	0	0	0	0	0	0	0	0	0	0	0	0	0	0	0	0	0	0	0	0	0	Bacteria;Acidobacteriota;Acidobacteriae;Subgroup 13;
	ASV862	20	0	0	0	0	0	0	0	0	0	0	0	0	0	0	0	0	0	0	0	0	0	0	0	0	0	0	0	0	0	0	0	0	0	0	0	0	0	0	0	0	0	0	0	0	Bacteria;Proteobacteria;Gammaproteobacteria;Burkholderiales;Gallionellaceae;
	ASV863	17	0	0	0	0	0	0	0	0	0	0	0	0	0	0	0	0	0	0	0	0	0	0	0	0	0	0	0	0	0	0	0	0	0	0	0	0	0	0	0	0	0	0	0	0	Bacteria;Acidobacteriota;Acidobacteriae;Subgroup 2;
	ASV864	17	0	0	0	0	0	0	0	0	0	0	0	0	0	0	0	0	0	0	0	0	0	0	0	1	0	0	0	0	0	0	0	0	0	0	0	0	0	0	0	0	0	0	0	0	Bacteria;Planctomycetota;Pla4 lineage;
	ASV865	9	0	0	0	0	0	0	0	0	5	0	0	0	0	0	0	0	0	1	0	0	0	0	0	0	0	0	0	0	0	0	0	0	0	0	0	0	0	0	0	0	0	0	0	0	Bacteria;Proteobacteria;Alphaproteobacteria;Holosporales;Holosporaceae;uncultured;
	ASV866	11	12	9	0	0	0	0	0	0	0	0	0	0	0	0	0	0	0	0	0	0	0	0	0	0	0	0	0	0	0	0	0	0	0	0	0	0	0	0	0	0	0	0	0	0	Bacteria;Verrucomicrobiota;Omnitrophia;Omnitrophales;Omnitrophaceae;Candidatus Omnitrophus;
	ASV867	10	14	0	0	0	0	0	0	0	0	0	0	0	0	0	0	0	0	0	0	0	0	0	0	0	0	0	0	0	0	0	0	0	0	0	14	0	0	0	0	0	0	0	0	0	Bacteria;Chloroflexi;Anaerolineae;Anaerolineales;Anaerolineaceae;
	ASV868	7	0	24	0	0	0	0	0	0	0	2	0	0	0	0	0	0	0	0	0	0	0	0	0	0	0	0	0	0	0	0	0	0	0	0	0	0	0	0	0	0	0	0	0	0	Bacteria;Planctomycetota;Planctomycetes;Planctomycetales;Gimesiaceae;uncultured;
	ASV869	11	14	18	0	0	0	0	0	0	0	0	0	0	0	0	0	0	0	0	0	0	0	0	0	0	0	0	0	0	0	0	0	0	0	0	0	0	0	0	0	0	0	0	0	0	Bacteria;Patescibacteria;Parcubacteria;Candidatus Adlerbacteria;
	ASV870	5	0	0	0	1	0	0	0	0	2	0	0	0	0	0	0	0	0	0	0	0	0	0	0	0	0	0	0	0	0	7	0	0	2	0	0	0	0	0	0	0	0	2	0	0	Bacteria;Dependentiae;Babeliae;Babeliales;
	ASV871	7	26	0	0	0	0	0	0	0	0	0	0	0	0	6	0	0	0	0	0	0	0	0	0	0	0	0	0	0	0	0	0	0	0	0	0	0	0	0	0	0	0	0	0	0	Bacteria;Acidobacteriota;Acidobacteriae;Acidobacteriales;uncultured;
	ASV872	11	0	0	0	0	0	0	0	0	0	0	0	0	0	0	0	0	0	0	0	0	0	0	0	0	0	0	0	0	0	0	0	0	0	0	0	0	0	0	0	0	0	0	0	0	Bacteria;Acidobacteriota;Acidobacteriae;Solibacterales;Solibacteraceae;Candidatus Solibacter;
	ASV873	13	0	0	0	0	0	0	0	0	0	0	0	0	0	0	0	0	0	0	0	0	0	0	0	0	0	0	0	0	0	0	0	0	0	0	0	0	0	0	0	0	0	0	0	0	Bacteria;Chloroflexi;Dehalococcoidia;
	ASV874	9	8	11	0	0	0	0	0	0	0	0	0	0	0	0	0	0	0	0	0	0	0	0	0	0	0	0	0	0	0	0	0	0	0	0	0	0	0	0	0	0	0	0	0	0	Bacteria;Proteobacteria;Alphaproteobacteria;Rickettsiales;Mitochondria;
	ASV875	8	11	13	0	0	0	0	0	0	0	0	0	0	0	0	0	0	0	0	0	0	0	0	0	0	0	0	0	0	0	0	0	0	0	0	0	0	0	0	0	0	0	0	0	0	Bacteria;Patescibacteria;Parcubacteria;
	ASV876	12	0	0	0	0	0	0	0	0	0	0	0	0	0	0	0	0	0	0	0	0	0	0	0	0	0	0	0	0	0	0	0	0	0	0	0	0	0	0	0	0	0	0	0	0	Bacteria;Bdellovibrionota;Oligoflexia;0319-6G20;
	ASV877	17	0	0	0	0	0	0	0	0	0	0	0	0	0	0	0	0	2	0	2	0	0	0	0	0	0	0	0	0	0	0	0	0	0	0	0	0	0	0	0	0	0	0	0	0	Bacteria;Planctomycetota;Planctomycetes;Planctomycetales;
	ASV878	11	7	10	0	0	0	0	0	0	0	1	0	0	0	0	0	0	0	0	0	0	0	0	0	0	0	0	0	0	0	0	0	0	0	0	0	0	5	0	0	0	0	0	0	0	Bacteria;Dependentiae;Babeliae;Babeliales;Vermiphilaceae;
	ASV879	0	0	0	0	0	0	0	0	0	0	0	0	0	0	0	6	0	0	8	0	5	2	0	0	0	0	0	0	0	4	0	0	0	0	0	0	0	0	2	0	0	0	3	0	0	Bacteria;Acidobacteriota;Acidobacteriae;Acidobacteriales;Acidobacteriaceae (Subgroup 1);
	ASV880	0	0	0	0	0	0	0	0	0	0	0	0	0	0	0	0	0	0	0	0	0	2	0	0	0	0	0	0	0	0	0	0	0	6	0	0	0	0	0	0	0	0	2	4	9	Bacteria;Proteobacteria;Alphaproteobacteria;Rhizobiales;Xanthobacteraceae;Pseudolabrys;
	ASV881	0	0	0	0	0	0	0	0	0	0	0	0	0	0	0	0	0	0	0	0	0	0	0	0	0	0	0	0	0	0	0	0	0	0	0	0	0	0	3	0	0	1	6	7	8	Bacteria;Planctomycetota;Planctomycetes;Isosphaerales;Isosphaeraceae;
	ASV882	11	0	0	0	0	0	0	0	0	0	0	0	0	0	0	0	0	0	0	0	0	0	0	0	0	0	0	0	0	0	0	0	0	0	0	0	0	0	0	0	0	0	0	0	0	Archaea;Thermoplasmatota;Thermoplasmata;uncultured;
	ASV883	14	0	0	0	0	0	0	0	0	0	0	0	0	0	0	0	0	0	0	0	0	0	0	0	0	0	0	0	0	0	0	0	0	0	0	0	0	0	0	0	0	0	0	0	0	Bacteria;Myxococcota;Polyangia;Polyangiales;Polyangiaceae;Pajaroellobacter;
	ASV884	12	0	7	0	0	0	0	0	0	0	0	0	0	0	0	0	0	0	0	0	0	0	0	0	0	0	0	0	0	0	0	0	0	0	0	0	0	0	0	0	0	0	0	0	0	Bacteria;Nitrospirota;Thermodesulfovibrionia;uncultured;
	ASV885	7	0	0	0	0	0	0	0	0	0	0	0	0	0	0	0	0	0	0	0	0	0	0	0	0	0	0	0	0	0	0	0	0	0	0	0	0	0	0	0	0	3	0	0	0	Bacteria;Proteobacteria;Alphaproteobacteria;Elsterales;uncultured;
	ASV886	8	15	16	0	0	0	0	0	0	0	0	0	0	0	0	0	0	0	0	0	0	0	0	0	0	0	0	0	0	0	0	0	0	0	0	0	0	0	0	0	0	0	0	0	0	Bacteria;Myxococcota;Polyangia;Polyangiales;Polyangiaceae;Pajaroellobacter;
	ASV887	5	0	0	4	0	0	0	0	1	0	0	0	0	0	0	0	0	0	2	0	0	0	2	0	0	0	0	0	0	0	0	0	0	0	0	0	0	0	0	0	0	0	0	0	0	Bacteria;Proteobacteria;Gammaproteobacteria;Steroidobacterales;Steroidobacteraceae;uncultured;
	ASV888	11	14	22	0	0	0	0	0	0	0	0	0	0	0	0	0	0	0	0	0	0	0	0	0	0	0	0	0	0	0	0	0	0	0	0	0	0	0	0	0	0	0	0	0	0	Bacteria;Bdellovibrionota;Oligoflexia;0319-6G20;
	ASV889	7	13	28	0	0	0	0	0	0	0	0	0	0	0	0	0	0	0	0	0	0	0	0	0	0	0	0	0	0	0	0	0	0	0	0	0	0	0	0	0	0	0	0	0	0	Bacteria;Acidobacteriota;Acidobacteriae;Solibacterales;Solibacteraceae;Candidatus Solibacter;
	ASV890	6	0	51	0	0	0	0	0	0	0	0	0	0	0	0	0	0	0	0	0	0	0	0	0	0	0	0	0	0	0	0	0	0	0	0	0	0	0	0	0	0	0	0	0	0	Bacteria;Bacteroidota;Bacteroidia;Chitinophagales;Chitinophagaceae;Edaphobaculum;
	ASV891	0	0	0	0	0	0	0	0	0	0	0	0	0	0	0	3	3	0	6	0	0	2	4	0	3	0	0	0	0	0	1	2	0	2	0	2	0	0	0	0	0	0	0	0	4	Bacteria;Patescibacteria;Parcubacteria;Candidatus Kaiserbacteria;
	ASV892	0	0	0	0	0	0	0	0	5	0	0	0	0	0	0	0	0	0	3	0	0	2	0	0	0	0	5	7	0	0	0	0	0	0	0	0	3	0	0	3	0	0	0	0	0	Bacteria;Actinobacteriota;Acidimicrobiia;uncultured;
	ASV893	20	0	0	0	0	0	0	0	0	0	0	0	0	0	0	0	0	0	0	0	0	0	0	0	0	0	0	0	0	0	0	0	0	0	0	0	0	0	0	0	0	0	0	0	0	Bacteria;Acidobacteriota;Acidobacteriae;Acidobacteriales;Acidobacteriaceae (Subgroup 1);Granulicella;
	ASV894	18	0	0	0	0	0	0	0	0	0	0	0	0	0	0	0	0	0	0	0	0	0	0	0	0	0	0	0	0	0	0	0	0	0	0	0	0	0	0	0	0	0	0	0	0	Bacteria;Verrucomicrobiota;Verrucomicrobiae;S-BQ2-57 soil group;
	ASV895	11	0	0	0	0	0	0	0	0	0	0	0	0	0	1	0	0	0	0	0	0	0	0	0	0	0	0	0	0	0	0	0	0	0	0	0	0	0	0	0	0	0	0	0	0	Archaea;Halobacterota;Methanocellia;Methanocellales;Methanocellaceae;Methanocella;
	ASV896	18	8	5	0	0	0	0	0	0	0	0	0	0	0	0	0	0	0	0	0	0	0	0	0	0	0	0	0	0	0	0	0	0	0	0	0	0	0	0	0	0	0	0	0	0	Bacteria;Planctomycetota;Phycisphaerae;Phycisphaerales;AKAU3564 sediment group;
	ASV897	8	0	0	0	0	0	0	0	0	0	0	0	0	0	0	0	0	0	0	0	0	2	0	0	1	0	0	0	0	0	1	0	0	1	0	0	0	0	0	0	0	0	1	0	0	Bacteria;Planctomycetota;Planctomycetes;Gemmatales;Gemmataceae;uncultured;
	ASV898	17	5	11	0	0	0	0	0	0	0	0	0	0	0	0	0	0	0	0	0	0	0	0	0	0	0	0	0	0	0	0	0	0	0	0	0	0	0	0	0	0	0	0	0	0	Bacteria;Bacteroidota;Kapabacteria;Kapabacteriales;
	ASV899	10	0	18	0	0	0	0	0	0	0	0	0	0	0	0	0	0	0	0	0	0	0	0	0	0	0	0	0	0	0	0	0	0	0	0	0	0	0	0	0	0	0	0	0	0	Bacteria;Acidobacteriota;Acidobacteriae;Acidobacteriales;Acidobacteriaceae (Subgroup 1);
	ASV900	10	0	0	0	0	0	0	0	0	0	0	0	0	5	0	0	0	0	0	0	0	0	0	0	0	0	0	0	0	0	0	0	0	0	0	0	0	0	0	0	0	0	0	0	0	Bacteria;Myxococcota;Polyangia;Polyangiales;Polyangiaceae;Pajaroellobacter;
	ASV901	10	8	9	0	0	0	0	0	0	0	0	0	0	0	0	0	0	0	0	0	0	0	0	0	0	0	0	0	0	0	0	0	0	0	0	0	0	0	0	0	0	0	0	0	0	Bacteria;Patescibacteria;Parcubacteria;
	ASV902	9	0	0	0	1	0	0	0	0	0	0	0	0	0	0	7	0	0	0	0	0	0	0	0	0	0	0	0	0	4	5	0	0	0	0	0	0	0	0	0	0	0	0	0	0	Bacteria;Chloroflexi;AD3;
	ASV903	8	18	0	0	0	0	0	0	0	0	0	0	0	0	0	0	0	0	0	0	0	0	0	0	0	0	0	0	0	0	0	0	0	0	0	0	0	0	0	0	3	0	0	0	0	Bacteria;Verrucomicrobiota;Chlamydiae;Chlamydiales;Simkaniaceae;uncultured;
	ASV904	10	16	13	0	0	0	0	0	0	0	0	0	0	0	0	0	0	0	0	0	0	0	0	0	0	0	0	0	0	0	0	0	0	0	0	0	0	0	0	0	0	0	0	0	0	Bacteria;Verrucomicrobiota;Verrucomicrobiae;S-BQ2-57 soil group;
	ASV905	7	22	18	0	0	0	0	0	0	0	0	0	0	0	0	0	0	0	0	0	0	0	0	0	0	0	0	0	0	0	0	0	0	0	0	0	0	0	0	0	0	0	0	0	0	Bacteria;Acidobacteriota;Acidobacteriae;Acidobacteriales;Koribacteraceae;Candidatus Koribacter;
	ASV906	0	0	8	0	0	0	0	0	0	0	0	0	0	0	0	0	0	0	0	0	0	1	0	0	0	0	0	0	0	0	0	0	0	0	0	0	0	0	0	5	0	0	6	0	0	Bacteria;Proteobacteria;Alphaproteobacteria;Acetobacterales;Acetobacteraceae;
	ASV907	0	0	34	11	0	0	0	0	0	0	0	0	0	0	0	0	0	0	0	0	0	0	0	0	0	0	0	0	0	0	0	0	0	0	0	0	0	0	0	0	5	0	0	0	0	Bacteria;Proteobacteria;Gammaproteobacteria;WD260;
	ASV908	12	0	0	0	0	0	0	0	0	0	0	0	0	0	0	0	0	0	0	0	0	0	0	0	0	0	0	0	0	0	0	0	0	0	0	0	0	0	0	0	0	0	0	0	0	Bacteria;Proteobacteria;Gammaproteobacteria;Legionellales;Legionellaceae;Legionella;
	ASV909	15	0	0	0	0	0	0	0	0	0	0	0	0	0	0	0	0	0	0	0	0	0	0	0	0	0	0	0	0	0	0	0	0	0	0	0	0	0	0	0	0	0	0	0	0	Bacteria;Verrucomicrobiota;Verrucomicrobiae;Pedosphaerales;Pedosphaeraceae;ADurb.Bin063-1;
	ASV910	10	15	0	4	0	0	0	0	0	0	0	0	0	0	0	0	0	0	0	0	0	0	0	0	0	0	0	0	0	0	0	0	0	0	0	0	0	0	0	0	0	0	0	0	0	Bacteria;Proteobacteria;Alphaproteobacteria;Acetobacterales;Acetobacteraceae;
	ASV911	10	0	13	0	0	0	0	0	0	5	0	0	0	0	0	0	0	0	0	0	0	0	0	0	0	0	0	0	0	0	0	0	0	0	0	0	0	0	0	0	0	0	0	0	0	Bacteria;Proteobacteria;Alphaproteobacteria;Azospirillales;Inquilinaceae;Inquilinus;
	ASV912	10	7	0	5	0	0	0	0	1	0	0	0	0	0	0	0	0	0	0	0	0	0	0	0	0	0	0	0	0	0	0	0	0	0	0	0	0	0	0	0	0	0	0	0	0	Bacteria;Planctomycetota;Planctomycetes;Planctomycetales;Gimesiaceae;uncultured;
	ASV913	10	8	8	1	0	0	0	0	0	1	0	0	0	0	0	0	0	0	0	0	0	0	0	0	0	0	0	2	0	4	0	0	0	0	0	0	0	0	0	0	0	0	0	0	0	Bacteria;Verrucomicrobiota;Chlamydiae;Chlamydiales;
	ASV914	0	0	0	0	0	0	0	0	4	9	3	2	2	1	0	0	0	0	0	0	0	0	0	0	0	0	0	0	0	0	0	0	0	0	0	0	2	0	0	0	0	1	0	0	0	Bacteria;
	ASV915	0	0	0	0	0	0	0	0	0	5	1	2	4	3	3	1	4	0	1	0	0	0	0	0	0	0	0	0	0	0	0	0	0	0	0	0	0	1	0	0	0	2	0	0	0	Bacteria;Proteobacteria;
	ASV916	8	0	0	0	0	0	0	0	0	0	0	0	0	0	0	0	0	0	0	0	0	0	0	0	0	0	0	0	0	0	0	0	0	0	0	0	0	0	0	0	0	0	0	0	0	Bacteria;Armatimonadota;Fimbriimonadia;Fimbriimonadales;Fimbriimonadaceae;
	ASV917	17	0	0	0	0	0	0	0	0	0	0	0	0	0	0	0	0	0	0	0	0	0	0	0	0	0	0	0	0	0	0	0	0	0	0	0	0	0	0	0	0	0	0	0	0	Bacteria;Chloroflexi;Dehalococcoidia;
	ASV918	13	0	0	0	0	0	0	7	0	0	0	0	0	0	0	0	0	0	0	0	0	0	0	0	0	0	0	0	0	0	0	0	0	0	0	0	0	0	0	0	0	0	0	0	0	Bacteria;Verrucomicrobiota;Chlamydiae;Chlamydiales;Parachlamydiaceae;
	ASV919	10	12	7	0	0	0	0	0	0	0	0	0	0	0	0	0	0	0	0	0	0	0	0	0	0	0	0	0	0	0	0	0	0	0	0	0	0	0	0	0	0	0	0	0	0	Bacteria;Bacteroidota;Kapabacteria;Kapabacteriales;
	ASV920	9	23	0	0	0	0	0	0	0	0	0	0	0	0	0	0	0	0	0	0	0	0	0	0	0	0	0	0	0	0	0	0	0	0	0	0	0	0	0	0	0	0	0	0	0	Bacteria;Verrucomicrobiota;Chlamydiae;Chlamydiales;cvE6;
	ASV921	8	10	16	0	0	0	0	1	0	0	0	0	0	0	0	0	0	0	2	0	0	0	0	0	0	0	0	0	0	0	0	0	0	0	0	0	0	0	0	0	0	0	0	0	0	Bacteria;Acidobacteriota;Acidobacteriae;
	ASV922	4	29	11	0	0	0	0	0	0	0	0	0	0	0	0	0	0	0	0	0	0	0	0	0	0	0	0	0	0	0	0	0	0	0	0	0	0	0	0	0	0	0	0	0	0	Bacteria;Verrucomicrobiota;Verrucomicrobiae;Opitutales;Opitutaceae;Opitutus;
	ASV923	7	0	13	0	0	0	0	0	0	0	0	5	0	0	0	0	0	11	0	0	0	0	0	0	0	0	0	0	0	0	0	0	0	0	0	0	0	0	0	0	0	0	0	0	0	Bacteria;Verrucomicrobiota;Chlamydiae;Chlamydiales;Parachlamydiaceae;
	ASV924	0	3	0	0	0	0	0	0	0	8	6	3	5	0	0	0	0	0	0	0	0	0	0	0	0	0	0	0	0	0	0	0	0	0	0	0	0	0	0	0	0	0	0	0	0	Bacteria;Proteobacteria;Alphaproteobacteria;Rickettsiales;
	ASV925	0	0	0	0	0	0	0	0	0	4	0	5	0	0	4	5	0	4	0	0	0	0	0	0	0	0	0	0	0	0	1	0	1	0	0	0	2	0	2	0	0	0	0	4	0	Unclassified;
	ASV926	12	0	0	0	0	0	0	0	0	0	0	0	0	0	0	0	0	0	0	0	0	0	0	0	0	0	0	0	0	0	0	0	0	0	0	0	0	0	0	0	0	0	0	0	0	Bacteria;Proteobacteria;Gammaproteobacteria;Burkholderiales;Gallionellaceae;Sideroxydans;
	ASV927	16	0	0	0	0	0	0	0	0	0	0	0	0	0	0	0	0	0	0	0	0	0	0	0	0	0	0	0	0	0	0	0	0	0	0	0	0	0	0	0	0	0	0	0	0	Bacteria;Desulfobacterota;Syntrophobacteria;Syntrophobacterales;uncultured;
	ASV928	10	0	11	0	0	0	0	0	0	0	0	0	0	0	0	0	0	0	0	0	0	0	0	0	0	0	0	0	0	0	0	0	0	0	0	0	0	0	0	0	0	0	0	0	0	Bacteria;Myxococcota;Polyangia;Polyangiales;Polyangiaceae;Pajaroellobacter;
	ASV929	8	0	0	5	0	0	0	0	0	0	0	0	0	0	0	0	0	0	0	0	0	0	0	0	0	0	0	0	0	0	2	0	2	0	0	0	0	0	0	0	0	0	0	0	0	Bacteria;Proteobacteria;Alphaproteobacteria;Rhizobiales;Xanthobacteraceae;uncultured;
	ASV930	9	24	0	0	0	0	0	0	0	0	0	0	0	0	0	0	0	0	0	0	0	0	0	0	0	0	0	0	0	0	0	0	0	0	0	0	0	0	0	0	0	0	0	0	0	Bacteria;Myxococcota;Polyangia;Haliangiales;Haliangiaceae;Haliangium;
	ASV931	11	12	15	0	0	0	0	0	0	0	0	0	0	0	0	0	0	0	0	0	0	0	0	0	0	0	0	0	0	0	0	0	0	0	0	0	0	0	0	0	0	0	0	0	0	Bacteria;Patescibacteria;Parcubacteria;Candidatus Wolfebacteria;
	ASV932	7	6	0	1	0	0	0	0	0	2	0	0	0	0	0	0	0	0	3	2	0	1	0	0	0	0	0	0	0	0	0	0	0	0	0	3	0	0	0	0	0	0	0	0	0	Bacteria;Chloroflexi;Anaerolineae;SJA-15;
	ASV933	4	12	0	3	0	0	0	0	0	0	0	0	0	0	0	0	0	0	0	0	0	0	0	0	2	0	0	0	0	0	0	0	0	0	0	0	0	0	0	0	0	0	0	0	0	Bacteria;Verrucomicrobiota;Chlamydiae;Chlamydiales;cvE6;
	ASV934	4	0	8	2	1	0	0	0	0	2	1	0	0	0	0	0	0	0	2	2	0	0	0	3	0	0	0	0	0	0	0	0	0	0	0	0	0	0	0	0	0	0	0	0	0	Bacteria;Actinobacteriota;Thermoleophilia;Gaiellales;uncultured;
	ASV935	3	0	0	0	0	0	0	0	0	0	0	0	0	0	0	0	2	0	3	0	0	2	0	0	0	0	0	0	0	0	0	0	0	0	0	0	0	0	0	0	0	0	3	0	4	Bacteria;Actinobacteriota;Thermoleophilia;Solirubrobacterales;Solirubrobacteraceae;Conexibacter;
	ASV936	0	0	0	0	0	0	0	0	0	0	0	0	0	0	0	0	0	0	0	0	0	0	0	0	0	0	0	0	0	0	5	3	6	0	0	0	2	7	3	0	0	1	0	0	0	Archaea;Halobacterota;Methanosarcinia;Methanosarciniales;Methanosarcinaceae;Methanosarcina;
	ASV937	0	0	0	0	0	0	0	0	0	0	0	0	0	0	0	0	0	8	2	6	0	0	0	0	7	0	0	3	0	0	0	0	0	0	0	0	0	0	0	0	0	0	0	0	0	Bacteria;Proteobacteria;Alphaproteobacteria;Micropepsales;Micropepsaceae;
	ASV938	0	0	0	0	0	0	0	0	0	0	0	0	0	0	0	0	0	0	0	0	0	0	0	0	0	0	0	0	0	0	0	0	0	0	0	0	0	0	0	0	0	0	17	0	0	Bacteria;Proteobacteria;Alphaproteobacteria;Rhizobiales;Xanthobacteraceae;
	ASV939	13	10	0	0	0	0	0	0	0	0	0	0	0	0	0	0	0	0	0	0	0	0	0	0	0	0	0	0	0	0	0	0	0	0	0	0	0	0	0	0	0	0	0	0	0	Bacteria;Desulfobacterota;Syntrophia;Syntrophales;Smithellaceae;Smithella;
	ASV940	15	0	0	0	0	0	0	0	0	0	0	0	0	0	0	0	0	0	4	0	0	0	0	0	0	0	0	0	0	0	0	0	0	0	0	0	0	0	0	0	0	0	0	0	0	Bacteria;Acidobacteriota;Acidobacteriae;Subgroup 2;
	ASV941	10	10	0	0	0	0	0	0	0	0	0	0	0	0	0	0	0	0	0	0	0	0	0	0	0	0	0	6	0	0	0	0	0	0	0	0	0	0	0	0	0	0	0	0	0	Bacteria;Dependentiae;Babeliae;Babeliales;UBA12409;
	ASV942	10	5	8	0	0	0	0	0	0	3	0	0	0	0	0	0	0	0	0	0	0	0	0	0	0	0	0	0	0	0	0	0	0	0	0	0	0	0	0	0	0	0	0	0	0	Bacteria;WPS-2;
	ASV943	4	0	0	0	0	0	0	0	1	2	0	0	0	0	1	0	0	0	1	0	0	0	0	0	0	0	0	0	0	0	1	0	0	0	0	0	0	0	4	0	0	0	0	0	0	Bacteria;Myxococcota;Myxococcia;Myxococcales;Myxococcaceae;
	ASV944	7	13	13	0	0	0	0	0	0	0	0	0	0	0	0	0	0	0	0	0	0	0	0	0	0	0	0	0	0	0	0	0	0	0	0	0	0	0	0	0	0	0	0	0	0	Bacteria;Bacteroidota;Bacteroidia;Sphingobacteriales;env.OPS 17;
	ASV945	9	12	14	0	0	0	0	0	0	0	0	0	0	0	0	0	0	0	0	0	0	0	0	0	0	0	0	0	0	0	0	0	0	0	0	0	0	0	0	0	0	0	0	0	0	Bacteria;Acidobacteriota;Acidobacteriae;Subgroup 12;
	ASV946	0	0	0	3	0	0	0	7	6	7	3	0	0	0	0	0	0	0	0	0	0	0	0	0	0	0	0	0	0	0	0	0	0	0	0	0	0	0	0	0	0	0	0	0	0	Bacteria;Firmicutes;Clostridia;Oscillospirales;Ethanoligenenaceae;Incertae Sedis;
	ASV947	16	0	12	0	0	0	0	0	0	0	0	0	0	0	0	0	0	0	0	0	0	0	0	0	0	0	0	0	0	0	0	0	0	0	0	0	0	0	0	0	0	0	0	0	0	Bacteria;Actinobacteriota;Acidimicrobiia;uncultured;
	ASV948	13	0	0	0	0	0	0	0	0	0	0	0	0	0	0	0	0	0	4	0	0	0	0	0	0	0	0	0	0	0	0	0	0	0	0	0	0	0	0	0	0	0	0	0	0	Bacteria;Planctomycetota;Planctomycetes;Pirellulales;Pirellulaceae;uncultured;
	ASV949	13	0	0	3	0	0	0	0	0	0	0	0	0	0	0	0	0	0	0	0	0	0	0	0	0	0	0	0	0	0	0	0	0	0	0	0	0	4	0	0	0	2	0	0	0	Bacteria;WPS-2;
	ASV950	8	0	24	0	0	0	0	0	0	0	0	0	0	0	0	0	0	0	0	0	0	0	0	0	0	0	0	0	0	0	0	0	0	0	0	0	0	0	0	0	0	0	0	0	0	Bacteria;Verrucomicrobiota;Verrucomicrobiae;Opitutales;Opitutaceae;Opitutus;
	ASV951	8	8	8	0	0	0	0	0	5	0	0	0	0	0	0	0	0	0	0	0	0	0	0	0	0	0	0	0	0	0	0	0	0	0	0	0	0	0	0	0	0	0	0	0	0	Bacteria;Myxococcota;Polyangia;Polyangiales;Polyangiaceae;Pajaroellobacter;
	ASV952	1	26	34	0	0	0	0	0	0	0	0	0	0	0	0	0	0	0	0	0	0	0	0	0	0	0	0	0	0	0	0	0	0	0	0	0	0	0	0	0	0	0	0	0	0	Bacteria;Acidobacteriota;Acidobacteriae;Solibacterales;Solibacteraceae;Candidatus Solibacter;
	ASV953	1	0	0	2	0	0	0	0	0	0	0	0	0	0	0	0	0	0	4	0	0	3	0	0	1	0	0	0	0	0	0	0	0	6	0	0	0	0	0	3	0	0	2	0	0	Bacteria;Planctomycetota;Phycisphaerae;Phycisphaerales;Phycisphaeraceae;CL500-3;
	ASV954	8	0	0	0	0	0	0	0	0	0	0	0	0	0	0	0	0	0	0	0	0	0	0	0	0	0	0	0	0	0	0	0	0	0	0	0	0	0	0	0	0	0	0	0	0	Bacteria;Desulfobacterota;Syntrophobacteria;Syntrophobacterales;Syntrophobacteraceae;Syntrophobacter;
	ASV955	12	0	0	0	0	0	0	0	0	0	0	0	0	0	0	0	0	0	0	0	0	0	0	0	0	0	0	0	0	0	0	0	0	0	0	0	0	0	0	0	0	0	0	0	0	Bacteria;Acidobacteriota;Acidobacteriae;Acidobacteriales;Koribacteraceae;Candidatus Koribacter;
	ASV956	13	0	0	0	0	0	0	0	0	0	1	0	0	0	0	0	0	0	0	0	0	0	0	0	0	0	2	0	0	0	0	0	0	0	0	0	0	0	0	0	0	0	0	0	0	Archaea;Halobacterota;
	ASV957	11	0	0	0	0	0	0	0	2	0	0	0	0	0	0	0	0	0	0	0	0	0	0	0	0	0	0	0	0	0	0	0	0	0	0	0	0	0	1	0	0	0	0	0	0	Bacteria;Nitrospirota;Thermodesulfovibrionia;uncultured;
	ASV958	11	0	15	0	0	0	0	0	0	0	0	0	0	0	0	0	0	0	0	0	0	0	0	0	0	0	0	0	0	0	0	0	0	0	0	0	0	0	0	0	0	0	0	0	0	Bacteria;Proteobacteria;Alphaproteobacteria;Elsterales;uncultured;
	ASV959	11	9	14	0	0	0	0	0	0	0	0	0	0	0	0	0	0	0	0	0	0	0	0	0	0	0	0	0	0	0	0	0	0	0	0	0	0	0	0	0	0	0	0	0	0	Bacteria;Bdellovibrionota;Oligoflexia;0319-6G20;
	ASV960	5	12	13	0	0	0	0	0	0	0	0	0	0	0	0	0	0	0	0	0	0	0	0	0	0	0	0	0	0	0	0	0	0	0	0	0	0	0	0	0	0	0	0	0	0	Bacteria;Proteobacteria;Gammaproteobacteria;Burkholderiales;Gallionellaceae;Sideroxydans;
	ASV961	5	7	0	0	0	0	0	0	0	0	3	0	0	0	1	0	0	0	0	0	0	0	4	0	0	0	0	0	0	0	0	0	0	1	0	0	0	0	0	0	0	0	1	0	0	Bacteria;Gemmatimonadota;Gemmatimonadetes;Gemmatimonadales;Gemmatimonadaceae;uncultured;
	ASV962	0	0	0	0	0	0	0	0	0	0	0	0	0	0	0	0	0	0	0	0	0	0	12	3	2	0	0	0	0	0	0	0	0	0	4	0	0	0	0	1	2	4	3	0	6	Bacteria;Bacteroidota;Bacteroidia;Chitinophagales;Chitinophagaceae;Edaphobaculum;
	ASV963	15	0	0	0	0	0	0	0	0	0	0	0	0	0	0	0	0	0	0	0	0	0	0	0	0	0	0	0	0	0	0	0	0	0	0	0	0	0	0	0	0	0	0	0	0	Bacteria;Proteobacteria;Gammaproteobacteria;
	ASV964	16	0	0	3	0	0	0	0	0	0	0	0	0	0	0	0	0	0	0	0	0	0	0	0	0	0	0	0	0	0	0	0	0	0	0	0	0	0	0	0	0	0	0	0	0	Bacteria;Verrucomicrobiota;Chlamydiae;Chlamydiales;
	ASV965	15	0	0	0	0	0	0	0	0	0	0	0	0	0	0	0	0	0	0	0	0	0	0	0	0	0	0	0	0	0	0	0	0	0	0	6	0	0	0	0	0	0	0	0	0	Bacteria;Acidobacteriota;Acidobacteriae;Subgroup 2;
	ASV966	13	12	0	0	0	0	0	0	0	0	0	0	0	0	0	0	0	0	0	0	0	0	0	0	0	0	0	0	0	0	0	0	0	0	0	0	0	0	0	0	0	0	0	0	0	Bacteria;Firmicutes;Clostridia;Clostridiales;Caloramatoraceae;Fonticella;
	ASV967	9	0	0	1	0	0	0	0	0	0	0	0	0	0	0	2	0	2	0	0	0	0	0	0	0	0	0	0	0	0	0	0	0	0	0	0	0	0	0	0	0	0	0	0	0	Bacteria;
	ASV968	6	0	21	0	0	0	0	3	0	0	0	0	0	0	0	0	0	2	0	0	0	0	0	0	0	0	0	0	0	0	0	0	0	0	0	0	0	0	0	0	0	0	0	0	0	Bacteria;Firmicutes;Bacilli;Paenibacillales;Paenibacillaceae;Paenibacillus;
	ASV969	8	5	12	0	0	0	0	0	2	0	0	0	0	0	0	0	0	0	1	0	0	0	0	0	0	0	0	0	0	0	0	0	0	0	0	0	0	0	0	0	0	0	0	0	0	Bacteria;Planctomycetota;Planctomycetes;Gemmatales;Gemmataceae;uncultured;
	ASV970	0	0	0	0	3	5	3	0	5	0	0	0	0	4	0	0	0	0	0	0	0	0	0	0	0	0	0	0	0	0	0	0	0	0	0	0	0	0	0	0	0	0	0	0	0	Bacteria;Proteobacteria;Alphaproteobacteria;Sphingomonadales;Sphingomonadaceae;Novosphingobium;
	ASV971	0	0	0	0	0	0	0	0	0	0	0	0	0	0	4	10	14	0	1	0	0	1	0	0	0	0	0	0	0	0	0	0	0	0	0	0	2	0	0	0	0	0	0	0	0	Bacteria;Bacteroidota;Bacteroidia;Chitinophagales;Chitinophagaceae;Edaphobaculum;
	ASV972	0	0	0	0	0	0	0	0	0	0	0	0	0	0	0	0	0	0	0	0	0	0	0	0	0	0	0	0	0	0	0	2	0	0	0	0	0	0	0	3	0	0	5	0	0	Bacteria;Patescibacteria;Parcubacteria;Candidatus Nomurabacteria;
	ASV973	11	0	0	0	0	0	0	0	0	0	0	0	0	0	0	0	0	0	0	0	0	0	0	0	0	0	0	0	0	0	0	0	0	0	0	0	0	0	0	0	0	0	0	0	0	Bacteria;Proteobacteria;Alphaproteobacteria;Rhizobiales;Beijerinckiaceae;Roseiarcus;
	ASV974	9	0	0	0	0	0	0	0	0	0	0	0	0	0	0	0	0	0	0	0	0	0	0	0	0	0	0	0	2	0	0	0	0	0	0	0	0	0	0	0	0	0	0	0	0	Archaea;Crenarchaeota;Bathyarchaeia;
	ASV975	18	0	0	0	0	0	0	0	0	0	0	0	0	0	3	0	0	0	0	0	0	0	0	0	0	0	0	0	0	0	0	0	0	0	0	0	0	0	0	0	0	0	0	0	0	Bacteria;Proteobacteria;Gammaproteobacteria;
	ASV976	16	0	0	0	0	0	0	0	0	0	0	0	0	0	0	0	0	0	0	0	0	0	0	0	0	4	0	0	0	0	0	0	0	0	0	0	0	0	0	0	0	0	0	0	0	Bacteria;Proteobacteria;Alphaproteobacteria;Rhizobiales;Xanthobacteraceae;
	ASV977	5	17	0	0	0	0	0	0	0	0	0	0	0	0	0	0	0	0	0	0	0	0	0	0	0	0	0	0	0	0	0	0	0	0	0	0	0	0	0	0	0	0	0	0	0	Bacteria;Verrucomicrobiota;Verrucomicrobiae;Pedosphaerales;Pedosphaeraceae;ADurb.Bin063-1;
	ASV978	10	22	0	0	0	0	0	0	0	0	0	0	0	0	0	0	0	0	0	0	0	0	0	0	0	0	0	0	0	0	0	0	0	0	0	0	0	0	0	0	0	0	0	0	0	Bacteria;Proteobacteria;Gammaproteobacteria;Burkholderiales;
	ASV979	9	10	13	0	0	0	0	0	0	0	0	0	0	0	0	0	0	0	0	0	0	0	0	0	0	0	0	0	0	0	0	0	0	0	0	0	0	0	0	0	0	0	0	0	0	Bacteria;Armatimonadota;Armatimonadia;Armatimonadales;
	ASV980	7	15	11	0	0	0	0	0	0	0	0	0	0	0	0	0	0	0	0	0	0	0	0	0	0	0	0	0	0	0	0	0	0	0	0	0	0	0	0	0	0	0	0	0	0	Bacteria;Desulfobacterota;Syntrophia;Syntrophales;
	ASV981	5	22	18	0	0	0	0	0	0	0	0	0	0	0	0	0	0	0	0	0	0	0	0	0	0	0	0	0	0	0	0	0	0	0	0	0	0	0	0	0	0	0	0	0	0	Bacteria;Armatimonadota;Fimbriimonadia;Fimbriimonadales;Fimbriimonadaceae;
	ASV982	0	0	0	0	0	0	0	0	0	0	0	0	0	0	7	0	0	6	4	0	0	0	0	0	0	0	0	0	0	0	0	0	0	0	0	0	0	0	0	0	0	0	4	0	0	Bacteria;Proteobacteria;Alphaproteobacteria;Micropepsales;Micropepsaceae;uncultured;
	ASV983	18	0	0	0	0	0	0	0	0	0	0	0	0	0	0	0	0	0	0	0	0	0	0	0	0	0	0	0	0	0	0	0	0	0	0	0	0	0	0	0	0	0	0	0	0	Bacteria;Chloroflexi;Dehalococcoidia;
	ASV984	15	0	0	0	0	0	0	0	0	0	0	0	0	0	0	0	0	0	0	0	0	0	0	0	0	0	0	0	0	0	0	0	0	0	0	0	0	0	0	0	0	0	0	0	0	Bacteria;Acidobacteriota;Vicinamibacteria;Vicinamibacterales;uncultured;
	ASV985	15	0	0	0	0	0	0	0	0	0	0	0	0	0	0	0	0	0	0	0	0	0	0	0	0	0	0	0	0	0	0	0	0	0	0	0	0	0	0	0	0	0	0	0	0	Bacteria;Proteobacteria;Alphaproteobacteria;Rickettsiales;Mitochondria;
	ASV986	10	5	6	0	0	0	0	0	0	0	1	0	0	0	0	0	0	0	0	0	0	0	0	0	0	0	0	0	0	0	0	0	0	0	0	0	0	0	0	0	0	0	0	0	0	Archaea;Thermoplasmatota;Thermoplasmata;Methanomassiliicoccales;Methanomassiliicoccaceae;uncultured;
	ASV987	12	0	16	0	0	0	0	0	0	0	0	0	0	0	0	0	0	0	0	0	0	0	0	0	0	0	0	0	0	0	0	0	0	0	0	0	0	0	0	0	0	0	0	0	0	Bacteria;Firmicutes;Bacilli;Bacillales;Planococcaceae;Psychrobacillus;
	ASV988	3	0	8	0	0	0	0	0	0	0	0	0	0	0	0	0	0	0	0	0	9	0	0	0	0	0	0	0	0	0	0	0	0	0	0	0	0	0	0	0	0	0	0	0	0	Bacteria;Proteobacteria;Gammaproteobacteria;Diplorickettsiales;Diplorickettsiaceae;Aquicella;
	ASV989	12	8	10	0	0	0	0	0	0	0	0	0	0	0	0	0	0	0	0	0	0	0	0	0	0	0	0	0	0	0	0	0	0	0	0	0	0	0	0	0	0	0	0	0	0	Bacteria;Patescibacteria;Parcubacteria;
	ASV990	10	0	23	0	0	0	0	0	0	0	0	0	0	0	0	0	0	0	0	0	0	0	0	0	0	0	0	0	0	0	0	0	0	0	0	0	0	0	0	0	0	0	0	0	0	Bacteria;Bacteroidota;Bacteroidia;Sphingobacteriales;
	ASV991	6	0	25	0	0	0	0	0	0	0	0	0	0	0	0	0	0	0	0	0	0	0	0	0	0	0	0	0	0	0	0	0	0	0	0	0	0	0	0	0	0	0	0	0	0	Bacteria;Patescibacteria;Parcubacteria;
	ASV992	4	8	19	0	0	0	0	0	0	0	0	0	0	0	0	0	0	0	0	0	0	0	0	0	0	0	0	0	0	0	0	0	0	0	0	0	0	0	0	0	0	0	0	0	0	Bacteria;Proteobacteria;Gammaproteobacteria;Burkholderiales;Rhodocyclaceae;
	ASV993	6	12	11	0	0	0	0	0	0	0	0	0	0	0	0	0	0	0	0	0	0	0	0	0	0	0	0	0	0	0	0	0	0	0	0	0	0	0	0	0	0	0	0	0	0	Bacteria;Proteobacteria;Alphaproteobacteria;Acetobacterales;Acetobacteraceae;
	ASV994	9	0	31	0	0	0	0	0	0	0	0	0	0	0	0	0	0	0	0	0	0	0	0	0	0	0	0	0	0	0	0	0	0	0	0	0	0	0	0	0	0	0	0	0	0	Bacteria;Verrucomicrobiota;Verrucomicrobiae;Opitutales;Opitutaceae;
	ASV995	7	0	33	0	0	0	0	0	0	0	0	0	0	0	0	0	0	0	0	0	0	0	0	0	0	0	0	0	0	0	0	0	0	0	0	0	0	0	0	3	0	0	1	0	0	Bacteria;Proteobacteria;Alphaproteobacteria;Elsterales;uncultured;
	ASV996	0	0	0	9	0	0	0	0	0	0	0	0	0	0	0	0	0	0	0	0	0	0	0	0	0	0	27	0	0	0	0	0	0	0	0	0	0	0	0	0	0	0	0	0	0	Bacteria;Desulfobacterota;Desulfuromonadia;Geobacterales;Geobacteraceae;Citrifermentans;
	ASV997	15	0	0	0	0	0	0	0	0	0	0	0	0	0	0	0	0	0	0	0	0	0	0	0	0	0	0	0	0	0	0	0	0	0	0	0	0	0	0	0	0	0	0	0	0	Bacteria;Actinobacteriota;Acidimicrobiia;
	ASV998	9	0	0	0	0	0	0	0	0	0	0	0	0	0	0	0	0	0	0	0	0	0	0	0	0	0	0	0	0	0	0	0	0	0	0	0	0	0	0	0	0	0	0	0	0	Bacteria;Acidobacteriota;Acidobacteriae;Subgroup 13;
	ASV999	11	0	0	0	0	0	0	0	0	0	0	0	0	0	0	0	0	0	0	0	0	0	0	0	0	0	0	0	0	0	0	0	0	0	0	0	0	0	0	0	0	0	0	0	0	Bacteria;Nitrospirota;4-29-1;
	ASV1000	11	0	0	0	0	0	0	0	0	0	0	0	0	0	0	0	0	0	0	0	0	2	0	0	0	0	0	0	0	0	0	0	0	0	0	0	0	0	0	0	0	0	0	0	0	Bacteria;Armatimonadota;uncultured;
	ASV1001	12	9	0	0	0	0	0	0	0	0	0	0	0	0	0	0	0	0	0	0	0	0	0	0	0	0	0	0	0	0	0	0	0	0	0	0	0	0	0	0	0	0	0	0	0	Bacteria;Bacteroidota;Bacteroidia;Bacteroidales;Prolixibacteraceae;BSV13;
	ASV1002	11	0	0	0	0	0	0	0	0	0	0	0	0	0	0	0	0	0	0	0	0	0	0	0	0	0	0	0	0	0	0	0	0	0	0	0	0	0	6	0	0	0	0	0	0	Bacteria;Verrucomicrobiota;Chlamydiae;Chlamydiales;Parachlamydiaceae;Candidatus Protochlamydia;
	ASV1003	12	7	0	0	0	0	0	0	0	0	0	0	0	0	0	0	0	2	0	0	0	0	0	0	0	0	0	0	0	0	0	0	0	0	0	0	0	0	0	0	0	0	0	0	0	Bacteria;Proteobacteria;Alphaproteobacteria;Elsterales;uncultured;
	ASV1004	4	16	0	0	0	0	0	0	0	0	0	0	0	0	0	0	0	0	0	0	0	0	0	0	0	0	0	0	0	0	0	0	0	0	0	0	0	0	0	0	0	0	0	0	0	Bacteria;Proteobacteria;Alphaproteobacteria;Rhizobiales;KF-JG30-B3;
	ASV1005	8	7	16	0	0	0	0	0	0	0	0	0	0	0	0	0	0	0	0	0	0	0	0	0	0	0	0	0	0	0	0	0	0	0	0	0	0	0	0	0	0	0	0	0	0	Archaea;Nanoarchaeota;Nanoarchaeia;Woesearchaeales;
	ASV1006	7	12	16	0	0	0	0	0	0	0	0	0	0	0	0	0	0	0	0	0	0	0	0	0	0	0	0	0	0	0	0	0	0	0	0	0	0	0	0	0	0	0	0	0	0	Bacteria;Patescibacteria;Parcubacteria;Candidatus Moranbacteria;
	ASV1007	0	0	0	0	0	0	0	0	0	0	11	8	0	0	0	0	0	4	5	0	0	0	0	0	0	0	0	0	0	0	0	0	0	0	0	0	0	0	0	0	0	0	0	0	0	Bacteria;Proteobacteria;Alphaproteobacteria;Elsterales;
	ASV1008	0	23	33	0	0	0	0	0	0	0	0	0	0	0	0	0	0	0	0	0	0	0	0	0	0	0	0	0	0	0	0	0	0	0	0	0	0	0	0	0	0	0	0	0	0	Bacteria;Acidobacteriota;Acidobacteriae;Bryobacterales;Bryobacteraceae;Bryobacter;
	ASV1009	0	0	0	0	0	0	0	0	0	0	0	0	0	0	0	0	0	0	0	0	0	0	0	0	0	0	1	0	0	0	2	0	0	0	0	0	0	0	0	2	3	3	2	3	0	Bacteria;Firmicutes;Clostridia;Peptostreptococcales-Tissierellales;Anaerovoracaceae;Anaerovorax;
	ASV1010	16	0	0	0	0	0	0	0	0	0	0	0	0	0	0	0	0	0	0	0	0	0	0	0	0	0	0	0	0	0	0	0	0	0	0	0	0	0	0	0	0	0	0	0	0	Bacteria;Verrucomicrobiota;Verrucomicrobiae;Pedosphaerales;Pedosphaeraceae;
	ASV1011	11	10	0	0	0	0	0	0	0	0	0	0	0	0	0	0	2	0	0	0	1	0	0	0	0	0	0	0	0	0	0	0	0	0	0	0	0	0	3	0	0	1	0	0	2	Bacteria;Nitrospirota;Thermodesulfovibrionia;uncultured;
	ASV1012	2	11	13	0	0	0	0	0	0	0	0	0	0	0	0	0	0	0	0	0	5	1	0	0	0	0	1	0	0	0	0	0	0	0	0	0	0	0	0	1	0	0	1	1	0	Bacteria;Chloroflexi;Anaerolineae;SBR1031;
	ASV1013	0	0	0	21	3	0	0	0	0	0	0	0	0	0	0	0	0	0	0	0	0	0	0	0	0	0	0	0	0	0	0	0	0	0	0	0	0	0	0	0	0	0	0	0	0	Bacteria;Firmicutes;Clostridia;Oscillospirales;Ethanoligenenaceae;
	ASV1014	15	0	0	0	0	0	0	0	0	0	0	0	0	0	0	0	0	0	0	0	0	0	0	0	0	0	0	0	0	0	0	0	0	0	0	0	0	0	0	0	0	0	0	0	0	Bacteria;Acidobacteriota;Acidobacteriae;Solibacterales;Solibacteraceae;Candidatus Solibacter;
	ASV1015	14	0	0	0	0	0	0	0	0	0	0	0	0	0	0	0	0	0	0	0	0	0	0	0	0	0	0	0	0	0	0	0	0	0	0	0	0	0	0	0	0	0	0	0	0	Bacteria;Acidobacteriota;Acidobacteriae;Subgroup 2;
	ASV1016	9	0	0	0	0	0	0	0	0	0	0	0	0	0	0	0	0	0	0	0	0	0	0	0	0	0	0	0	0	0	0	3	0	0	0	0	0	0	0	0	0	0	0	0	0	Bacteria;Planctomycetota;Planctomycetes;Pirellulales;Pirellulaceae;uncultured;
	ASV1017	9	0	10	0	0	0	0	0	0	0	0	0	0	0	0	0	0	0	0	0	0	0	0	0	0	0	0	0	0	0	0	0	0	0	0	0	0	0	0	0	0	0	0	0	0	Bacteria;Bacteroidota;Bacteroidia;Sphingobacteriales;AKYH767;
	ASV1018	3	7	0	0	0	0	0	0	0	0	0	0	0	0	0	0	0	0	0	0	0	0	0	0	0	0	0	5	0	0	0	0	0	0	0	0	0	0	0	0	0	5	0	0	0	Bacteria;Actinobacteriota;Acidimicrobiia;uncultured;
	ASV1019	9	26	0	0	0	0	0	0	0	0	0	0	0	0	0	0	0	0	0	0	0	0	0	0	0	0	0	0	0	0	0	0	0	0	0	0	0	0	0	0	0	0	0	0	0	Bacteria;Acidobacteriota;Acidobacteriae;Acidobacteriales;Acidobacteriaceae (Subgroup 1);
	ASV1020	5	10	0	0	0	0	0	0	0	0	0	0	0	0	0	0	0	0	2	0	0	0	0	0	0	0	0	0	0	1	0	0	0	0	0	0	0	0	0	0	0	0	0	0	0	Bacteria;Verrucomicrobiota;Chlamydiae;Chlamydiales;Simkaniaceae;
	ASV1021	5	10	10	0	0	0	0	0	0	0	0	0	0	0	0	0	0	0	2	0	0	3	0	0	0	0	0	0	0	0	0	0	0	0	0	0	0	0	0	0	0	0	0	0	0	Bacteria;Firmicutes;Clostridia;Oscillospirales;Oscillospiraceae;
	ASV1022	0	0	0	0	0	0	0	0	0	0	0	0	0	0	0	0	0	0	0	0	0	0	0	0	3	0	0	0	0	0	0	1	0	6	2	0	0	0	2	0	0	2	0	0	0	Bacteria;Chloroflexi;
	ASV1023	0	0	0	0	0	0	0	0	0	0	0	0	0	0	0	0	0	0	0	0	0	0	0	0	0	0	31	0	0	0	0	0	0	0	0	0	0	0	0	0	0	0	0	0	0	Bacteria;Proteobacteria;Alphaproteobacteria;Rhizobiales;Beijerinckiaceae;
	ASV1024	0	0	0	0	6	7	0	0	0	0	0	0	0	0	0	0	0	0	0	0	0	0	0	0	0	0	0	0	0	0	0	0	0	0	0	0	0	0	0	0	0	0	0	0	0	Bacteria;Firmicutes;Clostridia;Oscillospirales;Ethanoligenenaceae;
	ASV1025	13	0	0	0	0	0	0	0	0	0	0	0	0	0	0	0	0	0	0	0	0	0	0	0	0	0	0	0	0	0	0	0	0	0	0	0	0	0	0	0	0	0	0	0	0	Bacteria;Actinobacteriota;Acidimicrobiia;uncultured;
	ASV1026	12	0	0	0	0	0	0	0	0	0	0	0	0	0	0	0	0	0	0	0	0	0	0	0	0	0	0	0	0	0	0	0	0	0	0	0	0	0	0	0	0	0	0	0	0	Bacteria;Proteobacteria;Gammaproteobacteria;
	ASV1027	7	14	0	0	0	0	0	0	0	0	0	0	0	0	0	0	0	0	0	0	0	0	0	0	0	0	0	0	0	0	0	0	0	0	0	0	0	0	0	0	0	0	0	0	0	Bacteria;Elusimicrobiota;Lineage IIb;
	ASV1028	8	6	0	0	0	0	0	0	0	0	0	0	0	0	0	0	0	0	0	0	0	1	0	0	0	0	0	0	0	0	0	0	0	0	0	0	0	0	0	0	1	0	0	0	0	Bacteria;Verrucomicrobiota;Chlamydiae;Chlamydiales;
	ASV1029	8	0	0	0	0	0	0	0	0	0	0	0	0	0	0	0	0	0	5	0	0	0	0	0	0	0	0	0	0	0	0	0	0	0	0	0	0	0	0	0	0	0	0	0	0	Bacteria;Actinobacteriota;Thermoleophilia;Solirubrobacterales;
	ASV1030	6	0	24	0	0	0	0	0	0	0	0	0	0	0	0	0	0	0	0	0	0	0	0	0	0	0	0	0	0	0	0	0	0	0	0	0	0	0	0	0	0	0	0	0	0	Bacteria;Acidobacteriota;Acidobacteriae;Subgroup 2;
	ASV1031	6	11	16	0	0	0	0	0	0	0	0	0	0	0	0	0	0	0	0	0	0	0	0	0	0	0	0	0	0	0	0	0	0	0	0	0	0	0	0	0	0	0	0	0	0	Bacteria;Firmicutes;Negativicutes;Veillonellales-Selenomonadales;Sporomusaceae;uncultured;
	ASV1032	6	0	23	0	0	0	0	0	0	0	0	0	0	0	0	0	0	0	0	0	0	0	0	0	0	0	0	0	0	0	0	0	5	0	0	0	0	0	0	0	0	0	0	0	0	Bacteria;Verrucomicrobiota;Chlamydiae;Chlamydiales;Simkaniaceae;uncultured;
	ASV1033	6	30	0	0	0	0	0	0	0	0	0	0	0	0	0	0	0	0	0	0	0	0	0	0	0	0	0	0	0	0	0	0	0	0	0	0	0	0	0	0	0	0	0	0	0	Bacteria;Proteobacteria;Gammaproteobacteria;
	ASV1034	0	0	57	0	0	0	0	0	0	0	0	0	0	0	0	0	0	0	0	0	0	0	0	0	0	0	0	0	0	0	0	0	0	0	0	0	0	0	0	0	0	0	0	0	0	Bacteria;Verrucomicrobiota;Chlamydiae;Chlamydiales;Parachlamydiaceae;
	ASV1035	11	0	0	0	0	0	0	0	0	0	0	0	0	0	0	0	0	0	0	0	0	0	0	0	0	0	0	0	0	0	0	0	0	0	0	0	0	0	0	0	0	0	0	0	0	Bacteria;Acidobacteriota;Acidobacteriae;Acidobacteriales;uncultured;
	ASV1036	11	0	0	0	0	0	0	0	0	0	0	0	0	0	0	0	0	0	0	0	0	0	0	0	0	0	0	0	0	0	0	0	0	0	0	0	0	0	0	0	0	0	0	0	0	Bacteria;Proteobacteria;Gammaproteobacteria;Gammaproteobacteria Incertae Sedis;Unknown Family;Candidatus Berkiella;
	ASV1037	11	0	0	0	0	0	0	0	0	0	0	0	0	0	0	0	0	0	0	0	0	0	0	0	0	0	0	0	0	0	0	0	0	0	0	0	0	0	0	0	0	0	0	0	0	Bacteria;Verrucomicrobiota;Omnitrophia;Omnitrophales;Omnitrophaceae;Candidatus Omnitrophus;
	ASV1038	10	0	0	0	0	0	0	0	0	0	0	0	0	0	0	0	0	0	0	0	0	0	0	0	0	0	0	0	0	0	0	0	0	0	0	0	0	0	0	0	0	0	0	0	0	Bacteria;Planctomycetota;Planctomycetes;Pirellulales;Pirellulaceae;uncultured;
	ASV1039	12	0	0	0	0	0	0	0	0	0	0	0	0	0	0	0	0	0	0	0	0	0	0	0	0	0	0	0	0	0	0	0	0	0	0	0	0	0	0	0	0	0	0	0	0	Bacteria;Chloroflexi;Anaerolineae;Anaerolineales;Anaerolineaceae;uncultured;
	ASV1040	10	8	0	0	0	0	0	0	0	0	0	0	0	0	0	0	0	0	0	0	0	0	0	0	0	0	0	0	0	0	0	0	0	0	0	0	0	0	0	0	0	0	0	0	0	Bacteria;Verrucomicrobiota;Chlamydiae;Chlamydiales;Parachlamydiaceae;
	ASV1041	6	5	0	2	0	0	0	0	0	2	0	0	0	0	0	0	0	0	0	0	0	0	0	0	0	0	0	0	0	0	0	0	0	0	0	0	0	0	0	0	0	1	1	0	0	Bacteria;Proteobacteria;Gammaproteobacteria;Gammaproteobacteria Incertae Sedis;Unknown Family;Candidatus Berkiella;
	ASV1042	7	12	13	0	0	0	0	0	0	0	0	0	0	0	0	0	0	0	0	0	0	0	0	0	0	0	0	0	0	0	0	0	0	0	0	0	0	0	0	0	0	0	0	0	0	Archaea;Nanoarchaeota;Nanoarchaeia;Woesearchaeales;
	ASV1043	0	0	0	0	0	0	0	0	0	2	0	0	0	0	0	0	0	0	3	0	0	2	0	0	0	0	0	6	0	0	0	0	0	5	0	0	0	0	0	4	0	0	2	0	0	Bacteria;Proteobacteria;Alphaproteobacteria;SAR11 clade;Clade III;
	ASV1044	0	0	0	8	8	12	0	0	0	0	0	0	0	0	0	0	0	0	0	0	0	0	0	0	0	0	0	0	0	0	0	0	0	0	0	0	0	0	0	0	0	0	0	0	0	Bacteria;Proteobacteria;Alphaproteobacteria;Caulobacterales;Caulobacteraceae;Asticcacaulis;
	ASV1045	9	0	0	0	0	0	0	0	0	0	0	0	0	0	0	0	0	0	0	0	0	0	0	0	0	0	0	0	0	0	0	0	0	0	0	0	0	0	0	0	0	0	0	0	0	Bacteria;Acidobacteriota;Acidobacteriae;Acidobacteriales;uncultured;
	ASV1046	13	0	0	0	0	0	0	0	0	0	0	0	0	0	0	0	0	0	0	0	0	0	0	0	0	0	0	0	0	0	0	0	0	0	0	0	0	0	0	0	0	0	0	0	0	Bacteria;Spirochaetota;Spirochaetia;Spirochaetales;Spirochaetaceae;Spirochaeta;
	ASV1047	11	0	0	0	0	0	0	0	0	0	0	0	0	0	0	0	0	0	0	0	0	0	0	0	0	0	0	0	0	0	0	0	0	0	0	0	0	0	0	0	0	0	0	0	0	Bacteria;Planctomycetota;Planctomycetes;Pirellulales;Pirellulaceae;uncultured;
	ASV1048	8	0	0	0	0	0	0	0	0	0	0	0	0	0	0	0	0	0	0	0	0	0	0	0	0	0	0	0	0	0	0	0	0	0	0	0	0	0	0	0	0	0	0	0	0	Archaea;Crenarchaeota;Nitrososphaeria;Group 1.1c;
	ASV1049	8	0	0	0	0	0	0	0	0	0	0	0	0	0	0	0	0	0	0	0	0	0	0	0	0	0	0	0	0	0	0	0	0	0	0	0	0	0	0	0	0	0	0	0	0	Bacteria;Verrucomicrobiota;Verrucomicrobiae;Pedosphaerales;Pedosphaeraceae;Ellin516;
	ASV1050	8	0	0	0	0	0	0	0	0	0	0	0	0	0	0	0	0	0	0	0	0	0	0	0	0	0	0	0	0	0	0	0	0	0	1	0	0	0	0	0	0	0	0	0	0	Bacteria;Verrucomicrobiota;Verrucomicrobiae;Pedosphaerales;Pedosphaeraceae;ADurb.Bin063-1;
	ASV1051	10	0	8	0	0	0	0	0	0	0	0	0	0	0	0	0	0	0	0	0	0	0	0	0	0	0	0	0	0	0	0	0	0	0	0	0	0	0	0	0	0	0	0	0	0	Bacteria;Verrucomicrobiota;Verrucomicrobiae;Pedosphaerales;Pedosphaeraceae;
	ASV1052	10	13	0	0	0	0	0	0	0	0	0	0	0	0	0	0	0	0	0	0	0	0	0	0	0	0	0	0	0	0	0	0	0	0	0	0	0	0	0	0	0	0	0	0	0	Bacteria;Acidobacteriota;Acidobacteriae;Subgroup 13;
	ASV1053	7	0	0	0	0	0	0	0	0	0	0	0	0	0	0	0	0	0	0	0	0	0	0	0	0	0	2	0	0	0	0	0	0	0	0	0	0	0	0	0	0	0	1	0	0	Bacteria;Chloroflexi;Anaerolineae;Anaerolineales;Anaerolineaceae;
	ASV1054	6	19	0	0	0	0	0	0	0	0	0	0	0	0	0	0	0	0	0	0	0	0	0	0	0	0	0	0	0	0	0	0	0	0	0	0	0	0	0	0	0	0	0	0	0	Bacteria;Myxococcota;Myxococcia;Myxococcales;Anaeromyxobacteraceae;Anaeromyxobacter;
	ASV1055	9	9	12	0	0	0	0	0	0	0	0	0	0	0	0	0	0	0	0	0	0	0	0	0	0	0	0	0	0	0	0	0	0	0	0	0	0	0	0	0	0	0	0	0	0	Bacteria;Spirochaetota;Spirochaetia;Spirochaetales;Spirochaetaceae;Spirochaeta;
	ASV1056	4	0	0	0	0	0	0	0	0	0	0	0	0	0	0	0	0	1	0	0	6	0	0	0	0	0	0	0	0	0	0	0	0	0	0	0	0	0	8	0	0	0	0	0	0	Bacteria;Acidobacteriota;Acidobacteriae;AKIW659;
	ASV1057	0	0	0	0	0	0	0	0	0	0	0	0	0	0	0	0	0	0	8	0	0	0	0	0	0	0	0	0	0	6	0	0	0	0	0	0	0	0	0	0	0	0	5	0	0	Bacteria;Proteobacteria;Gammaproteobacteria;JG36-TzT-191;
	ASV1058	0	0	0	0	0	0	0	0	0	0	0	0	0	0	0	0	0	0	0	2	0	3	0	0	0	1	3	0	0	0	1	1	3	3	0	0	3	0	2	0	0	2	1	0	0	Bacteria;Proteobacteria;Alphaproteobacteria;Rickettsiales;Mitochondria;
	ASV1059	14	0	0	0	0	0	0	0	0	0	0	0	0	0	0	0	0	0	0	0	0	0	0	0	0	0	0	0	0	0	0	0	0	0	0	0	0	0	0	0	0	0	0	0	0	Bacteria;Desulfobacterota;Desulfomonilia;Desulfomonilales;Desulfomonilaceae;Desulfomonile;
	ASV1060	14	0	0	0	0	0	0	0	0	0	0	0	0	0	0	0	0	0	0	0	0	0	0	0	0	0	0	0	0	0	0	0	0	0	0	0	0	0	0	0	0	0	0	0	0	Bacteria;Proteobacteria;Gammaproteobacteria;Burkholderiales;Nitrosomonadaceae;GOUTA6;
	ASV1061	13	0	0	0	0	0	0	0	0	0	0	0	0	0	0	0	0	0	0	0	0	0	0	0	0	0	0	0	0	0	0	0	0	0	0	0	0	0	0	0	0	0	0	0	0	Bacteria;Proteobacteria;Alphaproteobacteria;Rhizobiales;Beijerinckiaceae;uncultured;
	ASV1062	16	0	3	0	0	0	0	0	0	0	0	0	0	0	0	0	0	0	0	0	0	0	0	0	0	0	0	0	0	0	0	0	0	0	0	0	0	0	0	0	0	0	0	0	0	Bacteria;Bdellovibrionota;Oligoflexia;Oligoflexales;Oligoflexaceae;uncultured;
	ASV1063	12	7	0	0	1	0	0	0	1	0	0	0	0	0	0	0	0	0	0	0	0	0	0	0	0	0	0	0	0	0	0	0	0	0	0	0	0	0	0	0	0	0	0	0	0	Bacteria;Planctomycetota;Planctomycetes;Pirellulales;Pirellulaceae;uncultured;
	ASV1064	3	0	0	0	0	0	0	0	0	0	0	0	0	0	0	0	0	0	0	0	0	0	0	0	0	0	0	0	0	0	0	0	0	0	0	0	0	0	7	0	0	0	0	0	0	Bacteria;Desulfobacterota;Syntrophobacteria;Syntrophobacterales;Syntrophobacteraceae;Syntrophobacter;
	ASV1065	6	12	8	0	0	0	0	0	0	0	0	0	0	0	0	0	0	0	0	0	0	0	0	0	0	0	0	0	0	0	0	0	0	0	0	0	0	0	0	0	0	0	0	0	0	Bacteria;Bacteroidota;Bacteroidia;Sphingobacteriales;
	ASV1066	0	0	18	0	0	0	0	7	0	0	0	0	0	0	0	13	0	0	0	0	0	0	0	0	0	0	0	0	0	0	0	0	0	0	0	0	0	0	0	0	0	0	0	0	0	Bacteria;Desulfobacterota;Desulfobaccia;Desulfobaccales;Desulfobaccaceae;Desulfobacca;
	ASV1067	0	0	0	0	0	0	0	7	5	7	0	0	0	0	0	0	0	0	0	0	0	0	0	0	0	0	0	0	0	0	0	0	0	0	0	0	0	0	0	0	0	0	0	0	0	Bacteria;Firmicutes;Clostridia;Oscillospirales;Ethanoligenenaceae;Ethanoligenens;
	ASV1068	0	0	0	0	0	0	0	0	0	0	0	1	0	0	0	0	0	0	0	0	0	6	0	0	0	8	8	0	0	0	0	0	0	6	0	0	0	0	5	0	0	0	0	0	0	Bacteria;Bdellovibrionota;Oligoflexia;0319-6G20;
	ASV1069	0	0	0	0	0	0	0	0	0	0	0	0	0	10	6	0	0	0	6	0	0	0	0	0	0	0	0	0	0	0	0	0	0	0	0	0	0	0	0	0	0	0	0	0	0	Bacteria;Firmicutes;Clostridia;Oscillospirales;Ethanoligenenaceae;Ethanoligenens;
	ASV1070	0	46	0	0	0	0	0	0	0	0	0	0	0	0	0	0	0	0	0	0	0	0	0	0	0	0	0	0	0	0	0	0	0	0	0	0	0	0	0	0	0	0	0	0	0	Bacteria;Acidobacteriota;Acidobacteriae;Solibacterales;Solibacteraceae;Candidatus Solibacter;
	ASV1071	13	0	0	0	0	0	0	0	0	0	0	0	0	0	0	0	0	0	0	0	0	0	0	0	0	0	0	0	0	0	0	0	0	0	0	0	0	0	0	0	0	0	0	0	0	Bacteria;Chloroflexi;Ktedonobacteria;Ktedonobacterales;Ktedonobacteraceae;HSB OF53-F07;
	ASV1072	12	0	0	0	0	0	0	0	0	0	0	0	0	0	0	0	0	0	0	0	0	0	0	0	0	0	0	0	0	0	0	0	0	0	0	0	0	0	0	0	0	0	0	0	0	Bacteria;Acidobacteriota;Acidobacteriae;Bryobacterales;Bryobacteraceae;Bryobacter;
	ASV1073	10	0	0	0	0	0	0	0	0	0	0	0	0	0	0	0	0	0	0	0	0	0	0	0	0	0	0	0	0	0	0	0	0	0	0	0	0	0	0	0	0	0	0	0	0	Archaea;Crenarchaeota;Nitrososphaeria;Group 1.1c;
	ASV1074	10	0	6	0	0	0	0	0	0	0	0	0	0	0	0	0	0	0	0	0	0	0	0	0	0	0	0	0	0	0	0	0	0	0	0	0	0	0	0	0	0	0	0	0	0	Bacteria;RCP2-54;
	ASV1075	8	0	5	0	0	0	0	0	0	1	0	0	0	0	0	0	0	0	0	0	0	0	0	0	0	0	0	0	0	0	0	0	0	0	0	0	0	0	0	0	0	0	0	0	0	Bacteria;Nitrospirota;Nitrospiria;Nitrospirales;Nitrospiraceae;Nitrospira;
	ASV1076	10	9	4	0	0	0	0	0	0	0	0	0	0	0	0	0	0	0	0	0	0	0	0	0	0	0	0	0	0	0	0	0	0	0	0	0	0	0	0	0	0	0	0	0	0	Bacteria;Zixibacteria;
	ASV1077	7	3	9	0	0	0	0	0	0	0	0	0	0	0	0	0	0	0	0	0	0	0	0	0	0	0	0	0	0	0	0	0	0	0	0	0	0	0	0	0	0	0	0	0	0	Bacteria;Bacteroidota;Ignavibacteria;SJA-28;
	ASV1078	4	0	0	0	0	0	0	0	0	8	0	0	0	0	0	0	0	0	0	0	0	0	0	0	0	0	0	2	0	0	0	0	0	0	0	0	0	0	0	0	0	0	0	0	0	Bacteria;Verrucomicrobiota;Chlamydiae;Chlamydiales;Simkaniaceae;uncultured;
	ASV1079	9	10	12	0	0	0	0	0	0	0	0	0	0	0	0	0	0	0	0	0	0	0	0	0	0	0	0	0	0	0	0	0	0	0	0	0	0	0	0	0	0	0	0	0	0	Bacteria;Chloroflexi;Anaerolineae;RBG-13-54-9;
	ASV1080	0	0	0	0	0	0	0	0	0	0	0	0	0	19	0	0	0	0	0	0	0	0	0	0	0	0	0	0	0	0	0	0	0	0	0	0	0	0	0	0	0	0	0	0	0	Bacteria;Firmicutes;Clostridia;Clostridiales;Clostridiaceae;Clostridium sensu stricto 9;
	ASV1081	0	0	0	2	0	0	0	0	0	0	0	0	0	0	4	0	0	0	0	0	0	1	0	0	0	0	1	0	0	0	0	0	0	0	0	0	0	0	0	0	0	0	1	0	0	Bacteria;Chloroflexi;Anaerolineae;Anaerolineales;Anaerolineaceae;Leptolinea;
	ASV1082	7	0	0	0	0	0	0	0	0	1	0	0	0	0	0	0	0	0	0	0	0	0	0	0	0	0	0	0	0	0	0	0	0	0	0	0	0	0	0	0	0	0	0	0	0	Archaea;Thermoplasmatota;Thermoplasmata;uncultured;
	ASV1083	10	0	0	0	0	0	0	0	0	0	0	0	0	0	0	0	0	0	0	0	0	0	0	0	0	5	0	0	0	0	0	0	0	0	0	0	0	0	0	0	0	0	0	0	0	Archaea;Crenarchaeota;Nitrososphaeria;Group 1.1c;
	ASV1084	9	0	10	0	0	0	0	0	0	0	0	0	0	0	0	0	0	0	0	0	0	0	0	0	0	0	0	0	0	0	0	0	0	0	0	0	0	0	0	0	0	0	0	0	0	Bacteria;Planctomycetota;Planctomycetes;Pirellulales;Pirellulaceae;uncultured;
	ASV1085	6	0	0	0	0	0	0	0	0	4	0	0	0	0	0	0	0	0	0	0	0	0	0	0	0	0	0	0	0	0	0	0	0	0	0	0	0	2	0	0	0	0	0	0	0	Bacteria;Planctomycetota;Planctomycetes;Pirellulales;Pirellulaceae;uncultured;
	ASV1086	10	0	7	0	0	0	0	1	0	0	0	0	0	1	0	0	0	0	0	0	0	0	0	0	0	0	0	0	0	0	0	0	0	0	0	0	0	0	0	0	0	0	0	0	0	Bacteria;Acidobacteriota;Thermoanaerobaculia;Thermoanaerobaculales;Thermoanaerobaculaceae;Thermoanaerobaculum;
	ASV1087	8	0	17	0	0	0	0	0	0	0	0	0	0	0	0	0	0	0	0	0	0	0	0	0	0	0	0	0	0	0	0	0	0	0	0	0	0	0	0	0	0	0	0	0	0	Bacteria;Verrucomicrobiota;Verrucomicrobiae;Opitutales;Opitutaceae;Opitutus;
	ASV1088	4	13	0	0	0	0	0	0	0	0	0	0	0	0	0	0	0	0	0	0	0	0	0	0	0	0	0	0	0	0	0	0	0	0	0	0	0	0	0	0	0	0	0	0	0	Bacteria;Verrucomicrobiota;Verrucomicrobiae;Pedosphaerales;Pedosphaeraceae;
	ASV1089	6	16	0	0	0	0	0	0	0	0	0	0	0	0	0	0	0	0	0	0	0	0	0	0	0	0	0	0	0	0	0	0	0	0	0	0	0	0	0	0	0	0	0	0	0	Bacteria;Acidobacteriota;Acidobacteriae;Bryobacterales;Bryobacteraceae;Bryobacter;
	ASV1090	12	21	0	0	0	0	0	0	0	0	0	0	0	0	0	0	0	0	0	0	0	0	0	0	0	0	0	0	0	0	0	0	0	0	0	0	0	0	0	0	0	0	0	0	0	Bacteria;Bacteroidota;Bacteroidia;Chitinophagales;37-13;
	ASV1091	5	11	12	0	0	0	0	0	0	0	0	0	0	0	0	0	0	0	0	0	0	0	0	0	0	0	0	0	0	0	0	0	0	0	0	0	0	0	0	0	0	0	0	0	0	Bacteria;MBNT15;
	ASV1092	6	0	0	0	0	0	0	0	0	0	0	0	0	0	0	0	0	0	0	0	0	1	0	0	0	0	0	3	0	0	0	0	0	0	0	0	0	0	0	0	0	1	2	0	0	Bacteria;Acidobacteriota;Acidobacteriae;Acidobacteriales;Acidobacteriaceae (Subgroup 1);Occallatibacter;
	ASV1093	5	8	10	0	0	0	0	0	1	3	0	0	0	0	0	0	0	0	0	0	0	0	0	0	0	0	0	0	0	0	0	0	0	0	0	0	0	0	0	0	0	0	0	0	0	Archaea;Nanoarchaeota;Nanoarchaeia;Woesearchaeales;SCGC AAA011-D5;
	ASV1094	5	0	14	2	0	0	0	0	0	0	0	0	0	0	0	0	0	0	0	0	0	0	0	0	0	2	0	0	0	0	0	0	0	0	0	0	0	0	0	3	0	4	0	0	0	Bacteria;Verrucomicrobiota;Chlamydiae;Chlamydiales;
	ASV1095	0	0	0	0	4	0	0	0	0	0	1	0	0	0	0	0	4	0	1	0	0	0	0	0	0	0	0	0	0	0	0	0	0	3	0	0	0	0	0	0	0	0	0	0	0	Bacteria;Acidobacteriota;Acidobacteriae;Acidobacteriales;Acidobacteriaceae (Subgroup 1);Occallatibacter;
	ASV1096	0	0	0	0	0	0	0	0	0	0	0	0	0	0	0	0	0	0	0	0	0	0	0	0	0	0	0	5	0	0	0	0	0	0	0	0	0	0	0	0	0	0	3	0	0	Bacteria;Actinobacteriota;Actinobacteria;Frankiales;Sporichthyaceae;hgcI clade;
	ASV1097	0	0	0	0	0	0	0	0	0	0	0	0	0	0	0	0	0	0	0	0	0	0	0	0	0	0	3	0	0	0	5	0	0	0	0	0	0	0	0	0	0	0	0	5	0	Bacteria;Verrucomicrobiota;Verrucomicrobiae;Opitutales;Opitutaceae;
	ASV1098	11	0	0	0	0	0	0	0	0	0	0	0	0	0	0	0	0	0	0	0	0	0	0	0	0	0	0	0	0	0	0	0	0	0	0	0	0	0	0	0	0	0	0	0	0	Bacteria;Desulfobacterota;Syntrophia;Syntrophales;Smithellaceae;Smithella;
	ASV1099	13	0	0	0	0	0	0	0	0	0	0	0	0	0	0	0	0	0	0	0	0	0	0	0	0	0	0	3	0	0	0	0	0	0	0	0	0	0	0	0	0	0	0	0	0	Bacteria;Desulfobacterota;Syntrophorhabdia;Syntrophorhabdales;Syntrophorhabdaceae;Syntrophorhabdus;
	ASV1100	12	0	0	0	0	0	0	0	0	0	0	0	0	0	0	0	0	0	0	0	0	0	0	0	0	0	0	0	0	0	4	0	0	0	0	0	0	0	0	0	0	0	0	0	0	Bacteria;Proteobacteria;Alphaproteobacteria;Elsterales;uncultured;
	ASV1101	10	10	0	0	0	0	0	0	0	0	0	0	0	0	0	0	0	0	0	0	0	0	0	0	0	0	0	0	0	0	0	0	0	0	0	0	0	0	0	0	0	0	0	0	0	Bacteria;Acidobacteriota;Acidobacteriae;Solibacterales;Solibacteraceae;Candidatus Solibacter;
	ASV1102	7	14	0	0	0	0	0	0	0	0	0	0	0	0	0	0	0	0	0	0	0	0	0	0	0	0	0	0	0	0	0	0	0	0	0	0	0	0	0	0	0	0	0	0	0	Bacteria;Proteobacteria;Alphaproteobacteria;Rhodospirillales;Magnetospirillaceae;
	ASV1103	0	0	0	10	0	0	0	0	8	0	0	0	0	0	0	0	0	0	0	0	0	0	0	0	0	0	0	0	0	0	0	0	0	0	0	0	0	0	0	0	0	0	0	0	0	Bacteria;Firmicutes;Clostridia;Oscillospirales;Ethanoligenenaceae;
	ASV1104	0	0	0	0	0	0	0	0	0	0	0	0	0	0	0	0	0	0	0	0	0	0	0	0	0	0	0	0	0	0	0	0	0	0	0	0	0	0	0	6	0	0	0	0	9	Bacteria;Chloroflexi;KD4-96;
	ASV1105	11	0	0	0	0	0	0	0	0	0	0	0	0	0	0	0	0	0	0	0	0	0	0	0	0	0	0	0	0	0	0	0	0	0	0	0	0	0	0	0	0	0	0	0	0	Bacteria;Proteobacteria;Alphaproteobacteria;Acetobacterales;Acetobacteraceae;uncultured;
	ASV1106	9	0	0	0	0	0	0	0	0	0	0	0	0	0	0	2	0	0	0	0	0	0	0	0	0	0	0	0	0	0	0	0	0	0	0	0	0	0	0	0	0	0	0	0	0	Bacteria;Actinobacteriota;Thermoleophilia;Gaiellales;uncultured;
	ASV1107	6	7	0	0	0	0	0	0	0	0	0	0	0	0	0	0	0	0	0	0	0	0	0	0	0	0	0	0	0	0	0	0	0	0	0	0	0	0	0	0	0	0	0	0	0	Bacteria;Proteobacteria;Alphaproteobacteria;Caulobacterales;Caulobacteraceae;
	ASV1108	5	9	0	0	0	0	0	0	0	0	0	0	0	0	0	0	0	0	0	0	0	0	0	0	0	0	0	0	0	0	0	0	0	0	0	0	0	0	0	0	0	0	0	0	0	Bacteria;
	ASV1109	9	14	0	0	0	0	0	0	0	0	0	0	0	0	0	0	0	0	0	0	0	0	0	0	0	0	0	0	0	0	0	0	0	0	0	0	0	0	0	0	0	0	0	0	0	Bacteria;Verrucomicrobiota;Chlamydiae;Chlamydiales;Parachlamydiaceae;Candidatus Protochlamydia;
	ASV1110	5	0	4	0	0	0	0	0	0	0	4	0	0	0	0	0	0	0	0	0	0	0	0	0	0	0	0	0	0	0	0	0	2	0	0	0	0	0	0	0	0	0	0	0	0	Bacteria;Proteobacteria;Gammaproteobacteria;Diplorickettsiales;Diplorickettsiaceae;uncultured;
	ASV1111	5	0	0	0	0	0	0	0	0	0	1	0	0	0	0	0	0	0	0	0	0	0	0	0	0	0	0	0	0	3	0	0	0	0	0	0	0	0	0	0	0	0	2	0	0	Bacteria;Proteobacteria;Gammaproteobacteria;
	ASV1112	5	10	13	0	0	0	0	0	0	0	0	0	0	0	0	0	0	0	0	0	0	0	0	0	0	0	0	0	0	0	0	0	0	0	0	0	0	0	0	0	0	0	0	0	0	Bacteria;Acidobacteriota;Acidobacteriae;
	ASV1113	3	9	0	11	0	0	0	0	0	0	0	0	0	0	0	0	0	0	0	0	0	0	0	0	0	0	0	0	0	0	0	0	0	0	0	0	0	0	0	0	0	0	0	0	0	Bacteria;Firmicutes;Clostridia;Clostridiales;Clostridiaceae;Clostridium sensu stricto 12;
	ASV1114	0	0	0	0	8	0	0	0	0	0	0	0	0	0	0	0	0	0	0	0	0	0	0	0	0	0	0	0	0	0	0	0	0	0	0	0	0	4	0	0	0	0	4	0	0	Bacteria;Proteobacteria;Gammaproteobacteria;Burkholderiales;Burkholderiaceae;
	ASV1115	11	0	0	0	0	0	0	0	0	0	0	0	0	0	0	0	0	0	0	0	0	0	0	0	0	0	0	0	0	0	0	0	0	0	0	0	0	0	0	0	0	0	0	0	0	Bacteria;Myxococcota;Polyangia;Polyangiales;Polyangiaceae;Pajaroellobacter;
	ASV1116	8	0	0	0	0	0	0	0	0	0	0	0	0	0	0	0	0	0	0	0	0	0	0	0	0	0	0	0	0	0	0	0	0	0	0	0	0	0	0	0	0	0	0	0	0	Bacteria;Acidobacteriota;Acidobacteriae;Solibacterales;Solibacteraceae;Candidatus Solibacter;
	ASV1117	14	0	0	0	0	0	0	0	0	0	0	0	0	0	0	0	0	0	0	0	0	0	0	0	0	0	0	0	0	0	0	0	0	0	0	0	0	0	0	0	0	0	0	0	0	Bacteria;Desulfobacterota;Syntrophorhabdia;Syntrophorhabdales;Syntrophorhabdaceae;Syntrophorhabdus;
	ASV1118	7	0	0	0	0	0	0	0	0	0	0	0	0	0	0	0	0	0	0	0	0	0	0	0	0	0	0	0	0	0	0	0	0	0	0	0	0	0	0	0	0	0	0	0	0	Archaea;Crenarchaeota;Nitrososphaeria;Group 1.1c;
	ASV1119	10	0	0	0	0	0	0	0	0	0	0	0	0	0	0	0	0	0	0	0	0	0	0	0	0	0	0	0	0	0	0	0	0	0	0	0	0	0	0	0	0	0	0	0	0	Bacteria;Verrucomicrobiota;Verrucomicrobiae;Pedosphaerales;Pedosphaeraceae;uncultured;
	ASV1120	12	0	0	0	0	0	0	0	0	0	0	0	0	0	0	0	0	0	0	0	0	0	0	0	0	0	0	0	0	0	0	0	0	0	0	0	0	0	0	0	0	0	0	0	0	Bacteria;Actinobacteriota;Thermoleophilia;Solirubrobacterales;Solirubrobacteraceae;Conexibacter;
	ASV1121	12	0	0	0	0	0	0	0	0	0	0	0	0	0	0	0	0	0	0	0	0	0	0	0	0	0	0	0	0	0	0	0	0	0	0	0	0	0	0	0	0	0	0	0	0	Bacteria;Verrucomicrobiota;Verrucomicrobiae;Pedosphaerales;Pedosphaeraceae;
	ASV1122	8	0	0	0	0	0	0	0	0	0	0	0	0	0	0	0	0	0	0	0	0	0	0	0	0	0	0	0	0	0	0	0	0	0	0	0	0	0	0	0	0	0	0	0	0	Bacteria;Bacteroidota;Kryptonia;Kryptoniales;BSV26;
	ASV1123	12	0	0	0	0	0	0	0	0	0	0	0	0	0	0	2	0	0	0	0	0	0	0	0	0	0	0	0	0	0	0	0	0	0	0	0	0	0	0	0	0	0	0	0	0	Bacteria;Planctomycetota;Planctomycetes;Planctomycetales;uncultured;
	ASV1124	7	0	5	0	0	0	0	0	0	0	0	0	0	0	0	0	0	0	0	0	0	0	0	0	0	0	0	0	0	0	0	0	0	0	0	0	0	0	0	0	0	0	0	0	0	Bacteria;Desulfobacterota;Syntrophorhabdia;Syntrophorhabdales;Syntrophorhabdaceae;Syntrophorhabdus;
	ASV1125	9	0	9	0	0	0	0	0	0	0	0	0	0	0	0	0	0	0	0	0	0	0	0	0	0	0	0	0	0	0	0	0	0	0	0	0	0	0	0	0	0	0	0	0	0	Bacteria;Patescibacteria;Parcubacteria;
	ASV1126	8	0	16	0	0	0	0	0	0	0	0	0	0	0	0	0	0	0	0	0	0	0	0	0	0	0	0	0	0	0	0	0	0	0	0	0	0	0	0	0	0	0	0	0	0	Bacteria;Firmicutes;Bacilli;Bacillales;Bacillaceae;Bacillus;
	ASV1127	5	9	11	0	0	0	0	0	0	0	0	0	0	0	0	0	0	0	0	0	0	0	0	0	0	0	0	0	0	0	0	0	0	0	0	0	0	0	0	0	0	0	0	0	0	Bacteria;Patescibacteria;Parcubacteria;Candidatus Adlerbacteria;
	ASV1128	9	3	15	0	0	0	0	0	0	0	0	0	0	0	0	0	0	0	0	0	0	0	0	0	0	0	0	0	0	0	0	0	0	0	0	0	0	0	0	0	0	0	0	0	0	Bacteria;Verrucomicrobiota;Verrucomicrobiae;Opitutales;Puniceicoccaceae;
	ASV1129	5	21	0	0	0	0	0	0	0	0	0	0	0	0	0	0	0	0	0	0	0	0	0	0	0	0	0	0	0	0	0	0	0	0	0	0	0	0	0	0	0	0	0	0	0	Bacteria;Acidobacteriota;Vicinamibacteria;Vicinamibacterales;uncultured;
	ASV1130	5	12	15	0	0	0	0	0	0	0	0	0	0	0	0	0	0	0	0	0	0	0	0	0	0	0	0	0	0	0	0	0	0	0	0	0	0	0	0	0	0	0	0	0	0	Bacteria;Acidobacteriota;Acidobacteriae;Solibacterales;Solibacteraceae;Candidatus Solibacter;
	ASV1131	4	26	0	0	0	0	0	0	0	0	0	0	0	0	0	0	0	0	0	0	0	0	0	0	0	0	0	0	0	0	0	0	0	0	0	0	0	0	0	0	0	0	0	0	0	Bacteria;Armatimonadota;Fimbriimonadia;Fimbriimonadales;Fimbriimonadaceae;
	ASV1132	0	0	0	0	0	0	0	0	0	0	0	0	6	6	0	0	0	0	0	0	0	0	0	0	0	0	0	0	3	0	0	0	0	0	0	0	1	0	1	0	0	0	0	0	0	Bacteria;Verrucomicrobiota;Verrucomicrobiae;Methylacidiphilales;Methylacidiphilaceae;uncultured;
	ASV1133	0	0	0	0	0	0	0	0	0	0	0	0	0	0	0	0	0	0	0	0	0	0	0	0	0	0	0	0	0	0	0	0	0	0	0	0	18	0	0	0	0	0	0	0	0	Bacteria;Proteobacteria;Alphaproteobacteria;Acetobacterales;Acetobacteraceae;uncultured;
	ASV1134	0	0	0	6	3	0	0	0	0	0	0	0	0	0	0	0	0	0	0	0	0	0	0	0	0	0	0	0	0	0	0	0	0	0	0	0	0	0	0	0	0	0	4	0	0	Bacteria;Actinobacteriota;Actinobacteria;Corynebacteriales;Mycobacteriaceae;Mycobacterium;
	ASV1135	4	0	0	0	0	0	0	0	0	0	0	0	0	0	0	0	0	0	0	0	0	0	0	0	0	0	0	0	0	0	0	0	0	0	0	0	0	0	0	0	0	0	0	0	0	Bacteria;Acidobacteriota;Acidobacteriae;Bryobacterales;Bryobacteraceae;Bryobacter;
	ASV1136	14	0	0	0	0	0	0	0	0	0	0	0	0	0	0	0	0	0	0	0	0	0	0	0	0	0	0	0	0	0	0	0	0	0	0	0	0	0	0	0	0	0	0	0	0	Bacteria;Verrucomicrobiota;Chlamydiae;Chlamydiales;cvE6;
	ASV1137	14	0	0	0	0	0	0	0	0	0	0	0	0	0	0	0	0	0	0	0	0	0	0	0	0	0	0	0	0	0	0	0	0	0	0	0	0	0	0	0	0	0	0	0	0	Bacteria;RCP2-54;
	ASV1138	12	0	0	0	0	0	0	0	0	0	0	0	0	0	0	0	0	0	0	0	0	0	0	0	0	0	0	0	0	0	0	0	0	0	0	0	0	0	0	0	0	0	0	0	0	Bacteria;Planctomycetota;Planctomycetes;Pirellulales;Pirellulaceae;
	ASV1139	10	4	0	0	0	0	0	0	0	0	0	0	0	0	0	0	0	0	0	0	0	0	0	0	0	0	0	0	0	0	0	0	0	0	0	0	0	0	0	0	0	0	0	0	0	Bacteria;Chloroflexi;Dehalococcoidia;
	ASV1140	4	10	0	0	0	0	0	0	0	0	0	0	0	0	0	0	0	0	0	0	0	0	0	0	0	0	0	0	0	0	0	0	0	0	0	0	0	0	0	0	0	0	0	0	3	Bacteria;Acidobacteriota;Acidobacteriae;Solibacterales;Solibacteraceae;Candidatus Solibacter;
	ASV1141	5	0	21	0	0	0	0	0	0	0	0	0	0	0	0	0	0	0	0	0	0	0	0	0	0	0	0	0	0	0	0	0	0	0	0	0	0	0	0	0	0	0	0	0	0	Archaea;Crenarchaeota;Nitrososphaeria;Group 1.1c;
	ASV1142	5	11	13	0	0	0	0	0	0	0	0	0	0	0	0	0	0	0	0	0	0	0	0	0	0	0	0	0	0	0	0	0	0	0	0	0	0	0	0	0	0	0	0	0	0	Bacteria;Proteobacteria;Alphaproteobacteria;Holosporales;Holosporaceae;uncultured;
	ASV1143	0	0	0	0	0	0	0	0	5	1	0	0	1	1	0	0	0	0	3	0	0	0	0	0	0	0	0	0	0	0	0	0	0	1	0	0	1	0	0	0	3	0	0	0	0	Bacteria;Proteobacteria;Gammaproteobacteria;Diplorickettsiales;Diplorickettsiaceae;uncultured;
	ASV1144	7	0	0	0	0	0	0	0	0	0	0	0	0	0	0	0	0	0	0	0	0	0	0	0	0	0	0	0	0	0	0	0	0	0	0	0	0	0	0	0	0	0	0	0	0	Archaea;Crenarchaeota;Nitrososphaeria;Group 1.1c;
	ASV1145	10	0	0	0	0	0	0	0	0	0	0	0	0	0	0	0	0	0	0	0	0	0	0	0	0	0	0	0	0	0	0	0	0	0	0	0	0	0	0	0	0	0	0	0	0	Bacteria;Acidobacteriota;Acidobacteriae;Subgroup 2;
	ASV1146	8	0	0	0	0	0	0	0	4	0	0	0	0	0	0	0	0	0	0	0	0	0	0	0	0	0	0	0	0	0	0	0	0	0	0	0	0	0	0	0	0	0	0	0	0	Archaea;Crenarchaeota;Nitrososphaeria;Group 1.1c;
	ASV1147	11	0	0	0	0	0	0	0	0	0	0	0	0	0	0	0	0	0	0	0	0	0	0	0	0	0	0	0	0	0	0	0	0	0	0	0	0	0	0	0	0	0	0	0	0	Bacteria;Proteobacteria;Gammaproteobacteria;Acidiferrobacterales;Acidiferrobacteraceae;Sulfurifustis;
	ASV1148	9	4	0	0	0	0	0	0	0	0	0	0	0	0	0	0	0	0	0	0	2	0	0	0	0	0	0	0	0	0	0	0	0	0	0	0	0	0	0	0	0	0	0	0	0	Bacteria;Proteobacteria;Gammaproteobacteria;Diplorickettsiales;Diplorickettsiaceae;uncultured;
	ASV1149	4	0	0	4	0	0	0	0	0	0	0	0	0	0	0	0	0	0	0	0	0	0	0	0	0	0	0	0	0	0	0	0	0	0	0	0	3	0	0	0	0	0	0	0	0	Bacteria;Planctomycetota;Planctomycetes;Pirellulales;Pirellulaceae;Pir2 lineage;
	ASV1150	5	13	0	0	0	0	0	0	0	0	0	0	0	0	0	0	0	0	0	0	0	0	0	0	0	0	0	0	0	0	0	0	0	0	0	0	0	0	0	0	0	0	0	0	0	Bacteria;Proteobacteria;Gammaproteobacteria;Burkholderiales;Sutterellaceae;uncultured;
	ASV1151	9	14	0	0	0	0	0	0	0	0	0	0	0	0	0	0	0	0	0	0	0	0	0	0	0	0	0	0	0	0	0	0	0	0	0	0	0	0	0	0	0	0	0	0	0	Bacteria;Firmicutes;Clostridia;Oscillospirales;Hungateiclostridiaceae;uncultured;
	ASV1152	8	9	9	0	0	0	0	0	0	0	0	0	0	0	0	0	0	0	0	0	0	0	0	0	0	0	0	0	0	0	0	0	0	0	0	0	0	0	0	0	0	0	0	0	0	Bacteria;Verrucomicrobiota;Verrucomicrobiae;Pedosphaerales;Pedosphaeraceae;
	ASV1153	9	17	0	0	0	0	0	0	0	0	0	0	0	0	0	0	0	0	0	0	0	0	0	0	0	0	0	0	0	0	0	0	0	0	0	0	0	0	0	0	0	0	0	0	0	Bacteria;Verrucomicrobiota;Verrucomicrobiae;Pedosphaerales;Pedosphaeraceae;
	ASV1154	4	22	0	0	0	0	0	0	0	0	0	0	0	0	0	0	0	0	0	0	0	0	0	0	0	0	0	0	0	0	0	0	0	0	0	0	0	0	0	0	0	0	0	0	0	Bacteria;Myxococcota;Polyangia;Haliangiales;Haliangiaceae;Haliangium;
	ASV1155	7	13	12	0	0	0	0	0	0	0	0	0	0	0	0	0	0	0	0	0	0	0	0	0	0	0	0	0	0	0	0	0	0	0	0	0	0	0	0	0	0	0	0	0	0	Archaea;Nanoarchaeota;Nanoarchaeia;Woesearchaeales;SCGC AAA011-D5;
	ASV1156	6	10	13	0	0	0	0	0	0	0	0	0	0	0	0	0	0	0	0	0	0	0	0	0	1	0	0	0	0	0	0	0	0	0	0	0	0	0	0	0	0	0	0	0	0	Bacteria;Verrucomicrobiota;Chlamydiae;Chlamydiales;Simkaniaceae;
	ASV1157	2	28	0	0	0	0	0	0	0	0	0	0	0	0	0	0	0	0	0	0	0	0	0	0	0	0	0	2	0	0	0	0	0	0	0	0	0	0	0	0	0	0	0	0	0	Bacteria;Verrucomicrobiota;Chlamydiae;Chlamydiales;Parachlamydiaceae;
	ASV1158	0	0	0	0	0	0	0	0	3	6	0	0	0	1	0	0	0	0	1	0	0	0	0	0	0	0	0	0	0	0	0	0	0	0	0	0	0	0	0	0	0	0	0	0	0	Bacteria;Proteobacteria;Alphaproteobacteria;Rhizobiales;Xanthobacteraceae;Tardiphaga;
	ASV1159	0	0	0	0	0	0	0	0	0	0	0	0	0	0	0	0	0	0	0	0	0	4	0	0	0	0	0	0	0	0	0	0	0	3	0	0	0	0	0	0	0	0	8	0	0	Bacteria;Acidobacteriota;Acidobacteriae;Solibacterales;Solibacteraceae;Candidatus Solibacter;
	ASV1160	0	0	0	0	0	0	0	0	0	0	0	0	0	0	0	0	0	0	0	0	0	0	0	0	0	0	0	0	0	0	0	0	0	0	0	0	0	0	0	0	0	0	3	0	10	Bacteria;Verrucomicrobiota;Verrucomicrobiae;Pedosphaerales;Pedosphaeraceae;uncultured;
	ASV1161	10	0	0	0	0	0	0	0	0	0	0	0	0	0	0	0	0	0	0	0	0	0	0	0	0	0	0	0	0	0	0	0	0	0	0	0	0	0	0	0	0	0	0	0	0	Bacteria;Verrucomicrobiota;Chlamydiae;Chlamydiales;Parachlamydiaceae;
	ASV1162	8	0	0	0	0	0	0	0	0	0	0	0	0	0	0	0	0	0	0	0	0	0	0	0	0	0	0	0	0	0	0	0	0	0	0	0	0	0	0	0	0	0	0	0	0	Bacteria;Verrucomicrobiota;Verrucomicrobiae;S-BQ2-57 soil group;
	ASV1163	8	0	0	0	0	0	0	0	0	0	0	0	0	0	0	0	0	0	0	0	0	0	0	0	0	0	0	0	0	0	0	0	0	0	0	0	0	0	0	0	0	0	0	0	0	Bacteria;Proteobacteria;Alphaproteobacteria;Micropepsales;Micropepsaceae;uncultured;
	ASV1164	12	14	0	0	0	0	0	0	0	0	0	0	0	0	0	0	0	0	0	0	0	0	0	0	0	0	0	0	0	0	0	0	0	0	0	0	0	0	0	0	0	0	0	0	0	Bacteria;Bacteroidota;Bacteroidia;Sphingobacteriales;
	ASV1165	4	20	0	0	0	0	0	0	0	0	0	0	0	0	0	0	0	0	0	0	0	0	0	0	0	0	0	0	0	0	0	0	0	0	0	0	0	0	0	0	0	0	0	0	0	Bacteria;Proteobacteria;Gammaproteobacteria;WD260;
	ASV1166	5	0	37	0	0	0	0	0	0	0	0	0	0	0	0	0	0	0	0	0	0	0	0	0	0	0	0	0	0	0	0	0	0	0	0	0	0	0	0	0	0	0	0	0	0	Bacteria;Myxococcota;Polyangia;VHS-B3-70;
	ASV1167	0	21	23	0	0	0	0	0	0	0	0	0	0	0	0	0	0	0	0	0	0	0	0	0	0	0	0	0	0	0	0	0	0	0	0	0	0	0	0	0	0	0	0	0	0	Bacteria;Proteobacteria;Alphaproteobacteria;Acetobacterales;Acetobacteraceae;uncultured;
	ASV1168	0	0	0	0	0	0	0	0	0	0	0	0	0	0	0	0	0	0	0	0	0	0	0	0	0	0	0	0	0	0	0	0	0	0	0	0	0	0	0	8	2	7	1	0	0	Bacteria;Armatimonadota;uncultured;
	ASV1169	13	0	0	0	0	0	0	0	0	0	0	0	0	0	0	0	0	0	0	0	0	0	0	0	0	0	0	0	0	0	0	0	0	0	0	0	0	0	0	0	0	0	0	0	0	Bacteria;Desulfobacterota;Desulfomonilia;Desulfomonilales;Desulfomonilaceae;Desulfomonile;
	ASV1170	8	0	0	0	0	0	0	0	0	0	0	0	0	0	0	0	0	0	0	0	0	0	0	0	0	0	0	0	0	0	0	0	0	0	0	0	0	0	0	0	0	0	0	0	0	Bacteria;Proteobacteria;Alphaproteobacteria;Acetobacterales;Acetobacteraceae;
	ASV1171	9	0	0	0	0	0	0	0	0	0	0	0	0	0	0	0	0	0	0	0	0	0	0	0	0	0	0	0	0	0	0	0	0	0	0	0	0	0	0	0	0	0	0	0	0	Bacteria;Acidobacteriota;Acidobacteriae;Acidobacteriales;
	ASV1172	8	3	9	0	0	0	0	0	0	0	0	0	0	0	0	0	0	0	0	0	0	0	0	0	0	0	0	0	0	0	0	0	0	0	0	0	0	0	0	0	0	0	0	0	0	Bacteria;Planctomycetota;
	ASV1173	5	6	7	0	0	0	0	0	0	0	0	0	0	0	0	0	0	0	0	0	0	0	0	0	0	0	0	0	0	0	0	0	0	0	0	0	0	0	0	0	0	0	0	0	0	Bacteria;Patescibacteria;Parcubacteria;
	ASV1174	4	5	5	0	0	0	0	0	0	0	0	0	0	0	0	0	0	0	0	0	0	0	0	0	0	0	0	0	0	2	0	0	0	0	0	0	0	0	0	0	0	0	0	0	0	Bacteria;Verrucomicrobiota;Chlamydiae;Chlamydiales;
	ASV1175	5	0	0	0	0	0	0	0	0	6	0	0	0	0	0	0	0	0	0	0	0	0	0	0	0	0	0	0	0	0	0	0	0	0	0	0	0	0	0	0	0	0	0	0	0	Bacteria;RCP2-54;
	ASV1176	6	0	14	0	0	0	0	0	0	0	0	0	0	0	0	0	0	0	0	0	0	0	2	0	0	0	0	0	0	0	0	0	0	0	0	0	0	0	0	0	0	0	0	0	0	Bacteria;Verrucomicrobiota;Chlamydiae;Chlamydiales;cvE6;
	ASV1177	4	5	4	0	0	0	0	0	0	0	0	0	0	0	0	0	0	0	0	0	0	0	0	0	0	0	0	0	1	0	0	1	0	0	0	0	0	0	0	0	0	0	0	0	0	Archaea;Nanoarchaeota;Nanoarchaeia;Woesearchaeales;SCGC AAA011-D5;
	ASV1178	4	13	4	0	0	0	0	0	0	0	0	0	0	0	0	0	0	0	0	0	0	0	0	0	0	0	0	0	0	0	0	0	0	0	0	0	0	0	0	0	0	0	0	0	0	Bacteria;Bdellovibrionota;Oligoflexia;0319-6G20;
	ASV1179	8	11	16	0	0	0	0	0	0	0	0	0	0	0	0	0	0	0	0	0	0	0	0	0	0	0	0	0	0	0	0	0	0	0	0	0	0	0	0	0	0	0	0	0	0	Bacteria;Firmicutes;Negativicutes;Veillonellales-Selenomonadales;Sporomusaceae;Pelosinus;
	ASV1180	0	0	0	0	0	0	0	1	2	4	4	0	2	0	0	0	0	0	0	0	0	0	0	0	0	0	0	0	0	0	0	0	0	0	0	0	0	0	0	0	0	0	0	0	0	Unclassified;
	ASV1181	7	0	0	0	0	0	0	0	0	0	0	0	0	0	0	0	0	0	0	0	0	0	0	0	0	0	0	0	0	0	0	0	0	0	0	0	0	0	0	0	0	0	0	0	0	Bacteria;Proteobacteria;Alphaproteobacteria;Rhizobiales;Xanthobacteraceae;uncultured;
	ASV1182	12	0	0	0	0	0	0	0	0	0	0	0	0	0	0	0	0	0	0	0	0	0	0	0	0	0	0	0	0	0	0	0	0	0	0	0	0	0	0	0	0	0	0	0	0	Bacteria;Acidobacteriota;Acidobacteriae;Subgroup 2;
	ASV1183	11	0	0	0	0	0	0	0	0	0	0	0	0	0	0	0	0	0	0	0	0	0	0	0	0	0	0	0	0	0	0	0	0	0	0	0	0	0	0	0	0	0	0	0	0	Bacteria;Myxococcota;Polyangia;Polyangiales;Polyangiaceae;Pajaroellobacter;
	ASV1184	8	0	0	0	0	0	0	0	0	0	0	0	0	0	0	0	0	0	0	0	0	0	0	0	0	0	0	0	0	0	0	0	0	0	0	0	0	0	0	0	0	0	0	0	0	Bacteria;Acidobacteriota;Acidobacteriae;Acidobacteriales;uncultured;
	ASV1185	7	0	0	0	0	0	0	0	0	0	0	0	0	0	0	0	0	0	0	0	0	0	0	0	0	0	0	0	0	0	0	0	0	0	0	0	0	0	0	0	0	0	0	0	0	Archaea;Crenarchaeota;Nitrososphaeria;Group 1.1c;
	ASV1186	7	0	0	0	0	0	0	0	0	0	0	0	0	0	0	0	0	0	0	0	0	0	0	0	0	0	0	0	0	0	0	0	0	0	0	0	0	0	0	0	0	0	1	0	0	Bacteria;Verrucomicrobiota;Chlamydiae;Chlamydiales;
	ASV1187	7	0	0	0	0	0	0	0	0	0	0	0	0	1	0	0	0	0	0	0	0	0	0	0	0	0	0	0	0	0	0	0	0	0	0	0	0	0	3	0	0	0	0	0	0	Bacteria;Verrucomicrobiota;Chlamydiae;Chlamydiales;Simkaniaceae;uncultured;
	ASV1188	9	0	7	0	0	0	0	0	0	0	0	0	0	0	0	0	0	0	0	0	0	0	0	0	0	0	0	0	0	0	0	0	0	0	0	0	0	0	0	0	0	0	0	0	0	Bacteria;Proteobacteria;Gammaproteobacteria;Pseudomonadales;Moraxellaceae;Acinetobacter;
	ASV1189	6	0	10	0	0	0	0	0	0	0	0	0	0	0	0	0	0	0	0	0	0	0	0	0	0	0	0	0	0	0	0	0	0	0	0	0	0	0	0	0	0	0	0	0	0	Bacteria;Patescibacteria;Parcubacteria;
	ASV1190	11	0	4	0	0	0	0	0	0	0	0	0	0	0	0	0	0	0	0	0	0	0	0	0	0	0	0	0	0	0	1	1	0	0	0	0	0	0	0	0	0	0	0	0	0	Bacteria;Verrucomicrobiota;Chlamydiae;Chlamydiales;
	ASV1191	6	0	15	0	0	0	0	0	0	0	0	0	0	0	2	0	0	0	0	0	0	0	0	0	0	0	0	0	0	0	0	0	0	0	0	0	0	0	0	0	0	0	0	0	0	Bacteria;Chloroflexi;Anaerolineae;Anaerolineales;Anaerolineaceae;uncultured;
	ASV1192	5	12	5	0	0	0	0	0	0	0	0	0	0	0	0	0	0	0	0	0	0	0	0	0	0	0	0	0	0	0	0	0	0	0	0	0	0	0	0	0	0	0	0	0	0	Bacteria;Patescibacteria;Parcubacteria;
	ASV1193	8	17	0	0	0	0	0	0	0	0	0	0	0	0	0	0	0	0	0	0	0	0	0	0	0	0	0	0	0	0	0	0	0	0	0	0	0	0	0	0	0	0	0	0	0	Bacteria;Bdellovibrionota;Oligoflexia;0319-6G20;
	ASV1194	0	0	0	9	0	0	0	6	0	10	0	0	0	0	0	0	0	0	0	0	0	0	0	0	0	0	0	0	0	0	0	0	0	0	0	0	0	0	0	0	0	0	0	0	0	Bacteria;Firmicutes;Clostridia;Oscillospirales;
	ASV1195	0	8	0	0	0	0	0	0	0	0	0	0	0	0	0	0	0	0	0	0	0	0	0	0	0	0	0	0	0	0	0	0	0	0	0	0	0	0	0	0	0	0	5	5	4	Bacteria;Proteobacteria;Gammaproteobacteria;Steroidobacterales;Steroidobacteraceae;uncultured;
	ASV1196	11	0	0	0	0	0	0	0	0	0	0	0	0	0	0	0	0	0	0	0	0	0	0	0	0	0	0	0	0	0	0	0	0	0	0	0	0	0	0	0	0	0	0	0	0	Bacteria;Planctomycetota;Planctomycetes;Gemmatales;Gemmataceae;uncultured;
	ASV1197	9	0	0	0	0	0	0	0	0	0	0	0	0	0	0	0	0	0	0	0	0	0	0	0	0	0	0	0	0	0	0	0	0	0	0	0	0	0	0	0	0	0	0	0	0	Bacteria;Proteobacteria;Alphaproteobacteria;Rhizobiales;Beijerinckiaceae;
	ASV1198	13	0	0	0	0	0	0	0	0	0	0	0	0	0	0	0	0	0	0	0	0	0	0	0	0	0	0	0	0	0	0	0	0	0	0	0	0	0	0	0	0	0	0	0	0	Bacteria;Acidobacteriota;Acidobacteriae;Bryobacterales;Bryobacteraceae;Bryobacter;
	ASV1199	8	0	0	0	0	0	0	0	0	0	0	0	0	0	0	0	0	0	0	0	0	0	0	0	0	0	0	0	0	0	0	0	0	0	0	0	0	0	0	0	0	0	0	0	0	Bacteria;Firmicutes;Negativicutes;Veillonellales-Selenomonadales;Sporomusaceae;uncultured;
	ASV1200	13	0	0	0	0	0	0	0	0	0	0	0	0	0	0	0	0	0	0	0	0	0	0	0	0	0	0	0	0	0	0	0	0	0	0	0	0	0	0	0	0	0	0	0	0	Bacteria;Proteobacteria;Gammaproteobacteria;Legionellales;Legionellaceae;Legionella;
	ASV1201	4	0	5	0	0	0	0	0	0	0	0	0	0	0	0	0	0	0	0	0	0	0	0	0	0	0	0	0	0	0	0	0	0	0	0	0	0	0	0	0	0	0	0	0	0	Bacteria;Patescibacteria;Parcubacteria;
	ASV1202	9	0	0	0	0	0	0	0	0	0	0	0	0	0	0	0	0	0	1	0	0	0	0	0	0	0	0	0	0	0	0	0	0	0	0	0	0	0	0	0	0	0	0	0	0	Bacteria;Acidobacteriota;Acidobacteriae;Acidobacteriales;uncultured;
	ASV1203	12	4	0	0	0	0	0	0	0	0	0	0	0	0	0	0	0	0	0	0	0	0	0	0	0	0	0	0	0	0	0	0	0	0	0	0	0	0	0	0	0	0	0	0	0	Bacteria;Proteobacteria;Alphaproteobacteria;Elsterales;uncultured;
	ASV1204	8	8	10	0	0	0	0	0	0	0	0	0	0	0	0	0	0	0	0	0	0	0	0	0	0	0	0	0	0	0	0	0	0	0	0	0	0	0	0	0	0	0	0	0	0	Bacteria;Spirochaetota;Spirochaetia;Spirochaetales;Spirochaetaceae;uncultured;
	ASV1205	6	10	11	0	0	0	0	0	0	0	0	0	0	0	0	0	0	0	0	0	0	0	0	0	0	0	0	0	0	0	0	0	0	0	0	0	0	0	0	0	0	0	0	0	0	Bacteria;Bacteroidota;Bacteroidia;Chitinophagales;Chitinophagaceae;Edaphobaculum;
	ASV1206	6	16	0	0	0	0	0	0	0	0	0	0	0	0	0	0	0	0	0	0	0	0	0	0	0	0	0	2	0	0	0	0	0	0	0	0	0	0	0	0	0	0	0	0	0	Bacteria;Dependentiae;Babeliae;Babeliales;
	ASV1207	3	16	0	0	0	0	0	0	0	0	0	0	0	0	0	0	0	0	0	0	0	0	2	0	0	0	0	0	0	0	0	0	0	0	0	0	0	0	0	0	0	0	0	0	0	Bacteria;Proteobacteria;Alphaproteobacteria;Rickettsiales;Mitochondria;
	ASV1208	4	11	0	0	0	0	0	0	0	0	0	0	0	0	0	0	0	0	1	0	0	0	0	0	0	0	0	0	4	0	0	0	0	0	0	0	0	0	0	0	0	0	0	0	0	Bacteria;Proteobacteria;Alphaproteobacteria;Rhizobiales;Hyphomicrobiaceae;Hyphomicrobium;
	ASV1209	0	0	0	0	0	0	0	0	1	6	0	0	0	0	0	2	0	1	3	0	0	0	0	0	0	0	3	0	0	0	0	0	0	0	0	0	0	0	0	0	0	0	0	0	0	Bacteria;Armatimonadota;Fimbriimonadia;Fimbriimonadales;Fimbriimonadaceae;
	ASV1210	0	0	0	0	0	0	0	0	0	0	0	0	0	0	2	0	5	0	4	0	0	3	0	0	0	0	6	0	4	0	0	0	0	0	0	0	0	0	0	0	0	0	0	0	0	Bacteria;Proteobacteria;Alphaproteobacteria;Caulobacterales;Caulobacteraceae;
	ASV1211	0	0	0	14	0	0	0	0	0	0	0	0	0	0	0	0	0	0	0	0	0	0	0	0	0	0	0	0	0	0	0	0	0	0	0	0	0	0	0	0	0	0	0	0	0	Bacteria;Firmicutes;Negativicutes;Veillonellales-Selenomonadales;
	ASV1212	9	0	0	0	0	0	0	0	0	0	0	0	0	0	0	0	0	0	0	0	0	0	0	0	0	0	0	0	0	0	0	0	0	0	0	0	0	0	0	0	0	0	0	0	0	Archaea;Crenarchaeota;Nitrososphaeria;Group 1.1c;
	ASV1213	11	0	0	0	0	0	0	0	0	0	0	0	0	0	0	0	0	0	0	0	0	0	0	0	0	0	0	0	0	0	0	0	0	0	0	0	0	0	0	0	0	0	0	0	0	Bacteria;Proteobacteria;Gammaproteobacteria;Diplorickettsiales;Diplorickettsiaceae;Aquicella;
	ASV1214	12	0	0	0	0	0	0	0	0	0	0	0	0	0	0	0	0	0	0	0	0	0	0	0	0	0	0	0	0	0	0	0	0	0	0	0	0	0	0	0	0	0	0	0	0	Bacteria;Patescibacteria;Parcubacteria;
	ASV1215	8	0	0	0	0	0	0	0	0	0	0	0	0	0	0	0	0	0	0	0	0	0	0	0	0	0	0	0	0	0	0	0	0	0	0	0	0	0	0	0	0	0	0	0	0	Bacteria;Acidobacteriota;Acidobacteriae;Bryobacterales;Bryobacteraceae;Bryobacter;
	ASV1216	13	0	0	0	0	0	0	0	0	0	0	0	0	0	0	0	0	0	0	0	0	0	0	0	0	0	0	0	0	0	0	0	0	0	0	0	0	0	0	0	0	0	0	0	0	Bacteria;Acidobacteriota;Acidobacteriae;Solibacterales;Solibacteraceae;Candidatus Solibacter;
	ASV1217	8	0	0	0	0	0	0	0	0	0	0	0	0	0	0	0	0	0	0	0	0	0	0	0	0	0	0	0	0	0	0	0	0	0	0	0	0	0	0	0	0	0	0	0	0	Bacteria;Desulfobacterota;Desulfobaccia;Desulfobaccales;Desulfobaccaceae;Desulfobacca;
	ASV1218	10	0	0	0	0	0	0	0	0	0	0	0	0	0	0	0	0	0	0	0	0	0	0	0	0	0	0	0	0	0	0	0	0	0	0	0	0	0	0	0	0	0	0	0	0	Bacteria;Proteobacteria;Gammaproteobacteria;Burkholderiales;Oxalobacteraceae;
	ASV1219	11	0	6	0	0	0	0	0	0	0	0	0	0	0	0	0	0	0	0	0	0	0	0	0	0	0	0	0	0	0	0	0	0	0	0	0	0	0	0	0	0	0	0	0	0	Bacteria;Proteobacteria;Gammaproteobacteria;Diplorickettsiales;Diplorickettsiaceae;Aquicella;
	ASV1220	8	0	7	0	0	0	0	0	0	0	0	0	0	0	0	0	0	0	0	0	0	0	0	0	0	0	0	0	0	0	0	0	0	0	0	0	0	0	0	0	0	0	0	0	0	Bacteria;Verrucomicrobiota;Chlamydiae;Chlamydiales;Parachlamydiaceae;
	ASV1221	7	0	5	0	0	0	0	0	0	0	1	0	0	0	0	0	0	0	0	0	0	0	0	0	0	0	0	0	0	0	0	0	0	0	0	0	0	0	0	0	0	0	0	0	0	Bacteria;Dependentiae;Babeliae;Babeliales;Vermiphilaceae;
	ASV1222	8	0	7	0	0	0	0	0	0	0	0	0	0	0	0	0	0	0	0	0	2	0	0	0	0	0	0	0	0	0	0	0	0	0	0	0	0	0	0	0	0	0	0	0	0	Bacteria;Actinobacteriota;Acidimicrobiia;uncultured;
	ASV1223	6	14	0	0	0	0	0	0	0	0	0	0	0	0	0	0	0	0	0	0	0	0	0	0	0	0	0	0	0	0	0	0	0	0	0	0	0	0	0	0	0	0	0	0	0	Bacteria;Verrucomicrobiota;Verrucomicrobiae;Pedosphaerales;Pedosphaeraceae;
	ASV1224	5	8	5	0	0	0	0	0	0	0	0	0	0	0	0	0	0	0	0	0	0	0	0	0	0	0	0	0	0	0	0	0	0	0	0	0	0	0	0	0	0	0	0	0	0	Bacteria;Acidobacteriota;Vicinamibacteria;Vicinamibacterales;uncultured;
	ASV1225	3	0	18	0	0	0	0	0	0	0	0	0	0	0	0	0	0	0	0	0	0	0	0	0	0	0	0	0	0	0	0	0	0	0	0	0	0	0	0	0	0	0	0	0	0	Bacteria;Verrucomicrobiota;Verrucomicrobiae;Pedosphaerales;Pedosphaeraceae;ADurb.Bin063-1;
	ASV1226	4	7	0	0	0	0	0	0	0	0	0	0	0	0	0	0	0	0	3	0	0	0	0	0	0	0	0	0	0	0	0	0	0	0	0	0	0	0	0	0	0	3	0	0	0	Bacteria;Chloroflexi;Anaerolineae;Anaerolineales;Anaerolineaceae;Leptolinea;
	ASV1227	1	0	5	0	0	0	0	0	0	1	3	0	0	0	0	0	0	0	0	1	0	0	0	0	0	0	0	0	0	0	0	0	0	0	0	0	0	0	0	0	0	0	0	0	0	Bacteria;
	ASV1228	4	0	0	0	0	0	0	0	0	3	0	0	3	0	0	3	0	0	0	2	0	0	0	0	0	0	0	0	0	0	3	0	0	2	0	0	0	0	0	0	0	0	0	0	0	Bacteria;Proteobacteria;Alphaproteobacteria;Sphingomonadales;Sphingomonadaceae;Sphingomonas;
	ASV1229	0	0	0	0	0	0	0	0	0	0	0	0	0	0	0	0	0	0	0	0	0	3	0	0	0	0	0	0	0	0	0	0	0	0	0	0	0	0	0	0	0	5	6	0	0	Bacteria;Proteobacteria;Alphaproteobacteria;Caulobacterales;Caulobacteraceae;uncultured;
	ASV1230	0	0	0	0	0	0	0	0	0	0	0	0	0	0	0	0	0	0	0	0	0	0	0	0	0	0	0	0	0	0	0	0	0	3	3	0	0	2	0	1	2	2	4	0	4	Bacteria;Armatimonadota;uncultured;
	ASV1231	10	0	0	0	0	0	0	0	0	0	0	0	0	0	0	0	0	0	0	0	0	0	0	0	0	0	0	0	0	0	0	0	0	0	0	0	0	0	0	0	0	0	0	0	0	Bacteria;Proteobacteria;Alphaproteobacteria;Rhizobiales;Beijerinckiaceae;Methylocella;
	ASV1232	11	0	0	0	0	0	0	0	0	0	0	0	0	0	0	0	0	0	0	0	0	0	0	0	0	0	0	0	0	0	0	0	0	0	0	0	0	0	0	0	0	0	0	0	0	Bacteria;RCP2-54;
	ASV1233	7	0	0	0	0	0	0	0	0	0	0	0	0	0	0	0	0	0	0	0	0	0	0	0	0	0	0	0	0	0	0	0	0	0	0	0	0	0	0	0	0	0	0	0	0	Bacteria;Proteobacteria;Gammaproteobacteria;Diplorickettsiales;Diplorickettsiaceae;Aquicella;
	ASV1234	5	0	0	0	0	0	0	0	0	0	0	0	0	0	0	0	0	0	0	0	0	0	0	0	0	0	0	0	0	0	0	0	0	0	0	0	0	0	0	0	0	0	0	0	0	Bacteria;Patescibacteria;Parcubacteria;
	ASV1235	10	0	0	0	0	0	0	0	0	0	0	0	0	0	0	0	0	0	0	0	0	0	0	0	0	0	0	0	0	0	0	0	0	0	0	0	0	0	0	0	0	0	0	0	0	Bacteria;Elusimicrobiota;Elusimicrobia;Lineage IV;
	ASV1236	6	0	0	0	0	0	0	0	0	0	0	0	0	0	0	0	0	0	0	0	0	0	0	0	0	0	0	0	0	0	0	0	0	0	0	0	0	0	0	0	0	0	0	0	0	Bacteria;Chloroflexi;Dehalococcoidia;GIF9;
	ASV1237	8	0	0	0	0	0	0	0	0	0	0	0	0	0	0	0	0	0	0	0	0	0	0	0	0	0	0	0	0	0	0	0	0	0	0	0	0	0	0	0	0	0	0	0	0	Bacteria;WOR-1;
	ASV1238	9	0	3	0	0	0	0	0	0	0	0	0	0	0	0	0	0	0	0	0	0	0	0	0	0	0	0	0	0	0	0	0	0	0	0	0	0	0	0	0	0	0	0	0	0	Bacteria;Dependentiae;Babeliae;Babeliales;Vermiphilaceae;
	ASV1239	6	0	0	0	0	0	0	0	0	0	0	0	0	0	0	0	0	0	1	0	0	0	0	0	0	0	0	0	0	0	0	0	0	0	0	0	0	0	0	0	0	0	0	0	0	Bacteria;Proteobacteria;Gammaproteobacteria;Diplorickettsiales;Diplorickettsiaceae;uncultured;
	ASV1240	6	8	0	0	0	0	0	0	0	0	0	0	0	0	0	0	0	0	0	0	0	0	0	0	0	0	0	0	0	0	0	0	0	0	0	0	0	0	0	0	0	0	0	0	0	Bacteria;Bacteroidota;Bacteroidia;
	ASV1241	2	0	11	0	0	0	0	0	0	0	0	0	0	0	0	0	0	0	0	0	0	0	0	0	0	0	0	0	0	0	0	0	0	0	0	0	0	0	0	0	0	0	0	0	0	Bacteria;Gemmatimonadota;Gemmatimonadetes;Gemmatimonadales;Gemmatimonadaceae;uncultured;
	ASV1242	4	6	6	0	0	0	0	0	0	0	0	0	0	0	0	0	0	0	0	0	0	0	0	0	0	0	0	0	0	0	0	0	0	0	0	0	0	0	0	0	0	0	0	0	0	Bacteria;Myxococcota;Myxococcia;Myxococcales;27F-1492R;
	ASV1243	6	0	15	0	0	0	0	0	0	0	0	0	0	0	0	0	0	0	0	0	0	0	0	0	0	0	0	0	0	0	0	0	0	0	0	0	0	0	0	0	0	0	0	0	0	Bacteria;Chloroflexi;Anaerolineae;Anaerolineales;Anaerolineaceae;uncultured;
	ASV1244	5	16	0	0	0	0	0	0	0	0	0	0	0	0	0	0	0	0	0	0	0	0	0	0	0	0	0	0	0	0	0	0	0	0	0	0	0	0	0	0	0	0	0	0	0	Bacteria;Acidobacteriota;Acidobacteriae;Subgroup 2;
	ASV1245	3	0	13	0	0	0	0	0	0	0	0	0	0	0	7	0	0	0	0	0	0	0	0	0	0	0	0	0	0	0	0	0	0	0	0	0	0	0	0	0	0	0	0	0	0	Bacteria;Firmicutes;Bacilli;Bacillales;Bacillaceae;Bacillus;
	ASV1246	1	16	8	0	0	0	0	0	0	0	0	0	0	0	0	0	0	0	0	0	0	0	0	0	0	0	0	0	0	0	0	0	0	0	0	0	0	0	0	0	0	0	0	0	0	Bacteria;Bacteroidota;Kryptonia;Kryptoniales;BSV26;
	ASV1247	0	0	0	0	0	0	0	0	0	4	0	0	0	0	0	0	0	0	0	0	0	2	0	2	0	0	0	0	0	0	0	0	2	0	0	0	0	0	0	0	0	0	1	3	0	Bacteria;Proteobacteria;
	ASV1248	0	0	0	0	0	0	0	0	0	0	0	0	0	0	7	0	0	0	2	0	0	0	0	0	0	0	0	0	0	0	0	0	0	0	0	0	0	0	0	0	4	0	3	0	0	Bacteria;Proteobacteria;Alphaproteobacteria;Rhizobiales;Beijerinckiaceae;
	ASV1249	9	0	0	0	0	0	0	0	0	0	0	0	0	0	0	0	0	0	0	0	0	0	0	0	0	0	0	0	0	0	0	0	0	0	0	0	0	0	0	0	0	0	0	0	0	Bacteria;Proteobacteria;Gammaproteobacteria;Burkholderiales;Nitrosomonadaceae;GOUTA6;
	ASV1250	5	0	0	0	0	0	0	0	0	0	0	0	0	0	0	0	0	0	0	0	0	0	0	0	0	0	0	3	0	0	0	0	0	0	0	0	0	0	0	0	0	0	0	0	0	Bacteria;Proteobacteria;Gammaproteobacteria;Diplorickettsiales;Diplorickettsiaceae;uncultured;
	ASV1251	5	0	6	0	0	0	0	0	0	0	0	0	0	0	0	0	0	0	0	0	0	0	0	0	0	0	0	0	0	0	0	0	0	0	0	0	0	0	0	0	0	0	0	0	0	Bacteria;Bdellovibrionota;Oligoflexia;0319-6G20;
	ASV1252	5	0	6	0	0	0	0	0	0	0	0	0	0	0	0	0	0	0	0	0	0	0	0	0	0	0	0	0	0	0	0	0	0	0	0	0	0	0	0	0	0	0	0	0	0	Bacteria;Patescibacteria;Gracilibacteria;
	ASV1253	5	3	2	0	0	0	0	0	0	0	0	0	0	0	0	0	0	0	0	0	0	0	0	0	0	0	0	0	0	0	0	0	0	0	0	0	0	0	0	0	0	0	0	0	0	Bacteria;Proteobacteria;Gammaproteobacteria;Diplorickettsiales;Diplorickettsiaceae;uncultured;
	ASV1254	9	0	0	3	0	0	0	0	0	0	0	0	0	0	0	0	0	0	0	0	0	0	0	0	0	0	0	0	0	0	0	0	0	0	0	0	0	0	0	0	0	0	0	0	0	Bacteria;Desulfobacterota;Desulfobaccia;Desulfobaccales;Desulfobaccaceae;Desulfobacca;
	ASV1255	4	0	9	0	0	0	0	0	0	0	0	0	0	0	0	0	0	0	0	0	0	0	0	0	0	0	0	0	0	0	0	0	0	0	0	0	0	0	0	0	0	0	0	0	0	Bacteria;WOR-1;
	ASV1256	4	0	0	0	0	0	0	0	0	0	0	0	0	0	0	0	0	0	0	0	0	0	0	0	0	0	0	0	0	0	0	0	0	0	0	0	0	0	0	0	0	0	4	0	0	Bacteria;Spirochaetota;Spirochaetia;Spirochaetales;Spirochaetaceae;Spirochaeta;
	ASV1257	7	8	0	0	0	0	0	0	0	0	0	0	0	0	0	0	0	0	0	0	0	2	0	0	0	0	0	0	0	0	0	0	0	0	0	0	0	0	0	0	0	0	0	0	0	Bacteria;Verrucomicrobiota;Chlamydiae;Chlamydiales;
	ASV1258	5	11	0	0	0	0	0	0	0	0	0	0	0	0	0	0	0	0	0	0	0	0	0	0	0	0	0	0	0	0	0	0	0	0	0	0	0	0	0	0	0	0	0	0	0	Bacteria;Verrucomicrobiota;Chlamydiae;Chlamydiales;Simkaniaceae;uncultured;
	ASV1259	7	0	11	0	0	0	0	0	0	0	0	0	0	0	0	0	0	0	0	0	0	0	0	0	0	4	0	0	0	0	0	0	0	0	0	0	0	0	0	0	0	0	0	0	0	Bacteria;Firmicutes;Limnochordia;Hydrogenispora;
	ASV1260	3	13	5	0	0	0	0	0	0	0	0	0	0	0	0	0	0	0	0	0	0	0	0	0	0	0	0	0	0	0	0	0	0	0	0	0	0	0	0	0	0	0	0	0	0	Bacteria;Verrucomicrobiota;Chlamydiae;Chlamydiales;Parachlamydiaceae;
	ASV1261	0	0	0	0	0	0	0	0	0	0	10	6	0	0	0	0	0	0	0	0	0	0	0	0	0	0	0	0	0	0	0	0	0	0	0	0	0	0	0	0	0	0	0	0	0	Unclassified;
	ASV1262	5	0	0	0	0	0	0	0	0	0	0	0	0	0	0	0	0	0	0	0	0	0	0	0	0	0	0	0	0	0	0	0	0	0	0	0	0	0	0	0	0	0	0	0	0	Bacteria;Desulfobacterota;Syntrophia;Syntrophales;Smithellaceae;Smithella;
	ASV1263	9	0	0	0	0	0	0	0	0	0	0	0	0	0	0	0	0	0	0	0	0	0	0	0	0	0	0	0	0	0	0	0	0	0	0	0	0	0	0	0	0	0	0	0	0	Bacteria;Desulfobacterota;Desulfobaccia;Desulfobaccales;Desulfobaccaceae;Desulfobacca;
	ASV1264	9	0	0	0	0	0	0	0	0	0	0	0	0	0	0	0	0	0	0	0	0	0	0	0	0	0	0	0	0	0	0	0	0	0	0	0	0	0	0	0	0	0	0	0	0	Bacteria;Acidobacteriota;Acidobacteriae;Subgroup 13;
	ASV1265	7	0	0	0	0	0	0	0	0	0	0	0	0	0	0	0	0	0	0	0	0	0	0	0	0	0	0	0	0	0	0	0	0	0	0	0	0	0	0	0	0	0	0	0	0	Bacteria;Patescibacteria;Parcubacteria;
	ASV1266	5	0	8	0	0	0	0	0	0	0	0	0	0	0	0	0	0	0	0	1	0	0	0	0	0	0	0	0	0	0	0	0	0	0	0	0	0	0	0	0	0	0	0	0	0	Bacteria;Verrucomicrobiota;Chlamydiae;Chlamydiales;Parachlamydiaceae;Candidatus Protochlamydia;
	ASV1267	5	0	11	0	0	0	0	0	0	0	0	0	0	2	0	0	0	0	0	0	0	0	0	0	0	0	0	0	0	0	0	0	0	0	0	0	0	0	0	0	0	0	0	0	0	Bacteria;Patescibacteria;Parcubacteria;Candidatus Adlerbacteria;
	ASV1268	1	23	0	0	0	0	0	0	0	0	0	0	0	0	0	0	0	0	0	0	0	0	0	0	0	0	0	0	0	0	0	0	0	0	0	0	0	0	0	0	0	0	0	0	0	Bacteria;Acidobacteriota;Acidobacteriae;Acidobacteriales;uncultured;
	ASV1269	9	0	0	0	0	0	0	0	0	0	0	0	0	0	0	0	0	0	0	0	0	0	0	0	0	0	0	0	0	0	0	0	0	0	0	0	0	0	0	0	0	0	0	0	0	Bacteria;Dependentiae;Babeliae;Babeliales;UBA12409;
	ASV1270	8	0	0	0	0	0	0	0	0	0	0	0	0	0	0	0	0	0	0	0	0	0	0	0	0	0	0	0	0	0	0	0	0	0	0	0	0	0	0	0	0	0	0	0	0	Bacteria;Fibrobacterota;Fibrobacteria;Fibrobacterales;
	ASV1271	7	0	0	0	0	0	0	0	0	0	0	0	0	0	0	0	0	0	0	0	0	0	0	0	0	0	0	0	0	0	0	0	0	0	0	0	0	0	0	0	0	0	0	0	0	Bacteria;Verrucomicrobiota;Verrucomicrobiae;Pedosphaerales;Pedosphaeraceae;uncultured;
	ASV1272	5	0	0	0	0	0	0	0	0	0	0	0	0	0	0	0	0	0	0	0	0	0	0	0	0	0	0	0	0	0	0	0	0	0	0	0	0	0	0	0	0	0	0	0	0	Bacteria;Acidobacteriota;Acidobacteriae;Bryobacterales;Bryobacteraceae;Bryobacter;
	ASV1273	12	4	0	0	0	0	0	0	0	0	0	0	0	0	0	0	0	0	0	0	0	0	0	0	0	0	0	0	0	0	0	0	0	0	0	0	0	0	0	0	0	0	0	0	0	Bacteria;Nitrospirota;Thermodesulfovibrionia;uncultured;
	ASV1274	6	0	6	0	0	0	0	0	0	0	0	0	0	0	0	0	0	0	0	0	0	0	0	0	0	0	0	0	0	0	0	0	0	0	0	0	0	0	0	0	0	0	0	0	0	Bacteria;Nitrospirota;Thermodesulfovibrionia;uncultured;
	ASV1275	6	0	0	0	0	0	0	0	0	0	0	0	0	0	0	0	0	0	0	0	0	0	0	0	0	0	0	0	0	0	0	0	0	0	0	0	0	0	0	0	0	0	0	0	0	Bacteria;Proteobacteria;Alphaproteobacteria;Rhizobiales;Xanthobacteraceae;
	ASV1276	7	0	11	0	0	0	0	0	0	0	0	0	0	0	0	0	0	0	0	0	0	0	0	0	0	0	0	0	0	0	0	0	0	0	0	0	0	0	0	0	0	0	0	0	0	Bacteria;Verrucomicrobiota;Verrucomicrobiae;Opitutales;Opitutaceae;
	ASV1277	4	5	6	0	0	0	0	0	0	0	0	0	0	0	0	0	0	0	0	0	0	0	0	0	0	0	0	0	0	0	0	0	0	0	0	0	0	0	0	0	0	0	0	0	0	Bacteria;Planctomycetota;vadinHA49;
	ASV1278	3	0	0	0	0	0	0	0	0	0	0	0	0	0	0	0	0	0	0	0	0	0	0	0	0	0	0	0	0	0	0	0	0	0	0	0	0	0	0	0	0	0	0	0	0	Bacteria;Verrucomicrobiota;Verrucomicrobiae;S-BQ2-57 soil group;
	ASV1279	1	16	0	0	0	0	0	0	0	0	0	0	0	0	0	0	0	0	0	0	0	0	0	0	0	0	0	0	0	0	0	0	0	0	0	0	0	0	0	0	0	0	0	0	0	Bacteria;Chloroflexi;Anaerolineae;Anaerolineales;Anaerolineaceae;uncultured;
	ASV1280	0	0	0	0	0	0	0	5	5	1	0	0	0	0	0	0	0	0	1	0	0	0	0	0	0	0	0	0	0	0	0	0	0	0	0	0	0	0	0	0	0	0	0	0	0	Bacteria;Firmicutes;Clostridia;Oscillospirales;Ruminococcaceae;Caproiciproducens;
	ASV1281	0	34	0	0	0	0	0	0	0	0	0	0	0	0	0	0	0	0	0	0	0	0	0	0	0	0	0	0	0	0	0	0	0	0	0	0	0	0	0	0	0	0	0	0	0	Bacteria;Acidobacteriota;Acidobacteriae;Acidobacteriales;Acidobacteriaceae (Subgroup 1);
	ASV1282	0	0	0	13	0	0	0	0	0	0	0	0	0	0	0	0	0	0	0	0	0	0	0	0	0	0	0	0	0	0	0	0	0	0	0	0	0	0	0	0	0	0	0	0	0	Bacteria;Firmicutes;Negativicutes;Veillonellales-Selenomonadales;
	ASV1283	9	0	0	0	0	0	0	0	0	0	0	0	0	0	0	0	0	0	0	0	0	0	0	0	0	0	0	0	0	0	0	0	0	0	0	0	0	0	0	0	0	0	0	0	0	Bacteria;MBNT15;
	ASV1284	5	0	0	0	0	0	0	0	0	0	0	0	0	0	0	0	0	0	0	0	0	0	0	0	0	0	0	0	0	0	0	0	0	0	0	0	0	0	0	0	0	0	0	0	0	Bacteria;Proteobacteria;Alphaproteobacteria;Micropepsales;Micropepsaceae;
	ASV1285	6	0	0	0	0	0	0	0	0	0	0	0	0	0	0	0	0	0	0	0	0	0	0	0	0	0	0	0	0	0	0	0	0	0	0	0	0	0	0	0	0	0	0	0	0	Bacteria;Dependentiae;Babeliae;Babeliales;Vermiphilaceae;
	ASV1286	7	8	0	0	0	0	0	0	0	0	0	0	0	0	0	0	0	0	0	0	0	0	0	0	0	0	0	0	0	0	0	0	0	0	0	0	0	0	0	0	0	0	0	0	0	Bacteria;Planctomycetota;Phycisphaerae;MSBL9;SG8-4;
	ASV1287	10	0	11	0	0	0	0	0	0	0	0	0	0	0	0	0	0	0	0	0	0	0	0	0	0	0	0	0	0	0	0	0	0	0	0	0	0	0	0	0	0	0	0	0	0	Bacteria;Chloroflexi;KD4-96;
	ASV1288	3	4	9	0	0	0	0	0	0	0	0	0	0	0	0	0	0	0	0	0	0	0	0	0	0	0	0	0	0	0	0	0	0	0	0	0	0	0	0	0	0	0	0	0	0	Bacteria;Acidobacteriota;Acidobacteriae;Acidobacteriales;Acidobacteriaceae (Subgroup 1);
	ASV1289	3	0	12	0	0	0	0	0	0	0	0	0	0	0	0	0	0	0	0	0	2	0	0	0	0	0	0	0	0	0	0	0	0	0	0	0	0	0	0	0	0	0	0	0	0	Bacteria;Verrucomicrobiota;Chlamydiae;Chlamydiales;Simkaniaceae;uncultured;
	ASV1290	0	0	0	0	0	0	0	0	0	0	0	0	0	12	0	0	0	0	0	0	0	0	0	0	0	0	0	0	0	0	0	0	0	0	0	0	0	0	0	0	0	0	0	0	0	Bacteria;Acidobacteriota;Acidobacteriae;Acidobacteriales;Acidobacteriaceae (Subgroup 1);
	ASV1291	0	0	0	12	0	0	0	0	0	0	0	0	0	0	0	0	0	0	0	0	0	0	0	0	0	0	0	0	0	0	0	0	0	0	0	0	0	0	0	0	0	0	0	0	0	Bacteria;Firmicutes;Clostridia;Oscillospirales;Ethanoligenenaceae;Incertae Sedis;
	ASV1292	0	0	0	0	0	0	0	0	0	0	0	0	0	0	0	0	0	0	4	0	0	0	0	0	0	0	0	0	0	0	0	0	0	0	0	0	2	0	4	0	0	0	0	0	0	Bacteria;Acidobacteriota;Acidobacteriae;Acidobacteriales;Acidobacteriaceae (Subgroup 1);
	ASV1293	0	0	0	0	0	0	0	0	0	0	0	0	0	0	0	0	0	0	0	0	0	0	0	0	0	0	0	0	0	0	0	0	0	0	0	0	0	0	0	7	0	10	0	0	0	Bacteria;Firmicutes;Clostridia;Oscillospirales;Ethanoligenenaceae;
	ASV1294	12	0	0	0	0	0	0	0	0	0	0	0	0	0	0	0	0	0	0	0	0	0	0	0	0	0	0	0	0	0	0	0	0	0	0	0	0	0	0	0	0	0	0	0	0	Bacteria;Proteobacteria;Gammaproteobacteria;WD260;
	ASV1295	5	0	0	0	0	0	0	0	0	0	0	0	0	0	0	0	0	0	0	0	0	0	0	0	0	0	0	0	0	0	0	0	0	0	0	0	0	0	0	0	0	0	0	0	0	Bacteria;Acidobacteriota;Acidobacteriae;Subgroup 13;
	ASV1296	6	0	0	0	0	0	0	0	0	0	0	0	0	0	0	0	0	0	0	0	0	0	0	0	0	0	0	0	0	0	0	0	0	0	0	3	0	0	0	0	0	0	0	0	0	Bacteria;Planctomycetota;Planctomycetes;Gemmatales;Gemmataceae;uncultured;
	ASV1297	7	0	0	0	0	0	0	0	0	4	0	0	0	0	0	0	0	0	0	0	0	0	0	0	0	0	0	0	0	0	0	0	0	0	0	0	0	0	0	0	0	0	0	0	0	Bacteria;Elusimicrobiota;Lineage IIa;
	ASV1298	5	0	0	0	0	0	0	0	0	0	0	0	0	0	0	0	0	0	0	0	0	0	0	0	0	0	0	0	0	0	0	1	0	0	0	0	0	0	1	0	0	0	0	0	0	Bacteria;Dependentiae;Babeliae;Babeliales;Vermiphilaceae;
	ASV1299	7	6	0	0	0	0	0	0	0	0	0	0	0	0	0	0	0	0	0	0	0	0	0	0	0	0	0	0	0	0	0	0	0	0	0	0	0	0	0	0	0	0	0	0	0	Bacteria;Proteobacteria;Gammaproteobacteria;Coxiellales;Coxiellaceae;Coxiella;
	ASV1300	8	12	0	0	0	0	0	0	0	0	0	0	0	0	0	0	0	0	0	0	0	0	0	0	0	0	0	0	0	0	0	0	0	0	0	0	0	0	0	0	0	0	0	0	0	Bacteria;Proteobacteria;Alphaproteobacteria;Elsterales;uncultured;
	ASV1301	1	0	12	0	0	0	0	0	0	0	0	0	0	0	0	0	0	0	0	0	0	0	0	0	0	0	0	0	0	0	0	0	0	0	2	0	0	0	0	0	0	0	0	0	0	Bacteria;Dependentiae;Babeliae;Babeliales;
	ASV1302	0	0	0	0	0	0	0	0	0	0	0	0	0	0	0	0	0	0	0	0	0	4	0	0	0	0	0	4	0	0	4	0	0	0	0	0	2	0	0	0	0	0	0	0	0	Bacteria;Proteobacteria;Alphaproteobacteria;Elsterales;
	ASV1303	0	0	0	0	0	0	0	0	0	0	0	0	0	0	0	0	0	0	0	0	0	0	0	0	0	0	0	0	0	0	0	0	0	0	0	0	0	0	0	0	0	0	0	0	0	Bacteria;Proteobacteria;Gammaproteobacteria;Legionellales;Legionellaceae;Legionella;
	ASV1304	0	0	0	0	0	0	0	0	0	0	0	0	0	0	0	0	0	0	0	0	0	0	0	0	0	0	0	0	0	0	0	0	0	0	0	0	0	0	0	0	0	0	0	0	0	Bacteria;Acidobacteriota;Acidobacteriae;Acidobacteriales;Acidobacteriaceae (Subgroup 1);Occallatibacter;
	ASV1305	8	0	0	0	0	0	0	0	0	0	0	0	0	0	0	0	0	0	0	0	0	0	0	0	0	0	0	0	0	0	0	0	0	0	0	0	0	0	0	0	0	0	0	0	0	Bacteria;Planctomycetota;Planctomycetes;Pirellulales;Pirellulaceae;uncultured;
	ASV1306	14	0	0	0	0	0	0	0	0	0	0	0	0	0	0	0	0	0	0	0	0	0	0	0	0	0	0	0	0	0	0	0	0	0	0	0	0	0	0	0	0	0	0	0	0	Bacteria;Bacteroidota;Bacteroidia;Chitinophagales;37-13;
	ASV1307	4	0	0	0	0	0	0	0	0	0	0	0	0	0	0	0	0	0	0	0	0	0	0	0	0	0	0	0	0	0	0	0	0	0	0	0	0	0	0	0	0	0	0	0	0	Bacteria;Planctomycetota;Planctomycetes;Planctomycetales;uncultured;
	ASV1308	7	0	0	0	0	0	0	0	0	0	0	0	0	0	0	0	0	0	0	0	0	0	0	0	0	0	0	0	0	0	0	0	0	0	0	0	0	0	0	0	0	0	0	0	0	Bacteria;Bacteroidota;Bacteroidia;Sphingobacteriales;
	ASV1309	9	0	0	0	0	0	0	0	0	0	0	0	0	0	0	0	0	0	0	0	0	0	0	0	0	0	0	0	0	0	0	0	0	0	0	0	0	0	0	0	0	0	0	0	0	Bacteria;Acidobacteriota;Acidobacteriae;Subgroup 13;
	ASV1310	12	0	0	0	0	0	0	0	0	0	0	0	0	0	0	0	0	0	0	0	0	0	0	0	0	0	0	0	0	0	0	0	0	0	0	0	0	0	0	0	0	0	0	0	0	Bacteria;Verrucomicrobiota;Chlamydiae;Chlamydiales;Parachlamydiaceae;
	ASV1311	8	0	0	0	0	0	0	0	0	0	0	0	0	0	0	0	0	0	0	0	0	0	0	0	0	0	0	0	0	0	0	0	0	0	0	0	0	0	0	0	0	0	0	0	0	Bacteria;Patescibacteria;Parcubacteria;
	ASV1312	6	0	0	0	0	0	0	0	0	0	0	0	0	0	0	0	0	0	0	0	0	0	0	0	0	0	0	0	0	0	0	3	0	0	0	0	0	0	0	0	0	0	0	0	0	Bacteria;Verrucomicrobiota;Chlamydiae;Chlamydiales;Parachlamydiaceae;
	ASV1313	3	0	0	0	0	0	0	0	0	0	0	0	0	0	0	0	0	0	0	3	0	0	0	0	0	0	0	0	0	0	0	0	0	0	0	0	0	0	0	0	0	0	0	0	0	Bacteria;Verrucomicrobiota;Chlamydiae;Chlamydiales;Simkaniaceae;uncultured;
	ASV1314	8	8	0	0	0	0	0	0	0	0	0	0	0	0	0	0	0	0	0	0	0	0	0	0	0	0	0	0	0	0	0	0	0	0	0	0	0	0	0	0	0	0	0	0	0	Bacteria;Patescibacteria;Parcubacteria;
	ASV1315	3	7	0	0	0	0	0	0	0	0	0	0	0	0	0	0	0	0	0	0	0	0	0	0	0	0	0	0	0	0	0	0	0	0	0	0	0	0	0	0	0	0	0	0	0	Bacteria;Dependentiae;Babeliae;Babeliales;
	ASV1316	4	9	2	0	0	0	0	0	0	0	0	0	0	0	0	0	0	0	0	0	0	0	0	0	0	0	0	0	0	0	0	0	0	0	0	0	0	0	0	0	0	0	0	0	0	Bacteria;Proteobacteria;Alphaproteobacteria;Rhizobiales;
	ASV1317	3	14	6	0	0	0	0	0	0	0	0	0	0	0	0	0	0	0	0	0	0	0	0	0	0	0	0	0	0	0	0	0	0	0	0	0	0	0	0	0	0	0	0	0	0	Bacteria;Verrucomicrobiota;Chlamydiae;Chlamydiales;Simkaniaceae;uncultured;
	ASV1318	0	16	11	0	0	0	0	0	0	0	1	0	0	0	0	0	0	0	2	0	0	0	0	0	0	0	0	0	0	0	0	0	0	0	0	0	0	0	0	0	0	0	0	0	0	Bacteria;Actinobacteriota;Thermoleophilia;Gaiellales;uncultured;
	ASV1319	0	0	0	0	0	0	0	0	0	0	0	0	0	0	0	0	0	0	4	0	0	2	0	0	0	0	0	0	0	0	0	0	0	0	0	0	0	0	0	0	0	0	0	0	0	Bacteria;Bacteroidota;Bacteroidia;Chitinophagales;Chitinophagaceae;Sediminibacterium;
	ASV1320	0	32	0	0	0	0	0	0	0	0	0	0	0	0	0	0	0	0	0	0	0	0	0	0	0	0	0	0	0	0	0	0	0	0	0	0	0	0	0	0	0	0	0	0	0	Bacteria;Proteobacteria;Gammaproteobacteria;Burkholderiales;Oxalobacteraceae;
	ASV1321	0	15	18	0	0	0	0	0	0	0	0	0	0	0	0	0	0	0	0	0	0	0	0	0	0	0	0	0	0	0	0	0	0	0	0	0	0	0	0	0	0	0	0	0	0	Bacteria;Chloroflexi;KD4-96;
	ASV1322	0	0	35	0	0	0	0	0	0	0	0	0	0	0	0	0	0	0	0	0	0	0	0	0	0	0	0	0	0	0	0	0	0	0	0	0	0	0	0	0	0	0	0	0	0	Bacteria;Acidobacteriota;Acidobacteriae;Subgroup 2;
	ASV1323	8	0	0	0	0	0	0	0	0	0	0	0	0	0	0	0	0	0	0	0	0	0	0	0	0	0	0	0	0	0	0	0	0	0	0	0	0	0	0	0	0	0	0	0	0	Bacteria;Acidobacteriota;Acidobacteriae;Acidobacteriales;Acidobacteriaceae (Subgroup 1);
	ASV1324	11	0	0	0	0	0	0	0	0	0	0	0	0	0	0	0	0	0	0	0	0	0	0	0	0	0	0	0	0	0	0	0	0	0	0	0	0	0	0	0	0	0	0	0	0	Bacteria;Proteobacteria;Gammaproteobacteria;Gammaproteobacteria Incertae Sedis;Unknown Family;
	ASV1325	8	0	0	0	0	0	0	0	0	0	0	0	0	0	0	0	0	0	0	0	0	0	0	0	0	0	0	0	0	0	0	0	0	0	0	0	0	0	0	0	0	0	0	0	0	Bacteria;Spirochaetota;Spirochaetia;Spirochaetales;Spirochaetaceae;Spirochaeta;
	ASV1326	11	0	0	0	0	0	0	0	0	0	0	0	0	0	0	0	0	0	0	0	0	0	0	0	0	0	0	0	0	0	0	0	0	0	0	0	0	0	0	0	0	0	0	0	0	Bacteria;Myxococcota;Polyangia;Polyangiales;Polyangiaceae;Pajaroellobacter;
	ASV1327	6	0	0	0	0	0	0	0	0	0	0	0	0	0	0	0	0	0	0	0	0	0	0	0	0	0	0	0	0	0	0	0	0	0	0	0	0	0	0	0	0	0	0	0	0	Bacteria;Proteobacteria;Gammaproteobacteria;Burkholderiales;Neisseriaceae;uncultured;
	ASV1328	11	0	0	0	0	0	0	0	0	0	0	0	0	0	0	0	0	0	0	0	0	0	0	0	0	0	0	0	0	0	0	0	0	0	0	0	0	0	0	0	0	0	0	0	0	Bacteria;Proteobacteria;Gammaproteobacteria;Burkholderiales;Rhodocyclaceae;
	ASV1329	4	0	0	0	0	0	0	0	0	0	0	0	0	0	0	0	0	0	0	0	0	0	0	0	0	0	0	0	0	0	0	0	0	0	0	0	0	0	0	0	0	0	0	0	0	Bacteria;Myxococcota;Polyangia;Polyangiales;Polyangiaceae;Pajaroellobacter;
	ASV1330	8	0	0	0	0	0	0	0	0	0	0	0	0	0	0	0	0	0	0	0	0	0	0	0	0	0	0	0	0	0	0	0	0	0	0	0	0	0	0	0	0	0	0	0	0	Bacteria;Dependentiae;Babeliae;Babeliales;Vermiphilaceae;
	ASV1331	5	0	0	0	0	0	0	0	0	0	0	0	0	0	0	0	0	0	0	0	0	0	0	0	0	0	0	0	0	0	0	0	0	0	0	0	0	0	0	0	0	0	0	0	0	Archaea;Crenarchaeota;Bathyarchaeia;
	ASV1332	9	0	0	0	0	0	0	0	0	0	0	0	0	0	0	0	0	0	0	0	0	0	0	0	0	0	0	0	0	0	0	0	0	0	0	0	0	0	0	0	0	0	0	0	0	Bacteria;Verrucomicrobiota;Verrucomicrobiae;Opitutales;Opitutaceae;Opitutus;
	ASV1333	5	0	0	0	0	0	0	0	0	0	0	0	0	0	0	0	0	0	0	0	0	0	0	0	0	0	0	0	0	0	0	0	0	0	0	0	0	0	0	0	0	0	0	0	0	Bacteria;Acidobacteriota;Acidobacteriae;Acidobacteriales;uncultured;
	ASV1334	4	0	0	0	0	0	0	0	0	0	2	0	0	0	0	0	0	0	0	0	0	0	0	0	0	0	0	0	0	0	0	0	0	0	0	4	0	0	0	0	0	0	0	3	0	Bacteria;Verrucomicrobiota;Chlamydiae;Chlamydiales;
	ASV1335	0	0	0	0	0	0	0	0	8	5	0	0	0	0	0	0	0	0	0	0	0	0	0	0	0	0	0	0	0	0	0	0	0	0	0	0	0	0	0	0	0	0	0	0	0	Bacteria;Verrucomicrobiota;Verrucomicrobiae;Chthoniobacterales;Chthoniobacteraceae;LD29;
	ASV1336	0	0	0	0	0	0	0	0	0	0	0	0	0	0	0	0	0	0	6	0	0	0	0	0	0	0	0	0	0	0	0	0	0	0	0	0	0	0	0	0	0	0	1	0	0	Bacteria;Verrucomicrobiota;Verrucomicrobiae;Pedosphaerales;Pedosphaeraceae;
	ASV1337	0	0	0	0	0	0	0	0	0	0	0	0	0	0	0	0	0	0	0	0	0	1	0	0	0	0	0	0	0	2	0	0	0	0	0	0	0	0	0	2	0	0	2	0	0	Bacteria;
	ASV1338	6	0	0	0	0	0	0	0	0	0	0	0	0	0	0	0	0	0	0	0	0	0	0	0	0	0	0	0	0	0	0	0	0	0	0	0	0	0	0	0	0	0	0	0	0	Bacteria;Actinobacteriota;Thermoleophilia;Gaiellales;uncultured;
	ASV1339	3	0	0	0	0	0	0	0	0	0	0	0	0	0	0	0	0	0	0	0	0	0	0	0	0	0	0	0	0	0	0	0	0	0	0	0	0	0	0	0	0	0	0	0	0	Bacteria;Patescibacteria;Parcubacteria;
	ASV1340	5	0	0	0	0	0	0	0	0	0	0	0	0	0	0	0	0	0	0	0	0	0	0	0	0	0	0	0	0	0	0	0	0	0	0	0	0	0	0	0	0	0	0	0	0	Bacteria;Planctomycetota;Planctomycetes;Pirellulales;Pirellulaceae;uncultured;
	ASV1341	9	0	0	0	0	0	0	0	0	0	0	0	0	0	0	0	0	0	0	0	0	0	0	0	0	0	0	0	0	0	0	0	0	0	0	0	0	0	0	0	0	0	0	0	0	Bacteria;Proteobacteria;Gammaproteobacteria;Legionellales;Legionellaceae;Legionella;
	ASV1342	8	0	0	0	0	0	0	0	0	0	0	0	0	0	0	0	0	0	0	0	0	0	0	0	0	0	0	0	0	0	0	0	0	0	0	0	0	0	0	0	0	0	0	0	0	Bacteria;Acidobacteriota;Acidobacteriae;Subgroup 2;
	ASV1343	9	0	0	0	0	0	0	0	0	0	0	0	0	0	0	0	0	0	0	0	0	0	0	0	0	0	0	0	0	0	0	0	0	0	0	0	0	0	0	0	0	0	0	0	0	Bacteria;Acidobacteriota;Acidobacteriae;Subgroup 15;
	ASV1344	8	0	0	0	0	0	0	0	0	0	0	0	0	0	0	0	0	0	0	0	0	0	0	0	0	0	0	0	0	0	0	0	0	0	0	0	0	0	0	0	0	0	0	0	0	Bacteria;Verrucomicrobiota;Chlamydiae;Chlamydiales;Parachlamydiaceae;Candidatus Protochlamydia;
	ASV1345	8	0	0	0	0	0	0	0	0	0	0	0	0	0	0	0	0	0	0	0	0	0	0	0	0	0	0	0	0	0	0	0	0	0	3	0	0	0	0	0	0	0	0	0	0	Bacteria;Planctomycetota;Planctomycetes;Isosphaerales;Isosphaeraceae;Aquisphaera;
	ASV1346	4	0	5	0	0	0	0	0	0	0	0	0	0	0	0	0	0	0	0	0	0	0	0	0	0	0	0	0	0	0	0	0	0	0	0	0	0	0	0	0	0	0	0	0	0	Bacteria;Patescibacteria;Parcubacteria;Candidatus Moranbacteria;
	ASV1347	5	5	0	0	0	0	0	0	0	0	0	0	0	0	0	0	0	0	0	0	0	0	0	0	0	0	0	0	0	0	0	0	0	0	0	0	0	0	0	0	0	0	0	0	0	Bacteria;Verrucomicrobiota;Verrucomicrobiae;S-BQ2-57 soil group;
	ASV1348	10	0	7	0	0	0	0	0	0	0	0	0	0	0	0	0	0	0	0	0	0	0	0	0	0	0	0	0	0	0	0	0	0	0	0	0	0	0	0	0	0	0	0	0	0	Bacteria;Planctomycetota;Planctomycetes;Gemmatales;Gemmataceae;uncultured;
	ASV1349	3	9	0	0	0	0	0	0	0	0	0	0	0	0	0	0	0	0	0	0	0	0	0	0	0	0	0	0	0	0	0	0	0	0	0	0	0	0	0	0	0	0	0	0	0	Bacteria;Verrucomicrobiota;Chlamydiae;Chlamydiales;Parachlamydiaceae;
	ASV1350	3	5	0	0	0	0	0	0	0	0	0	0	0	2	0	0	0	0	0	0	0	0	0	0	0	0	0	0	0	0	0	0	0	0	0	0	0	0	0	0	0	0	0	0	0	Bacteria;Verrucomicrobiota;Chlamydiae;Chlamydiales;Parachlamydiaceae;
	ASV1351	2	0	11	0	0	0	0	0	0	0	0	0	0	0	0	0	0	0	0	0	0	0	0	0	0	0	0	0	0	0	0	0	0	0	0	0	0	0	0	0	0	0	0	0	0	Bacteria;Acidobacteriota;Acidobacteriae;Bryobacterales;Bryobacteraceae;Bryobacter;
	ASV1352	4	10	0	0	0	0	0	0	0	0	0	0	0	0	0	0	0	0	0	0	0	0	0	0	0	0	0	0	0	0	0	0	0	0	0	0	0	0	0	0	0	0	0	0	0	Bacteria;Bacteroidota;Kryptonia;Kryptoniales;BSV26;
	ASV1353	7	7	4	0	0	0	0	0	0	0	0	0	0	0	0	0	0	0	0	0	0	0	0	0	0	0	0	0	0	0	0	0	0	0	0	0	0	0	0	0	0	0	0	0	0	Bacteria;Dependentiae;Babeliae;Babeliales;
	ASV1354	4	9	6	0	0	0	0	0	0	0	0	0	0	0	0	0	0	0	0	0	0	0	0	0	0	0	0	0	0	0	0	0	0	0	0	0	0	0	0	0	0	0	0	0	0	Bacteria;Planctomycetota;Phycisphaerae;Tepidisphaerales;CPla-3 termite group;
	ASV1355	4	0	16	0	0	0	0	0	0	0	0	0	0	0	0	0	0	0	0	0	0	0	0	0	0	0	0	3	0	0	0	0	0	0	0	0	0	0	0	0	0	0	0	0	0	Bacteria;Verrucomicrobiota;Chlamydiae;Chlamydiales;Simkaniaceae;
	ASV1356	0	16	11	0	0	0	0	0	0	0	0	0	0	0	0	0	0	0	0	0	0	0	0	0	0	0	0	0	0	0	0	0	0	0	0	0	0	0	0	0	0	0	0	0	0	Bacteria;Bacteroidota;Bacteroidia;Chitinophagales;Chitinophagaceae;Puia;
	ASV1357	0	0	0	0	0	0	0	0	0	0	0	0	0	0	0	0	0	0	0	0	0	0	0	0	0	0	0	0	0	0	0	0	0	0	0	0	0	0	0	0	0	0	4	0	0	Bacteria;Acidobacteriota;Acidobacteriae;Solibacterales;Solibacteraceae;Candidatus Solibacter;
	ASV1358	10	0	0	0	0	0	0	0	0	0	0	0	0	0	0	0	0	0	0	0	0	0	0	0	0	0	0	0	0	0	0	0	0	0	0	0	0	0	0	0	0	0	0	0	0	Bacteria;Armatimonadota;uncultured;
	ASV1359	4	0	0	0	0	0	0	0	0	0	0	0	0	0	0	0	0	0	0	0	0	0	0	0	0	0	0	0	0	0	0	0	0	0	0	0	0	0	0	0	0	0	0	0	0	Bacteria;Planctomycetota;Planctomycetes;Pirellulales;Pirellulaceae;uncultured;
	ASV1360	12	0	0	0	0	0	0	0	0	0	0	0	0	0	0	0	0	0	0	0	0	0	0	0	0	0	0	0	0	0	0	0	0	0	0	0	0	0	0	0	0	0	0	0	0	Bacteria;Verrucomicrobiota;Verrucomicrobiae;Pedosphaerales;Pedosphaeraceae;uncultured;
	ASV1361	5	0	0	0	0	0	0	0	0	0	0	0	0	0	0	0	0	0	0	0	0	0	0	0	0	0	0	0	0	0	0	0	0	0	0	0	0	0	0	0	0	0	0	0	0	Archaea;Micrarchaeota;Micrarchaeia;Micrarchaeales;CG1-02-32-21;
	ASV1362	9	0	0	0	0	0	0	0	0	0	0	0	0	0	0	0	0	0	0	0	0	0	0	0	0	0	0	0	0	0	0	0	0	0	0	0	0	0	0	0	0	0	0	0	0	Bacteria;Acidobacteriota;Acidobacteriae;Bryobacterales;Bryobacteraceae;Bryobacter;
	ASV1363	12	0	0	0	0	0	0	0	0	0	0	0	0	0	0	0	0	0	0	0	0	0	0	0	0	0	0	0	0	0	0	0	0	0	0	0	0	0	0	0	0	0	0	0	0	Bacteria;Sva0485;
	ASV1364	7	0	0	0	0	0	0	0	0	0	0	0	0	0	0	0	0	0	0	0	0	0	0	0	0	0	0	0	0	0	0	0	0	0	0	0	0	0	0	0	0	0	0	0	0	Bacteria;Patescibacteria;Gracilibacteria;
	ASV1365	4	0	0	0	0	0	0	0	0	0	0	0	0	0	0	0	0	0	0	0	0	0	0	0	0	0	0	0	0	0	0	0	0	0	0	0	0	0	0	4	0	0	0	0	0	Bacteria;Acidobacteriota;Acidobacteriae;Acidobacteriales;uncultured;
	ASV1366	7	5	0	0	0	0	0	0	0	0	0	0	0	0	0	0	0	0	0	0	0	0	0	0	0	0	0	0	0	0	0	0	0	0	0	0	0	0	0	0	0	0	0	0	0	Bacteria;Bacteroidota;
	ASV1367	4	0	6	0	0	0	0	0	0	0	0	0	0	0	0	0	0	0	0	0	0	0	0	0	0	0	0	0	0	0	0	0	0	0	0	0	0	0	0	0	0	0	0	0	0	Bacteria;Bdellovibrionota;Bdellovibrionia;Bdellovibrionales;Bdellovibrionaceae;Bdellovibrio;
	ASV1368	6	7	0	0	0	0	0	0	0	0	0	0	0	0	0	0	0	0	0	0	0	0	0	0	0	0	0	0	0	0	0	0	0	0	0	0	0	0	0	0	0	0	0	0	0	Unclassified;
	ASV1369	0	0	0	0	0	0	0	0	0	2	0	0	0	0	0	0	0	0	4	0	0	0	0	0	0	0	2	0	0	0	0	0	0	0	0	0	0	0	0	0	0	0	3	0	0	Bacteria;Proteobacteria;Gammaproteobacteria;Gammaproteobacteria Incertae Sedis;Unknown Family;Acidibacter;
	ASV1370	0	13	17	0	0	0	0	0	0	0	0	0	0	0	0	0	0	0	0	0	0	0	0	0	0	0	0	0	0	0	0	0	0	0	0	0	0	0	0	0	0	0	0	0	0	Bacteria;Verrucomicrobiota;Verrucomicrobiae;Pedosphaerales;Pedosphaeraceae;uncultured;
	ASV1371	0	0	0	0	0	0	0	0	0	0	0	0	0	0	0	0	0	0	0	0	0	2	0	0	0	0	0	0	0	0	0	0	0	10	0	0	0	0	0	0	0	0	0	0	0	Bacteria;Acidobacteriota;Acidobacteriae;Bryobacterales;Bryobacteraceae;Bryobacter;
	ASV1372	0	0	0	0	0	0	0	0	0	0	0	0	0	0	0	0	0	0	0	0	0	0	0	0	0	0	0	0	0	0	0	0	5	0	0	0	0	0	0	0	5	0	0	0	0	Bacteria;Spirochaetota;Spirochaetia;Spirochaetales;Spirochaetaceae;Spirochaeta;
	ASV1373	0	0	0	0	0	0	0	0	0	0	0	0	0	0	0	0	0	0	0	0	0	0	0	0	0	0	0	0	0	0	0	0	2	0	0	0	0	2	3	1	0	0	0	0	0	Bacteria;Verrucomicrobiota;Chlamydiae;Chlamydiales;Parachlamydiaceae;Neochlamydia;
	ASV1374	0	0	0	0	6	0	0	0	0	0	0	0	0	0	0	0	0	0	0	0	0	0	0	0	0	0	0	0	0	0	0	0	0	0	0	0	0	0	0	0	0	0	0	0	0	Bacteria;Acidobacteriota;Acidobacteriae;Paludibaculum;
	ASV1375	4	0	0	0	0	0	0	0	0	0	0	0	0	0	0	0	0	0	0	0	0	0	0	0	0	0	0	0	0	0	0	0	0	0	0	0	0	0	0	0	0	0	0	0	0	Bacteria;Proteobacteria;Gammaproteobacteria;Burkholderiales;
	ASV1376	4	0	0	0	0	0	0	0	0	0	0	0	0	0	0	0	0	0	0	0	0	0	0	0	0	0	0	0	0	0	0	0	0	0	0	0	0	0	0	0	0	0	0	0	0	Bacteria;Patescibacteria;Parcubacteria;
	ASV1377	9	0	0	0	0	0	0	0	0	0	0	0	0	0	0	0	0	0	0	0	0	0	0	0	0	0	0	0	0	0	0	0	0	0	0	0	0	0	0	0	0	0	0	0	0	Bacteria;FCPU426;
	ASV1378	4	0	0	0	0	0	0	0	0	0	0	0	0	0	0	0	0	0	0	0	0	0	0	0	0	0	0	0	0	0	0	0	0	0	0	0	0	0	0	0	0	0	0	0	0	Bacteria;Acidobacteriota;Acidobacteriae;Acidobacteriales;uncultured;
	ASV1379	6	0	0	0	0	0	0	0	0	0	0	0	0	0	0	0	0	0	0	0	0	0	0	0	0	0	0	0	0	0	0	0	0	0	0	0	0	0	0	0	0	0	0	0	0	Bacteria;MBNT15;
	ASV1380	4	0	0	0	0	0	0	0	0	0	0	0	0	0	0	0	0	0	0	0	0	0	0	0	0	0	0	0	0	0	0	0	0	0	0	0	0	0	0	0	0	0	0	0	0	Archaea;Crenarchaeota;Nitrososphaeria;Nitrosotaleales;Nitrosotaleaceae;
	ASV1381	4	0	0	0	0	0	0	2	0	0	0	0	0	0	0	0	0	0	0	0	0	0	0	0	0	0	0	0	0	0	0	0	0	0	0	0	0	0	0	0	0	0	0	0	0	Bacteria;Bacteroidota;Bacteroidia;Chitinophagales;Chitinophagaceae;
	ASV1382	6	0	5	0	0	0	0	0	0	0	0	0	0	0	0	0	0	0	0	0	0	0	0	0	0	0	0	0	0	0	0	0	0	0	0	0	0	0	0	0	0	0	0	0	0	Bacteria;Patescibacteria;Parcubacteria;
	ASV1383	5	3	3	0	0	0	0	0	0	0	0	0	0	0	0	0	0	0	0	0	0	0	0	0	0	0	0	0	0	0	0	0	0	0	0	0	0	0	0	0	0	0	0	0	0	Bacteria;Verrucomicrobiota;Omnitrophia;Omnitrophales;Omnitrophaceae;Candidatus Omnitrophus;
	ASV1384	5	7	0	0	0	0	0	0	0	0	0	0	0	0	0	0	0	0	0	0	0	0	0	0	0	0	0	0	0	0	0	0	0	0	0	0	0	0	0	0	0	0	0	0	0	Bacteria;Proteobacteria;Alphaproteobacteria;Elsterales;uncultured;
	ASV1385	4	11	0	0	0	0	0	0	0	0	0	0	0	0	0	0	0	0	0	0	0	0	0	0	0	0	0	0	0	0	0	0	0	0	0	0	0	0	0	0	0	0	0	0	0	Bacteria;Proteobacteria;Alphaproteobacteria;Micropepsales;Micropepsaceae;uncultured;
	ASV1386	5	11	0	0	0	0	0	0	0	0	0	0	0	0	0	0	0	0	0	0	0	0	0	0	0	0	0	0	0	0	0	0	0	0	0	0	0	0	0	0	0	0	0	0	0	Bacteria;Proteobacteria;Alphaproteobacteria;Caulobacterales;Caulobacteraceae;
	ASV1387	3	11	0	0	0	0	0	0	0	0	0	0	0	0	0	0	0	0	0	0	0	0	0	0	0	0	0	0	0	0	0	0	0	0	0	0	0	0	0	0	0	0	0	0	0	Bacteria;Acidobacteriota;Acidobacteriae;Subgroup 13;
	ASV1388	0	0	0	0	0	0	0	0	0	0	0	0	0	1	0	0	0	0	3	0	0	0	0	0	4	0	2	0	0	0	0	0	0	0	0	0	0	0	0	0	0	0	0	0	0	Bacteria;Firmicutes;Clostridia;Oscillospirales;Ruminococcaceae;uncultured;
	ASV1389	0	0	0	0	0	0	0	0	0	0	0	0	0	0	0	0	0	0	7	0	0	0	0	0	0	0	0	0	0	0	0	0	0	0	0	0	0	0	0	0	0	0	0	0	0	Bacteria;Acidobacteriota;Acidobacteriae;Acidobacteriales;Acidobacteriaceae (Subgroup 1);Acidipila-Silvibacterium;
	ASV1390	0	26	0	0	0	0	0	0	0	0	0	0	0	0	0	0	0	0	0	0	0	0	0	0	0	0	0	0	0	0	0	0	0	0	0	0	0	0	0	0	0	0	0	0	0	Bacteria;Myxococcota;Polyangia;Haliangiales;Haliangiaceae;Haliangium;
	ASV1391	0	0	0	0	0	0	0	0	0	0	0	0	0	0	0	0	0	0	0	0	0	0	0	0	0	0	0	0	0	0	0	0	0	0	0	0	0	0	12	0	0	0	0	0	0	Bacteria;Proteobacteria;Gammaproteobacteria;WD260;
	ASV1392	0	0	0	0	0	0	0	0	0	0	0	0	0	0	0	0	0	0	0	0	0	0	0	0	0	0	0	0	0	0	0	0	0	0	0	0	0	0	1	0	0	0	4	0	0	Bacteria;Proteobacteria;Alphaproteobacteria;Rhizobiales;Beijerinckiaceae;
	ASV1393	0	0	0	18	0	0	0	0	0	0	0	0	0	0	0	0	0	0	0	0	0	0	0	0	0	0	0	0	0	0	0	0	0	0	0	0	0	0	0	0	0	0	0	0	0	Bacteria;Proteobacteria;Gammaproteobacteria;Enterobacterales;Aeromonadaceae;
	ASV1394	0	0	0	0	0	0	0	0	0	0	0	0	0	0	0	0	0	0	0	0	0	0	0	0	0	0	0	0	0	0	0	0	0	0	0	0	0	0	0	0	0	0	0	0	0	Bacteria;Acidobacteriota;Holophagae;Holophagales;Holophagaceae;uncultured;
	ASV1395	3	0	0	0	0	0	0	0	0	0	0	0	0	0	0	0	0	0	0	0	0	0	0	0	0	0	0	0	0	0	0	0	0	0	0	0	0	0	0	0	0	0	0	0	0	Bacteria;Verrucomicrobiota;Verrucomicrobiae;Pedosphaerales;Pedosphaeraceae;
	ASV1396	2	0	0	0	0	0	0	0	0	0	0	0	0	0	0	0	0	0	0	0	0	0	0	0	0	0	0	0	0	0	0	0	0	0	0	0	0	0	0	0	0	0	0	0	0	Bacteria;Verrucomicrobiota;Chlamydiae;Chlamydiales;Simkaniaceae;uncultured;
	ASV1397	4	0	0	0	0	0	0	0	0	0	0	0	0	0	0	0	0	0	0	0	0	0	0	0	0	0	0	0	0	0	0	0	0	0	0	0	0	0	0	0	0	0	0	0	0	Bacteria;Acidobacteriota;Thermoanaerobaculia;Thermoanaerobaculales;Thermoanaerobaculaceae;Thermoanaerobaculum;
	ASV1398	6	0	0	0	0	0	0	0	0	0	0	0	0	0	0	0	0	0	0	0	0	0	0	0	0	0	0	0	0	0	0	0	0	0	0	0	0	0	0	0	0	0	0	0	0	Bacteria;Planctomycetota;Phycisphaerae;Tepidisphaerales;WD2101 soil group;
	ASV1399	3	0	0	0	0	0	0	0	0	0	0	0	0	0	0	0	0	0	0	0	0	0	0	0	0	0	0	0	0	0	0	0	0	0	0	0	0	0	0	0	0	0	0	0	0	Bacteria;Acidobacteriota;Acidobacteriae;Subgroup 13;
	ASV1400	6	0	0	0	0	0	0	0	0	0	0	0	0	0	0	0	0	0	0	0	0	0	0	0	0	0	0	0	0	0	0	0	0	0	0	0	0	0	0	0	0	0	0	0	0	Bacteria;Planctomycetota;Planctomycetes;Pirellulales;Pirellulaceae;Pir1 lineage;
	ASV1401	14	0	0	0	0	0	0	0	0	0	0	0	0	0	0	0	0	0	0	0	0	0	0	0	0	0	0	0	0	0	0	0	0	0	0	0	0	0	0	0	0	0	0	0	0	Bacteria;Acidobacteriota;Acidobacteriae;Subgroup 2;
	ASV1402	3	0	0	0	0	0	0	0	0	0	0	0	0	0	0	0	0	0	0	0	0	0	0	0	0	0	0	0	0	0	0	0	0	0	0	0	0	0	0	0	0	0	0	0	0	Bacteria;Bacteroidota;Bacteroidia;Sphingobacteriales;AKYH767;
	ASV1403	4	0	0	0	0	0	0	0	0	0	0	0	0	0	0	0	0	0	0	0	0	0	0	0	0	0	0	0	0	0	0	0	0	0	0	0	0	0	0	0	0	0	0	0	0	Bacteria;Planctomycetota;Phycisphaerae;Phycisphaerales;AKAU3564 sediment group;
	ASV1404	5	0	0	0	0	0	0	0	0	0	0	0	0	0	0	0	0	0	0	0	0	0	0	0	0	0	0	0	0	0	0	0	0	0	0	0	0	0	0	0	0	0	0	0	0	Bacteria;Proteobacteria;Alphaproteobacteria;Paracaedibacterales;Paracaedibacteraceae;Candidatus Paracaedibacter;
	ASV1405	5	0	0	1	0	0	0	0	0	0	0	0	0	0	0	0	0	0	0	0	0	0	0	0	0	0	0	0	0	0	0	0	0	0	0	0	0	0	0	0	0	0	0	0	0	Bacteria;Firmicutes;Limnochordia;Hydrogenispora;
	ASV1406	5	0	0	0	0	0	0	0	0	0	1	0	0	0	0	0	0	0	0	0	0	0	0	0	0	0	0	0	0	0	0	0	0	0	0	0	0	0	0	0	0	0	0	0	0	Bacteria;Proteobacteria;Gammaproteobacteria;Diplorickettsiales;Diplorickettsiaceae;Aquicella;
	ASV1407	9	0	3	0	0	0	0	0	0	0	0	0	0	0	0	0	0	0	0	0	0	0	0	0	0	0	0	0	0	0	0	0	0	0	0	0	0	0	0	0	0	0	0	0	0	Bacteria;Proteobacteria;Gammaproteobacteria;Steroidobacterales;Woeseiaceae;Woeseia;
	ASV1408	6	0	0	0	0	0	0	0	1	0	0	0	0	0	0	0	0	0	0	0	0	0	0	0	0	0	0	0	0	0	0	0	0	0	0	0	0	0	0	0	0	0	0	0	0	Bacteria;Proteobacteria;Alphaproteobacteria;Holosporales;Holosporaceae;uncultured;
	ASV1409	5	4	0	0	0	0	0	0	0	0	0	0	1	0	0	0	0	0	0	0	0	0	0	0	0	0	0	0	0	0	0	0	0	0	0	0	0	0	0	0	0	0	0	0	0	Bacteria;Bacteroidota;Bacteroidia;Sphingobacteriales;AKYH767;
	ASV1410	2	9	0	0	0	0	0	0	0	0	0	0	0	0	0	0	0	0	0	0	0	0	0	0	0	0	0	0	0	0	0	0	0	0	0	0	0	0	0	0	0	0	0	0	0	Bacteria;Patescibacteria;Parcubacteria;Candidatus Wolfebacteria;
	ASV1411	4	0	0	0	0	0	0	0	0	0	0	0	0	0	0	0	0	4	0	0	0	0	0	0	0	0	0	0	0	0	0	0	0	0	2	0	0	0	0	0	0	0	0	0	0	Bacteria;Verrucomicrobiota;Chlamydiae;Chlamydiales;Simkaniaceae;uncultured;
	ASV1412	1	13	0	0	0	0	0	0	0	0	0	0	0	0	0	0	0	0	0	0	0	0	0	0	0	0	0	0	0	0	0	0	0	0	0	0	0	0	0	0	0	0	0	0	0	Bacteria;Acidobacteriota;Acidobacteriae;Subgroup 13;
	ASV1413	0	0	0	0	0	0	0	0	0	6	3	0	0	0	0	0	0	3	0	0	0	0	0	0	0	0	0	0	0	0	0	0	0	0	0	0	0	0	0	0	0	0	0	0	0	Bacteria;Proteobacteria;Alphaproteobacteria;Rhizobiales;Xanthobacteraceae;Afipia;
	ASV1414	0	0	0	0	0	0	0	0	0	0	1	0	0	1	0	1	0	0	0	1	0	1	2	0	0	0	0	0	0	1	0	0	0	0	0	0	2	0	0	0	0	0	0	0	0	Unclassified;
	ASV1415	0	0	0	8	0	0	0	0	0	0	0	0	0	0	0	0	0	7	0	0	0	0	0	0	0	0	0	0	0	0	0	0	0	0	0	0	0	0	0	0	0	0	0	0	0	Bacteria;Dependentiae;Babeliae;Babeliales;
	ASV1416	0	0	0	0	0	0	0	0	0	0	0	0	0	0	0	0	0	0	2	0	0	3	0	0	0	0	0	0	0	0	0	0	0	0	0	0	0	0	0	0	0	0	1	0	0	Bacteria;Verrucomicrobiota;Chlamydiae;Chlamydiales;Simkaniaceae;
	ASV1417	0	0	0	3	0	0	0	0	0	0	0	0	0	0	0	0	0	0	1	0	0	4	0	0	1	0	0	2	0	0	0	0	0	0	0	0	0	0	0	0	0	0	1	0	0	Bacteria;Planctomycetota;OM190;
	ASV1418	0	0	0	0	0	0	0	0	0	0	0	0	0	0	0	0	0	0	0	0	0	0	0	0	0	0	1	0	0	0	0	0	0	0	6	4	2	0	0	0	0	1	0	0	0	Bacteria;Myxococcota;Polyangia;Polyangiales;Polyangiaceae;
	ASV1419	0	0	30	0	0	0	0	0	0	0	0	0	0	0	0	0	0	0	0	0	0	0	0	0	0	0	0	0	0	0	0	0	0	0	0	0	0	0	0	0	0	0	0	0	0	Bacteria;Chloroflexi;KD4-96;
	ASV1420	0	0	0	0	0	0	0	0	0	0	0	0	0	0	0	0	0	0	0	0	0	0	0	0	0	0	0	0	0	0	3	0	0	0	0	0	0	0	0	0	0	4	1	0	4	Bacteria;WPS-2;
	ASV1421	8	0	0	0	0	0	0	0	0	0	0	0	0	0	0	0	0	0	0	0	0	0	0	0	0	0	0	0	0	0	0	0	0	0	0	0	0	0	0	0	0	0	0	0	0	Bacteria;Chloroflexi;Dehalococcoidia;GIF3;
	ASV1422	9	0	0	0	0	0	0	0	0	0	0	0	0	0	0	0	0	0	0	0	0	0	0	0	0	0	0	0	0	0	0	0	0	0	0	0	0	0	0	0	0	0	0	0	0	Bacteria;Nitrospirota;
	ASV1423	4	0	0	0	0	0	0	0	0	0	0	0	0	0	0	0	0	0	0	0	0	0	0	0	0	0	0	0	0	0	0	0	0	0	0	0	0	0	0	0	0	0	0	0	0	Bacteria;Bacteroidota;Bacteroidia;Chitinophagales;Chitinophagaceae;Puia;
	ASV1424	6	0	0	0	0	0	0	0	0	0	0	0	0	0	0	0	0	0	0	0	0	0	0	0	0	0	0	0	0	0	0	0	0	0	0	0	0	0	0	0	0	0	0	0	0	Bacteria;Planctomycetota;Planctomycetes;Pirellulales;Pirellulaceae;uncultured;
	ASV1425	6	0	0	0	0	0	0	0	0	0	0	0	0	0	0	0	0	0	0	0	0	0	0	0	0	0	0	0	0	0	0	0	0	0	0	0	0	0	0	0	0	0	0	0	0	Bacteria;Proteobacteria;Alphaproteobacteria;Rhizobiales;Beijerinckiaceae;
	ASV1426	1	0	0	0	0	0	0	0	0	0	0	0	0	0	0	0	0	0	0	0	0	0	0	0	0	0	0	0	0	0	0	0	0	0	0	0	0	0	0	0	0	0	0	0	0	Bacteria;Proteobacteria;Gammaproteobacteria;Diplorickettsiales;Diplorickettsiaceae;uncultured;
	ASV1427	10	0	0	0	0	0	0	0	0	0	0	0	0	0	0	0	0	0	0	0	0	0	0	0	0	0	0	0	0	0	0	0	0	0	0	0	0	0	0	0	0	0	0	0	0	Bacteria;Firmicutes;Negativicutes;Veillonellales-Selenomonadales;Sporomusaceae;uncultured;
	ASV1428	6	0	0	0	0	0	0	0	0	0	0	0	0	0	0	0	0	0	0	0	0	0	0	0	0	0	0	0	0	0	0	0	0	0	0	0	0	0	0	0	0	0	0	0	0	Bacteria;Myxococcota;Polyangia;Polyangiales;BIrii41;
	ASV1429	5	3	0	0	0	0	0	0	0	0	0	0	0	0	0	0	0	0	0	0	0	0	0	0	0	0	0	0	0	0	0	0	0	0	0	0	0	0	0	0	0	0	0	0	0	Archaea;Micrarchaeota;Micrarchaeia;Micrarchaeales;CG1-02-32-21;
	ASV1430	3	0	0	0	0	0	0	0	0	0	0	0	0	0	0	0	0	0	0	0	0	0	0	0	0	0	0	0	0	0	0	0	0	0	0	0	0	0	0	0	2	0	0	0	0	Bacteria;Desulfobacterota;Desulfobaccia;Desulfobaccales;Desulfobaccaceae;Desulfobacca;
	ASV1431	4	5	0	0	0	0	0	0	0	0	0	0	0	0	0	0	0	0	0	0	0	0	0	0	0	0	0	0	0	0	0	0	0	0	0	0	0	0	0	0	0	0	0	0	0	Bacteria;Verrucomicrobiota;Chlamydiae;Chlamydiales;Parachlamydiaceae;
	ASV1432	8	6	0	0	0	0	0	0	0	0	0	0	0	0	0	0	0	0	0	0	0	0	0	0	0	0	0	0	0	0	0	0	0	0	0	0	0	0	0	0	0	0	0	0	0	Bacteria;Acidobacteriota;Acidobacteriae;Solibacterales;Solibacteraceae;Candidatus Solibacter;
	ASV1433	5	0	0	3	0	0	0	0	0	0	0	0	0	0	0	0	0	0	0	0	0	0	0	0	0	0	0	0	0	0	0	0	0	0	0	0	0	0	0	0	0	0	0	0	0	Bacteria;Dependentiae;Babeliae;Babeliales;UBA12409;
	ASV1434	6	0	0	0	0	0	0	0	0	0	0	0	0	0	0	0	0	0	0	0	0	0	0	0	0	0	0	0	0	0	0	0	0	3	0	0	0	3	0	0	0	0	0	0	0	Bacteria;Acidobacteriota;Acidobacteriae;Subgroup 2;
	ASV1435	4	0	9	0	0	0	0	0	0	0	0	0	0	0	0	0	0	0	0	0	0	0	0	0	0	0	0	0	0	0	0	0	0	0	0	0	0	0	0	0	0	0	0	0	0	Bacteria;Proteobacteria;Gammaproteobacteria;Steroidobacterales;Steroidobacteraceae;uncultured;
	ASV1436	5	9	0	0	0	0	0	0	0	0	0	0	0	0	0	0	0	0	0	0	0	0	0	0	0	0	0	0	0	0	0	0	0	0	0	0	0	0	0	0	0	0	0	0	0	Bacteria;FCPU426;
	ASV1437	5	7	0	0	0	0	0	0	0	0	0	0	0	0	0	0	0	0	0	0	0	0	0	0	0	0	0	0	0	0	0	0	0	0	0	0	0	0	0	0	0	0	0	0	0	Bacteria;Patescibacteria;Parcubacteria;
	ASV1438	5	12	0	0	0	0	0	0	0	0	0	0	0	0	0	0	0	0	0	0	0	0	0	0	0	0	0	0	0	0	0	0	0	0	0	0	0	0	0	0	0	0	0	0	0	Bacteria;Patescibacteria;Parcubacteria;
	ASV1439	2	0	15	0	0	0	0	0	0	0	0	0	0	0	0	0	0	0	0	0	0	0	0	0	0	0	0	0	0	0	0	0	0	0	0	0	0	0	0	0	0	0	0	0	0	Bacteria;RCP2-54;
	ASV1440	0	0	0	0	0	0	0	0	0	0	0	0	0	2	0	0	0	0	0	1	4	0	0	0	0	0	0	0	0	0	0	0	0	0	0	0	0	0	0	0	0	0	1	0	0	Bacteria;Verrucomicrobiota;Chlamydiae;Chlamydiales;
	ASV1441	0	0	0	0	0	0	0	0	0	0	0	0	0	0	0	0	0	4	0	0	0	0	0	0	0	0	0	0	0	0	0	0	0	0	0	0	0	0	0	0	0	0	0	2	0	Bacteria;Bacteroidota;Bacteroidia;Sphingobacteriales;Lentimicrobiaceae;
	ASV1442	0	0	0	0	0	0	0	0	0	0	0	0	0	0	0	0	0	0	3	0	0	3	0	0	0	0	0	0	0	0	0	0	0	0	0	0	0	0	0	0	0	0	0	0	0	Bacteria;Proteobacteria;Gammaproteobacteria;Burkholderiales;Nitrosomonadaceae;
	ASV1443	0	0	0	0	0	0	0	0	0	0	0	0	0	0	0	0	0	0	0	0	3	3	0	0	0	0	0	0	0	0	0	0	0	0	0	0	0	3	0	2	0	0	0	0	0	Bacteria;Proteobacteria;Gammaproteobacteria;Burkholderiales;Comamonadaceae;
	ASV1444	0	0	29	0	0	0	0	0	0	0	0	0	0	0	0	0	0	0	0	0	0	0	0	0	0	0	0	0	0	0	0	0	0	0	0	0	0	0	0	0	0	0	0	0	0	Bacteria;Planctomycetota;Planctomycetes;Pirellulales;Pirellulaceae;
	ASV1445	0	0	29	0	0	0	0	0	0	0	0	0	0	0	0	0	0	0	0	0	0	0	0	0	0	0	0	0	0	0	0	0	0	0	0	0	0	0	0	0	0	0	0	0	0	Bacteria;Actinobacteriota;Actinobacteria;Frankiales;Acidothermaceae;Acidothermus;
	ASV1446	0	0	3	0	0	0	0	0	0	0	0	0	0	0	0	0	0	0	0	0	0	0	0	0	0	0	0	0	0	0	1	0	0	3	0	0	0	2	0	0	0	0	2	0	0	Bacteria;Desulfobacterota;Desulfovibrionia;Desulfovibrionales;Desulfovibrionaceae;Desulfovibrio;
	ASV1447	4	0	0	0	0	0	0	0	0	0	0	0	0	0	0	0	0	0	0	0	0	0	0	0	0	0	0	0	0	0	0	0	0	0	0	0	0	0	0	0	0	0	0	0	0	Bacteria;Proteobacteria;Gammaproteobacteria;Legionellales;Legionellaceae;Legionella;
	ASV1448	7	0	0	0	0	0	0	0	0	0	0	0	0	0	0	0	0	0	0	0	0	0	0	0	0	0	0	0	0	0	0	0	0	0	0	0	0	0	0	0	0	0	0	0	0	Bacteria;Chloroflexi;Ktedonobacteria;B12-WMSP1;
	ASV1449	7	0	0	0	0	0	0	0	0	0	0	0	0	0	0	0	0	0	0	0	0	0	0	0	0	0	0	0	0	0	0	0	0	0	0	0	0	0	0	0	0	0	0	0	0	Bacteria;Proteobacteria;Alphaproteobacteria;Rhodospirillales;uncultured;
	ASV1450	6	0	0	0	0	0	0	0	0	0	0	0	0	0	0	0	0	0	0	0	0	0	0	0	0	0	0	0	0	0	0	0	0	0	0	0	0	0	0	0	0	0	0	0	0	Bacteria;Verrucomicrobiota;Verrucomicrobiae;Pedosphaerales;Pedosphaeraceae;uncultured;
	ASV1451	3	0	0	0	0	0	0	0	0	0	0	0	0	0	0	0	0	0	0	0	0	0	0	0	0	0	0	0	0	0	0	0	0	0	0	0	0	0	0	0	0	0	0	0	0	Bacteria;Actinobacteriota;Thermoleophilia;Solirubrobacterales;Solirubrobacteraceae;Conexibacter;
	ASV1452	13	0	0	0	0	0	0	0	0	0	0	0	0	0	0	0	0	0	0	0	0	0	0	0	0	0	0	0	0	0	0	0	0	0	0	0	0	0	0	0	0	0	0	0	0	Bacteria;Chloroflexi;Ktedonobacteria;Ktedonobacterales;Ktedonobacteraceae;HSB OF53-F07;
	ASV1453	8	0	0	0	0	0	0	0	0	0	0	0	0	0	0	0	0	0	0	0	0	0	0	0	0	0	0	0	0	0	0	0	0	0	0	0	0	0	0	0	0	0	0	0	0	Bacteria;Proteobacteria;Alphaproteobacteria;Rickettsiales;Mitochondria;
	ASV1454	10	0	0	0	0	0	0	0	0	0	0	0	0	0	0	0	0	0	0	0	0	0	0	0	0	0	0	0	0	0	0	0	0	0	0	0	0	0	0	0	0	0	0	0	0	Bacteria;
	ASV1455	6	0	0	0	0	0	0	0	0	0	0	0	0	0	0	0	0	0	0	0	0	0	0	0	0	0	0	0	0	0	0	0	0	0	0	0	0	0	0	0	0	0	0	0	0	Archaea;Crenarchaeota;Nitrososphaeria;Group 1.1c;
	ASV1456	4	0	0	0	0	0	0	0	0	0	0	0	0	0	0	0	0	0	0	0	0	0	0	0	0	0	0	0	0	0	0	0	0	0	0	0	0	0	0	0	0	0	0	0	0	Unclassified;
	ASV1457	6	0	0	0	0	0	0	0	0	0	0	0	0	0	0	0	0	0	0	0	0	0	0	0	0	0	0	0	0	0	0	0	0	0	0	0	0	2	0	0	0	0	0	0	0	Bacteria;Planctomycetota;Planctomycetes;Gemmatales;Gemmataceae;uncultured;
	ASV1458	3	0	0	0	0	0	0	0	0	0	0	0	0	0	0	0	0	0	0	0	0	0	0	0	1	0	0	0	0	0	0	0	0	0	0	0	0	0	0	0	0	0	0	0	0	Bacteria;Proteobacteria;Gammaproteobacteria;Diplorickettsiales;Diplorickettsiaceae;uncultured;
	ASV1459	4	0	5	0	0	0	0	0	0	0	0	0	0	0	0	0	0	0	0	0	0	0	0	0	0	0	0	0	0	0	0	0	0	0	0	0	0	0	0	0	0	0	0	0	0	Bacteria;Proteobacteria;Alphaproteobacteria;Acetobacterales;Acetobacteraceae;
	ASV1460	6	0	6	0	0	0	0	0	0	0	0	0	0	0	0	0	0	0	0	0	0	0	0	0	0	0	0	0	0	0	0	0	0	0	0	0	0	0	0	0	0	0	0	0	0	Bacteria;Chloroflexi;JG30-KF-CM66;
	ASV1461	5	0	0	0	0	0	0	0	0	0	0	0	0	2	0	0	0	0	0	0	0	0	0	0	0	0	0	0	0	0	0	0	0	0	0	0	0	0	0	0	0	0	0	0	0	Bacteria;Firmicutes;Bacilli;Paenibacillales;Paenibacillaceae;Paenibacillus;
	ASV1462	1	0	8	0	0	0	0	0	0	0	0	0	0	0	0	0	0	0	0	0	0	0	0	0	0	0	0	0	0	0	0	0	0	0	0	0	0	0	0	0	0	0	0	0	0	Bacteria;Bdellovibrionota;Oligoflexia;0319-6G20;
	ASV1463	6	6	0	0	0	0	0	0	0	0	0	0	0	0	0	0	0	0	0	0	0	0	0	0	0	0	0	0	0	0	0	0	0	0	0	0	0	0	0	2	0	0	0	0	0	Bacteria;Chloroflexi;Anaerolineae;Anaerolineales;Anaerolineaceae;
	ASV1464	4	13	0	0	0	0	0	0	0	0	0	0	0	0	0	0	0	0	0	0	0	0	0	0	0	0	0	0	0	0	0	0	0	0	0	0	0	0	0	0	0	0	0	0	0	Bacteria;Acidobacteriota;Acidobacteriae;Acidobacteriales;Acidobacteriaceae (Subgroup 1);Acidicapsa;
	ASV1465	3	0	0	0	0	0	0	0	6	0	0	0	0	0	4	0	0	0	0	0	0	0	0	0	0	0	0	0	0	0	0	0	0	0	0	0	0	0	0	0	0	0	0	0	0	Bacteria;Verrucomicrobiota;Chlamydiae;Chlamydiales;Simkaniaceae;uncultured;
	ASV1466	2	0	0	0	0	0	0	0	0	0	0	0	0	0	0	0	0	0	0	0	0	0	0	0	0	0	0	0	0	0	0	0	0	0	0	0	0	0	0	0	0	0	0	0	0	Bacteria;Proteobacteria;Alphaproteobacteria;Rhizobiales;Beijerinckiaceae;Roseiarcus;
	ASV1467	1	7	10	0	0	0	0	0	0	0	0	0	0	0	0	0	0	0	0	0	0	0	0	0	0	0	0	0	0	0	0	0	0	0	0	0	0	0	0	0	0	0	0	0	0	Bacteria;Proteobacteria;Alphaproteobacteria;Rickettsiales;Mitochondria;
	ASV1468	0	0	0	0	0	0	0	0	0	0	0	0	0	0	0	0	0	2	0	0	0	0	0	0	0	0	0	0	0	0	0	0	0	0	0	0	0	0	0	0	0	0	0	10	0	Bacteria;Nitrospirota;Thermodesulfovibrionia;uncultured;
	ASV1469	0	0	0	0	0	0	0	0	0	0	0	0	0	0	0	0	0	0	0	0	0	0	0	0	0	0	0	0	0	0	3	0	0	0	0	0	0	0	0	0	0	0	2	0	0	Bacteria;Acidobacteriota;Acidobacteriae;Acidobacteriales;Acidobacteriaceae (Subgroup 1);Acidicapsa;
	ASV1470	0	0	0	0	0	0	0	0	0	0	0	0	0	0	0	0	0	0	0	0	0	0	0	0	0	0	0	0	0	0	0	0	0	2	0	0	3	0	0	0	0	0	3	0	1	Bacteria;
	ASV1471	0	0	0	0	0	0	0	0	0	0	0	0	0	0	0	0	0	0	0	0	0	0	0	0	0	0	0	0	0	0	0	0	0	0	0	0	8	0	0	0	0	0	4	0	0	Bacteria;Desulfobacterota;Desulfuromonadia;Geobacterales;Geobacteraceae;
	ASV1472	4	0	0	0	0	0	0	0	0	0	0	0	0	0	0	0	0	0	0	0	0	0	0	0	0	0	0	0	0	0	0	0	0	0	0	0	0	0	0	0	0	0	0	0	0	Bacteria;Proteobacteria;Alphaproteobacteria;Elsterales;uncultured;
	ASV1473	7	0	0	0	0	0	0	0	0	0	0	0	0	0	0	0	0	0	0	0	0	0	0	0	0	0	0	0	0	0	0	0	0	0	0	0	0	0	0	0	0	0	0	0	0	Bacteria;Acidobacteriota;Acidobacteriae;Subgroup 13;
	ASV1474	5	0	0	0	0	0	0	0	0	0	0	0	0	0	0	0	0	0	0	0	0	0	0	0	0	0	0	0	0	0	0	0	0	0	0	0	0	0	0	0	0	0	0	0	0	Bacteria;Acidobacteriota;Acidobacteriae;Subgroup 2;
	ASV1475	3	0	0	0	0	0	0	0	0	0	0	0	0	0	0	0	0	0	0	0	0	0	0	0	0	0	0	0	0	0	0	0	0	0	0	0	0	0	0	0	0	0	0	0	0	Bacteria;Planctomycetota;Planctomycetes;Gemmatales;Gemmataceae;uncultured;
	ASV1476	7	0	0	0	0	0	0	0	0	0	0	0	0	0	0	0	0	0	0	0	0	0	0	0	0	0	0	0	0	0	0	0	0	0	0	0	0	0	0	0	0	0	0	0	0	Bacteria;Proteobacteria;Alphaproteobacteria;Rhizobiales;Xanthobacteraceae;
	ASV1477	3	0	0	0	0	0	0	0	0	0	0	0	0	0	0	0	0	0	0	0	0	0	0	0	0	0	0	0	0	0	0	0	0	0	0	0	0	0	0	0	0	0	0	0	0	Bacteria;Planctomycetota;Phycisphaerae;Phycisphaerales;AKAU3564 sediment group;
	ASV1478	7	0	0	0	0	0	0	0	0	0	0	0	0	0	0	0	0	0	0	0	0	0	0	0	0	0	0	0	0	0	0	0	0	0	0	0	0	0	0	0	0	0	0	0	0	Bacteria;Proteobacteria;Gammaproteobacteria;Gammaproteobacteria Incertae Sedis;Unknown Family;Candidatus Ovatusbacter;
	ASV1479	5	0	0	0	0	0	0	0	0	0	0	0	0	0	0	0	0	0	0	0	0	0	0	0	0	0	0	0	0	0	0	0	0	0	0	0	0	0	0	0	0	0	0	0	0	Bacteria;Dependentiae;Babeliae;Babeliales;
	ASV1480	2	0	5	0	0	0	0	0	0	0	0	0	0	0	0	0	0	0	0	0	0	0	0	0	0	0	0	0	0	0	0	0	0	0	0	0	0	0	0	0	0	0	0	0	0	Bacteria;Bacteroidota;Bacteroidia;Chitinophagales;
	ASV1481	5	0	5	0	0	0	0	0	0	0	0	0	0	0	0	0	0	0	0	0	0	0	0	0	0	0	0	0	0	0	0	0	0	0	0	0	0	0	0	0	0	0	0	0	0	Bacteria;Patescibacteria;ABY1;Candidatus Magasanikbacteria;
	ASV1482	5	5	0	0	0	0	0	0	0	0	0	0	0	0	0	0	0	0	0	0	0	0	0	0	0	0	0	0	0	0	0	0	0	0	0	0	0	0	0	0	0	0	0	0	0	Bacteria;Bacteroidota;Bacteroidia;Chitinophagales;uncultured;
	ASV1483	0	0	0	0	0	0	0	0	2	4	1	0	0	0	0	6	0	0	0	0	0	0	0	0	0	0	0	0	0	0	0	0	0	0	0	0	0	0	0	0	0	0	0	0	0	Bacteria;Verrucomicrobiota;Verrucomicrobiae;Pedosphaerales;Pedosphaeraceae;uncultured;
	ASV1484	0	0	0	0	0	0	0	0	0	0	9	0	0	0	0	0	0	0	0	0	0	0	0	0	0	0	0	0	0	0	0	0	0	0	0	0	0	0	0	0	0	0	0	0	0	Bacteria;Acidobacteriota;Acidobacteriae;Acidobacteriales;Acidobacteriaceae (Subgroup 1);Occallatibacter;
	ASV1485	0	0	0	0	0	0	0	0	0	0	0	0	0	0	0	0	0	0	1	0	0	0	0	0	1	0	0	0	0	0	0	0	0	0	0	0	0	0	0	0	0	0	2	0	0	Bacteria;Actinobacteriota;Acidimicrobiia;Microtrichales;Ilumatobacteraceae;CL500-29 marine group;
	ASV1486	0	0	0	0	0	0	0	0	0	0	0	0	0	0	0	0	0	0	1	0	0	0	0	0	0	0	0	0	0	0	0	0	0	2	0	0	0	0	0	2	0	0	2	0	0	Bacteria;Bdellovibrionota;Bdellovibrionia;Bdellovibrionales;Bdellovibrionaceae;OM27 clade;
	ASV1487	0	21	0	0	0	0	0	0	0	0	0	0	0	0	0	0	0	0	0	0	0	0	0	0	0	0	0	0	0	0	0	0	0	0	0	0	0	0	0	0	0	0	0	0	0	Bacteria;Verrucomicrobiota;Verrucomicrobiae;Pedosphaerales;Pedosphaeraceae;
	ASV1488	0	21	0	0	0	0	0	0	0	0	0	0	0	0	0	0	0	0	0	0	0	0	0	0	0	0	0	0	0	0	0	0	0	0	0	0	0	0	0	0	0	0	0	0	0	Bacteria;Chloroflexi;KD4-96;
	ASV1489	0	0	0	0	0	0	0	0	0	0	0	0	0	0	0	0	0	0	0	0	0	0	0	0	3	0	0	0	0	0	0	0	0	8	0	0	0	0	0	0	0	0	0	0	0	Bacteria;Proteobacteria;Gammaproteobacteria;Legionellales;Legionellaceae;Legionella;
	ASV1490	0	0	0	0	0	0	0	0	0	0	0	0	0	0	0	0	0	0	0	0	0	0	0	0	0	0	0	0	0	3	0	0	0	0	0	0	0	0	0	0	0	0	5	0	0	Bacteria;Chloroflexi;KD4-96;
	ASV1491	0	0	0	0	0	0	0	0	0	0	0	0	0	0	0	0	0	0	0	0	0	0	0	0	0	0	0	0	0	0	0	0	0	0	0	0	0	0	0	0	0	12	0	0	0	Bacteria;Acidobacteriota;Acidobacteriae;Subgroup 2;
	ASV1492	0	0	0	0	0	0	0	0	0	0	0	0	0	0	0	0	0	0	0	0	0	0	0	0	0	0	0	0	0	0	0	0	0	0	0	0	0	0	0	0	0	0	8	0	0	Bacteria;Acidobacteriota;Acidobacteriae;Acidobacteriales;Acidobacteriaceae (Subgroup 1);Occallatibacter;
	ASV1493	6	0	0	0	0	0	0	0	0	0	0	0	0	0	0	0	0	0	0	0	0	0	0	0	0	0	0	0	0	0	0	0	0	0	0	0	0	0	0	0	0	0	0	0	0	Bacteria;Firmicutes;Clostridia;Oscillospirales;Hungateiclostridiaceae;uncultured;
	ASV1494	11	0	0	0	0	0	0	0	0	0	0	0	0	0	0	0	0	0	0	0	0	0	0	0	0	0	0	0	0	0	0	0	0	0	0	0	0	0	0	0	0	0	0	0	0	Bacteria;Planctomycetota;Phycisphaerae;Tepidisphaerales;CPla-3 termite group;
	ASV1495	3	0	0	0	0	0	0	0	0	0	0	0	0	0	0	0	0	0	0	0	0	0	0	0	0	0	0	0	0	0	0	0	0	0	0	0	0	0	0	0	0	0	0	0	0	Bacteria;Proteobacteria;Gammaproteobacteria;Burkholderiales;Nitrosomonadaceae;GOUTA6;
	ASV1496	10	0	0	0	0	0	0	0	0	0	0	0	0	0	0	0	0	0	0	0	0	0	0	0	0	0	0	0	0	0	0	0	0	0	0	0	0	0	0	0	0	0	0	0	0	Bacteria;Proteobacteria;Alphaproteobacteria;Caulobacterales;Caulobacteraceae;
	ASV1497	7	0	0	0	0	0	0	0	0	0	0	0	0	0	0	0	0	0	0	0	0	0	0	0	0	0	0	0	0	0	0	0	0	0	0	0	0	0	0	0	0	0	0	0	0	Bacteria;Acidobacteriota;Acidobacteriae;Acidobacteriales;uncultured;
	ASV1498	6	0	0	0	0	0	0	0	0	0	0	0	0	0	0	0	0	0	0	0	0	0	0	0	0	0	0	0	0	0	0	0	0	0	0	0	0	0	0	0	0	0	0	0	0	Bacteria;Verrucomicrobiota;Chlamydiae;Chlamydiales;Parachlamydiaceae;Neochlamydia;
	ASV1499	6	0	0	0	0	0	0	0	0	0	0	0	0	0	0	0	0	0	0	0	0	0	0	0	0	0	0	0	0	0	0	0	0	0	0	0	0	0	0	0	0	0	0	0	0	Bacteria;Dependentiae;Babeliae;Babeliales;
	ASV1500	4	0	0	0	0	0	0	0	0	0	0	0	0	0	0	0	0	0	0	0	0	0	0	0	0	0	0	0	0	0	0	0	0	0	0	0	0	0	0	0	0	0	0	0	0	Bacteria;Proteobacteria;Gammaproteobacteria;Coxiellales;Coxiellaceae;Coxiella;
	ASV1501	2	0	0	0	0	0	0	0	0	0	0	0	0	0	0	0	0	0	0	0	0	0	0	0	0	0	0	0	0	0	0	0	0	0	0	0	0	0	0	0	0	0	0	0	0	Bacteria;Proteobacteria;Alphaproteobacteria;Rhodospirillales;uncultured;
	ASV1502	5	0	0	0	0	0	0	0	0	0	0	0	0	0	0	0	0	0	0	0	0	0	0	0	0	0	0	0	0	0	0	0	0	0	0	0	0	0	0	0	0	0	0	0	0	Bacteria;Elusimicrobiota;Elusimicrobia;Lineage IV;
	ASV1503	5	0	0	0	0	0	0	0	0	0	0	0	0	0	0	0	0	0	0	0	0	0	0	0	0	0	0	0	0	0	0	0	0	0	0	0	0	0	0	0	0	0	0	0	0	Bacteria;Proteobacteria;Alphaproteobacteria;Acetobacterales;Acetobacteraceae;uncultured;
	ASV1504	6	0	0	0	0	0	0	0	0	0	0	0	0	0	0	0	0	0	0	0	0	0	0	0	0	0	0	0	0	0	0	0	0	0	0	0	0	0	0	0	0	0	0	0	0	Bacteria;Planctomycetota;Planctomycetes;Gemmatales;Gemmataceae;uncultured;
	ASV1505	6	0	0	0	0	0	0	0	0	0	0	0	0	0	0	0	0	0	0	0	0	0	0	0	0	0	0	0	0	1	0	0	0	0	0	0	0	0	0	0	0	0	0	0	0	Bacteria;Bacteroidota;Ignavibacteria;SJA-28;
	ASV1506	5	0	0	0	0	0	0	0	0	0	0	0	0	0	0	0	0	2	0	0	0	0	0	0	0	0	0	0	0	0	0	0	0	0	0	0	0	0	0	0	0	0	0	0	0	Bacteria;Planctomycetota;Planctomycetes;Gemmatales;Gemmataceae;uncultured;
	ASV1507	6	0	0	0	0	0	0	2	0	0	0	0	0	0	0	0	0	0	0	0	0	0	0	0	2	0	0	0	0	0	0	0	0	0	0	0	0	0	0	0	0	0	0	0	0	Bacteria;Proteobacteria;Gammaproteobacteria;Diplorickettsiales;Diplorickettsiaceae;uncultured;
	ASV1508	7	0	0	0	0	0	0	1	0	0	0	0	0	0	0	0	0	2	0	0	0	0	0	0	1	0	0	0	0	0	0	0	0	0	0	0	0	0	0	0	0	0	0	0	0	Bacteria;Chloroflexi;Ktedonobacteria;Ktedonobacterales;Ktedonobacteraceae;uncultured;
	ASV1509	6	0	0	0	0	0	0	0	0	0	0	0	0	0	0	0	0	0	0	0	0	0	0	0	0	0	1	0	0	0	0	0	0	0	0	0	0	0	0	0	0	0	0	0	0	Bacteria;Proteobacteria;Gammaproteobacteria;Diplorickettsiales;Diplorickettsiaceae;Aquicella;
	ASV1510	6	7	0	0	0	0	0	0	0	0	0	0	0	0	0	0	0	0	0	0	0	0	0	0	0	0	0	0	0	0	0	0	0	0	0	0	0	0	0	0	0	0	0	0	0	Bacteria;Bacteroidota;Kryptonia;Kryptoniales;BSV26;
	ASV1511	4	0	8	0	0	0	0	0	0	0	0	0	0	0	0	0	0	0	0	0	0	0	0	0	0	0	0	0	0	0	0	0	0	0	0	0	0	0	0	0	0	0	0	0	0	Bacteria;Campylobacterota;Campylobacteria;Campylobacterales;Sulfurimonadaceae;Sulfurimonas;
	ASV1512	5	0	9	0	0	0	0	0	0	0	0	0	0	0	0	0	0	0	0	0	0	0	0	0	0	0	0	0	0	0	0	0	0	0	0	0	0	0	0	0	0	0	0	0	0	Bacteria;Patescibacteria;Parcubacteria;
	ASV1513	2	0	9	0	0	0	0	0	0	0	0	0	0	0	0	0	0	0	0	0	0	0	0	0	0	0	0	0	0	0	0	0	0	0	0	0	0	0	0	0	0	0	0	0	0	Bacteria;Verrucomicrobiota;Chlamydiae;Chlamydiales;Simkaniaceae;uncultured;
	ASV1514	3	0	0	2	0	0	0	0	0	0	0	0	0	0	0	0	0	0	0	0	0	0	0	0	0	0	2	0	0	0	0	0	0	0	0	0	0	0	0	0	0	0	0	0	0	Bacteria;Proteobacteria;Alphaproteobacteria;Elsterales;uncultured;
	ASV1515	4	9	0	0	0	0	0	0	0	0	0	0	0	0	0	0	0	0	0	0	0	0	0	0	0	0	0	0	0	0	0	0	0	0	0	0	0	0	0	0	0	0	0	0	0	Bacteria;Bacteroidota;Bacteroidia;Sphingobacteriales;env.OPS 17;
	ASV1516	4	0	14	0	0	0	0	0	0	0	0	0	0	0	0	0	0	0	0	0	0	0	0	0	0	0	0	0	0	0	0	0	0	0	0	0	0	0	0	0	0	0	0	0	0	Bacteria;Proteobacteria;Alphaproteobacteria;Elsterales;uncultured;
	ASV1517	2	3	10	0	0	0	0	0	0	0	0	0	0	0	0	0	0	0	0	0	0	0	0	0	0	0	0	0	0	0	0	0	0	0	0	0	0	0	0	0	0	0	0	0	0	Bacteria;Verrucomicrobiota;Verrucomicrobiae;Pedosphaerales;Pedosphaeraceae;
	ASV1518	3	14	0	0	0	0	0	0	0	0	0	0	0	0	0	0	0	0	0	0	0	0	0	0	0	0	0	0	0	0	0	0	0	0	0	0	0	0	0	0	0	0	0	0	0	Bacteria;Proteobacteria;Alphaproteobacteria;Caulobacterales;Caulobacteraceae;Phenylobacterium;
	ASV1519	3	16	0	0	0	0	0	0	0	0	0	0	0	0	0	0	0	0	0	0	0	0	0	0	0	0	0	0	0	0	0	0	0	0	0	0	0	0	0	0	0	0	0	0	0	Bacteria;Verrucomicrobiota;Verrucomicrobiae;Pedosphaerales;Pedosphaeraceae;
	ASV1520	0	0	0	0	0	0	0	0	0	0	0	0	0	0	0	0	3	0	1	0	0	0	0	0	0	0	0	0	0	0	1	0	0	0	0	0	0	0	0	0	0	0	0	0	1	Bacteria;Proteobacteria;Alphaproteobacteria;Rhizobiales;Kaistiaceae;Kaistia;
	ASV1521	0	18	0	0	0	0	0	0	0	0	0	0	0	0	0	0	0	0	0	0	0	0	0	0	0	0	0	0	0	0	0	0	0	0	0	0	0	0	0	0	0	0	0	0	0	Bacteria;Bacteroidota;Bacteroidia;Sphingobacteriales;Sphingobacteriaceae;Mucilaginibacter;
	ASV1522	0	0	0	0	0	0	0	0	0	0	0	0	0	0	0	0	0	0	0	0	0	0	0	0	0	0	0	0	0	0	0	0	0	0	0	0	1	0	0	0	0	0	3	2	1	Bacteria;Armatimonadota;Chthonomonadetes;Chthonomonadales;Chthonomonadaceae;Chthonomonas;
	ASV1523	0	0	0	0	0	0	0	0	0	0	0	0	0	0	0	0	0	0	0	0	0	0	0	0	0	0	0	0	0	0	0	0	0	0	0	0	0	0	0	0	0	0	3	0	0	Bacteria;Proteobacteria;Gammaproteobacteria;Burkholderiales;Comamonadaceae;Limnohabitans;
	ASV1524	0	0	0	0	0	0	0	0	0	0	0	0	0	0	0	0	0	0	0	0	0	0	0	0	0	0	0	0	0	0	0	0	0	0	0	0	0	0	0	0	0	0	0	0	0	Bacteria;Patescibacteria;Parcubacteria;
	ASV1525	3	0	0	0	0	0	0	0	0	0	0	0	0	0	0	0	0	0	0	0	0	0	0	0	0	0	0	0	0	0	0	0	0	0	0	0	0	0	0	0	0	0	0	0	0	Bacteria;Planctomycetota;Planctomycetes;Isosphaerales;Isosphaeraceae;uncultured;
	ASV1526	6	0	0	0	0	0	0	0	0	0	0	0	0	0	0	0	0	0	0	0	0	0	0	0	0	0	0	0	0	0	0	0	0	0	0	0	0	0	0	0	0	0	0	0	0	Bacteria;Verrucomicrobiota;Verrucomicrobiae;Pedosphaerales;Pedosphaeraceae;
	ASV1527	10	0	0	0	0	0	0	0	0	0	0	0	0	0	0	0	0	0	0	0	0	0	0	0	0	0	0	0	0	0	0	0	0	0	0	0	0	0	0	0	0	0	0	0	0	Bacteria;Patescibacteria;Parcubacteria;
	ASV1528	8	0	0	0	0	0	0	0	0	0	0	0	0	0	0	0	0	0	0	0	0	0	0	0	0	0	0	0	0	0	0	0	0	0	0	0	0	0	0	0	0	0	0	0	0	Bacteria;Proteobacteria;Alphaproteobacteria;Micropepsales;Micropepsaceae;uncultured;
	ASV1529	6	0	0	0	0	0	0	0	0	0	0	0	0	0	0	0	0	0	0	0	0	0	0	0	0	0	0	0	0	0	0	0	0	0	0	0	0	0	0	0	0	0	0	0	0	Bacteria;Chloroflexi;Dehalococcoidia;Dehalococcoidales;uncultured;
	ASV1530	6	0	0	0	0	0	0	0	0	0	0	0	0	0	0	0	0	0	0	0	0	0	0	0	0	0	0	0	0	0	0	0	0	0	0	0	0	0	0	0	0	0	0	0	0	Bacteria;Dependentiae;Babeliae;Babeliales;Vermiphilaceae;
	ASV1531	5	0	0	0	0	0	0	0	0	0	0	0	0	0	0	0	0	0	0	0	0	0	0	0	0	0	0	0	0	0	0	0	0	0	0	0	0	0	0	0	0	0	0	0	0	Bacteria;Armatimonadota;Chthonomonadetes;Chthonomonadales;
	ASV1532	2	0	0	0	0	0	0	0	0	0	0	0	0	0	0	0	0	0	0	0	0	0	0	0	0	0	0	0	0	0	0	0	0	0	0	0	0	0	0	0	0	0	0	0	0	Bacteria;Patescibacteria;Saccharimonadia;Saccharimonadales;
	ASV1533	3	0	0	0	0	0	0	0	0	0	0	0	0	0	0	0	0	0	0	0	0	0	0	0	0	0	0	0	0	0	0	0	0	0	0	0	0	0	0	0	0	0	0	0	0	Bacteria;
	ASV1534	2	0	0	0	0	0	0	0	0	0	0	0	0	0	0	0	0	0	0	0	0	0	0	0	0	0	0	0	0	0	0	0	0	0	0	0	0	0	0	0	0	0	0	0	0	Bacteria;Bdellovibrionota;Oligoflexia;0319-6G20;
	ASV1535	2	0	0	0	0	0	0	0	0	0	0	0	0	0	0	0	0	0	0	0	0	0	0	0	0	0	0	0	0	0	0	0	0	0	0	0	0	0	0	0	0	0	0	0	0	Bacteria;Patescibacteria;Parcubacteria;
	ASV1536	4	4	0	0	0	0	0	0	0	0	0	0	0	0	0	0	0	0	0	0	0	0	0	0	0	0	0	0	0	0	0	0	0	0	0	0	0	0	0	0	0	0	0	0	0	Bacteria;Verrucomicrobiota;Verrucomicrobiae;S-BQ2-57 soil group;
	ASV1537	3	0	0	0	0	0	0	0	0	0	0	0	0	0	0	0	1	0	0	0	0	0	0	0	0	0	0	0	0	0	0	0	0	0	0	0	0	0	0	0	0	0	0	0	0	Bacteria;WPS-2;
	ASV1538	10	0	0	1	0	0	0	0	0	0	0	0	0	0	0	0	0	0	0	0	0	0	0	0	0	0	0	0	0	0	0	0	0	0	0	0	0	0	0	0	0	0	0	0	0	Bacteria;Planctomycetota;Phycisphaerae;Phycisphaerales;Phycisphaeraceae;uncultured;
	ASV1539	2	0	0	0	0	0	0	0	0	0	0	0	0	0	0	0	0	0	0	0	0	0	0	0	0	0	0	0	0	0	0	0	0	0	0	0	0	0	0	0	0	0	2	0	0	Bacteria;Firmicutes;Clostridia;Clostridiales;Clostridiaceae;
	ASV1540	4	5	0	0	0	0	0	0	0	0	0	0	0	0	0	0	0	0	0	0	0	0	0	0	0	0	0	0	0	0	0	0	0	0	0	0	0	0	0	0	0	0	0	0	0	Bacteria;Patescibacteria;Parcubacteria;Candidatus Moranbacteria;
	ASV1541	5	0	7	0	0	0	0	0	0	0	0	0	0	0	0	0	0	0	0	0	0	0	0	0	0	0	0	0	0	0	0	0	0	0	0	0	0	0	0	0	0	0	0	0	0	Archaea;Nanoarchaeota;Nanoarchaeia;Woesearchaeales;SCGC AAA011-D5;
	ASV1542	3	0	0	0	1	0	0	0	0	0	0	0	0	0	0	0	0	0	0	0	0	0	0	0	0	0	0	0	0	0	0	0	0	0	0	0	0	0	0	0	0	0	0	0	0	Bacteria;Proteobacteria;Gammaproteobacteria;Coxiellales;Coxiellaceae;Coxiella;
	ASV1543	3	0	11	0	0	1	0	0	0	0	0	0	0	0	0	0	0	0	0	0	0	0	0	0	0	0	0	0	0	0	0	0	0	0	0	0	0	0	0	0	0	0	0	0	0	Bacteria;Acidobacteriota;Acidobacteriae;Subgroup 15;
	ASV1544	0	0	0	0	0	0	0	0	2	0	2	0	0	0	0	0	0	0	0	0	0	0	0	0	0	0	0	5	0	0	0	0	0	0	0	0	0	0	0	0	0	0	0	0	0	Bacteria;Firmicutes;Clostridia;Oscillospirales;Ruminococcaceae;uncultured;
	ASV1545	0	0	0	0	0	0	0	0	0	0	0	0	0	5	0	0	0	0	0	0	0	0	0	0	0	0	1	0	0	0	0	0	0	0	0	0	0	0	0	0	0	2	0	0	0	Bacteria;Firmicutes;Clostridia;Oscillospirales;
	ASV1546	0	0	0	0	0	0	0	0	0	0	0	0	0	0	0	0	0	0	0	0	0	0	0	0	0	0	0	0	0	0	0	0	0	0	0	0	0	0	0	0	0	0	11	0	0	Bacteria;Proteobacteria;Gammaproteobacteria;Legionellales;Legionellaceae;Legionella;
	ASV1547	6	0	0	0	0	0	0	0	0	0	0	0	0	0	0	0	0	0	0	0	0	0	0	0	0	0	0	0	0	0	0	0	0	0	0	0	0	0	0	0	0	0	0	0	0	Bacteria;Acidobacteriota;Acidobacteriae;Subgroup 13;
	ASV1548	3	0	0	0	0	0	0	0	0	0	0	0	0	0	0	0	0	0	0	0	0	0	0	0	0	0	0	0	0	0	0	0	0	0	0	0	0	0	0	0	0	0	0	0	0	Bacteria;Acidobacteriota;Acidobacteriae;Subgroup 15;
	ASV1549	7	0	0	0	0	0	0	0	0	0	0	0	0	0	0	0	0	0	0	0	0	0	0	0	0	0	0	0	0	0	0	0	0	0	0	0	0	0	0	0	0	0	0	0	0	Bacteria;Firmicutes;Bacilli;Paenibacillales;Paenibacillaceae;Paenibacillus;
	ASV1550	5	0	0	0	0	0	0	0	0	0	0	0	0	0	0	0	0	0	0	0	0	0	0	0	0	0	0	0	0	0	0	0	0	0	0	0	0	0	0	0	0	0	0	0	0	Bacteria;Planctomycetota;Phycisphaerae;Tepidisphaerales;WD2101 soil group;
	ASV1551	6	0	0	0	0	0	0	0	0	0	0	0	0	0	0	0	0	0	0	0	0	0	0	0	0	0	0	0	0	0	0	0	0	0	0	0	0	0	0	0	0	0	0	0	0	Bacteria;Acidobacteriota;Acidobacteriae;Subgroup 2;
	ASV1552	6	0	0	0	0	0	0	0	0	0	0	0	0	0	0	0	0	0	0	0	0	0	0	0	0	0	0	0	0	0	0	0	0	0	0	0	0	0	0	0	0	0	0	0	0	Bacteria;Proteobacteria;Gammaproteobacteria;Burkholderiales;Sulfuricellaceae;Ferritrophicum;
	ASV1553	4	0	0	0	0	0	0	0	0	0	0	0	0	0	0	0	0	0	0	0	0	0	0	0	0	0	0	0	0	0	0	0	0	0	0	0	0	0	0	0	0	0	0	0	0	Bacteria;Acidobacteriota;Acidobacteriae;Subgroup 13;
	ASV1554	6	0	0	0	0	0	0	0	0	0	0	0	0	0	0	0	0	0	0	0	0	0	0	0	0	0	0	0	0	0	0	0	0	0	0	0	0	0	0	0	0	0	0	0	0	Bacteria;Armatimonadota;uncultured;
	ASV1555	6	0	0	0	0	0	0	0	0	0	0	0	0	0	0	0	0	0	0	0	0	0	0	0	0	0	0	0	0	0	0	0	0	0	0	0	0	0	0	0	0	0	0	0	0	Bacteria;Proteobacteria;Gammaproteobacteria;
	ASV1556	2	0	0	0	0	0	0	0	0	0	0	0	0	0	0	0	0	0	0	0	0	0	0	0	0	0	0	0	0	0	0	0	0	0	0	0	0	0	0	0	0	0	0	0	0	Bacteria;RCP2-54;
	ASV1557	2	0	0	0	0	0	0	0	0	0	0	0	0	0	0	0	0	0	0	0	0	0	0	0	0	0	0	0	0	0	0	0	0	0	0	0	0	0	0	0	0	0	0	0	0	Bacteria;Acidobacteriota;Acidobacteriae;Acidobacteriales;uncultured;
	ASV1558	5	0	0	0	0	0	0	0	0	0	0	0	0	0	0	0	0	0	0	0	0	0	0	0	0	0	0	0	0	0	0	0	0	0	0	0	0	0	0	0	0	0	0	0	0	Bacteria;Desulfobacterota;Desulfobaccia;Desulfobaccales;Desulfobaccaceae;Desulfobacca;
	ASV1559	4	0	0	0	0	0	0	0	0	0	0	0	0	0	0	0	0	0	0	0	0	0	0	0	0	0	0	0	0	0	0	0	0	0	0	0	0	0	0	0	0	0	0	0	0	Bacteria;Sva0485;
	ASV1560	5	1	0	0	0	0	0	0	0	0	0	0	0	0	0	0	0	0	0	0	0	0	0	0	0	0	0	0	0	0	0	0	0	0	0	0	0	0	0	0	0	0	0	0	0	Bacteria;Planctomycetota;Planctomycetes;Gemmatales;Gemmataceae;uncultured;
	ASV1561	9	4	0	0	0	0	0	0	0	0	0	0	0	0	0	0	0	0	0	0	0	0	0	0	0	0	0	0	0	0	0	0	0	0	0	0	0	0	0	0	0	0	0	0	0	Bacteria;Patescibacteria;Parcubacteria;
	ASV1562	5	0	5	0	0	0	0	0	0	0	0	0	0	0	0	0	0	0	0	0	0	0	0	0	0	0	0	0	0	0	0	0	0	0	0	0	0	0	0	0	0	0	0	0	0	Bacteria;Patescibacteria;ABY1;Candidatus Magasanikbacteria;
	ASV1563	2	0	0	0	0	0	0	0	0	0	0	0	0	0	0	4	0	0	0	0	0	0	0	0	0	0	0	0	0	0	0	0	0	0	0	0	0	0	0	0	0	0	0	0	0	Bacteria;Verrucomicrobiota;Chlamydiae;Chlamydiales;Parachlamydiaceae;Neochlamydia;
	ASV1564	4	0	0	0	0	0	0	0	0	0	0	0	0	0	0	0	0	0	0	0	0	0	0	0	0	0	0	0	0	0	0	0	4	0	0	0	0	0	0	0	0	0	0	0	0	Bacteria;Dependentiae;Babeliae;Babeliales;
	ASV1565	4	0	0	0	2	0	0	0	0	0	0	0	0	0	0	0	0	0	0	0	0	0	0	0	0	0	0	0	0	0	0	0	0	0	0	0	0	0	0	0	0	0	0	0	0	Bacteria;Myxococcota;Myxococcia;Myxococcales;
	ASV1566	3	0	0	0	0	0	0	0	0	0	0	0	0	0	0	0	0	0	0	0	0	0	0	0	0	0	0	0	0	0	0	0	0	0	0	0	0	0	0	0	0	0	2	0	0	Bacteria;Verrucomicrobiota;Chlamydiae;Chlamydiales;
	ASV1567	3	0	9	0	0	0	0	0	0	0	0	0	0	0	0	0	0	0	0	0	0	0	0	0	0	0	0	0	0	0	0	0	0	0	0	0	0	0	0	0	0	0	0	0	0	Bacteria;Verrucomicrobiota;Verrucomicrobiae;Opitutales;Opitutaceae;
	ASV1568	5	4	7	0	0	0	0	0	0	0	0	0	0	0	0	0	0	0	0	0	0	0	0	0	0	0	0	0	0	0	0	0	0	0	0	0	0	0	0	0	0	0	0	0	0	Bacteria;Bdellovibrionota;Oligoflexia;0319-6G20;
	ASV1569	4	4	7	0	0	0	0	0	0	0	0	0	0	0	0	0	0	0	0	0	0	0	0	0	0	0	0	0	0	0	0	0	0	0	0	0	0	0	0	0	0	0	0	0	0	Bacteria;Patescibacteria;Microgenomatia;Candidatus Woesebacteria;
	ASV1570	1	11	0	0	0	0	0	0	0	0	0	0	0	0	0	0	0	0	0	0	0	0	0	0	0	0	0	0	0	0	0	0	0	0	0	0	0	0	0	0	0	0	0	0	0	Bacteria;Actinobacteriota;Thermoleophilia;Gaiellales;uncultured;
	ASV1571	4	11	0	0	0	0	0	0	0	0	0	0	0	0	0	0	0	0	0	0	0	0	0	0	0	0	0	0	0	0	0	0	0	0	0	0	0	0	0	0	0	0	0	0	0	Bacteria;Patescibacteria;Parcubacteria;
	ASV1572	2	10	0	0	0	0	0	0	0	0	0	0	0	0	0	0	0	0	0	0	0	0	0	0	0	0	0	0	0	0	0	0	0	0	0	0	0	0	0	0	0	0	0	0	0	Bacteria;Myxococcota;Myxococcia;Myxococcales;Myxococcaceae;
	ASV1573	1	14	0	0	0	0	0	0	0	0	0	0	0	0	0	0	0	0	0	0	0	0	0	0	0	0	0	0	0	0	0	0	0	0	0	0	0	0	0	0	0	0	0	0	0	Bacteria;Chloroflexi;Ktedonobacteria;Ktedonobacterales;Ktedonobacteraceae;
	ASV1574	0	0	0	0	0	0	0	0	0	0	0	0	0	8	0	0	0	0	0	0	0	0	0	0	0	0	0	0	0	0	0	0	0	0	0	0	0	0	0	0	0	0	0	0	0	Bacteria;Acidobacteriota;Acidobacteriae;Solibacterales;Solibacteraceae;Candidatus Solibacter;
	ASV1575	0	0	0	0	0	0	0	0	0	0	0	0	0	0	0	0	0	0	4	0	0	0	0	0	0	0	0	0	0	0	0	0	0	0	0	0	0	0	0	0	0	4	0	0	0	Bacteria;Verrucomicrobiota;Verrucomicrobiae;Pedosphaerales;Pedosphaeraceae;uncultured;
	ASV1576	0	0	0	0	0	0	0	0	0	0	0	0	0	0	0	0	0	0	0	0	0	0	0	0	0	0	0	0	0	0	0	0	0	2	0	0	1	0	0	0	0	2	1	0	0	Bacteria;Cyanobacteria;Vampirivibrionia;Obscuribacterales;Obscuribacteraceae;
	ASV1577	0	0	0	0	0	0	0	0	0	0	0	0	0	0	0	0	0	0	0	0	0	0	0	0	0	0	0	0	0	0	0	0	0	0	0	0	0	0	7	0	0	0	0	0	0	Bacteria;Proteobacteria;Gammaproteobacteria;Legionellales;Legionellaceae;Legionella;
	ASV1578	0	0	0	0	0	0	0	0	0	0	0	0	0	0	0	0	0	0	0	0	0	0	0	0	0	0	0	0	0	0	0	0	0	0	0	0	0	0	1	1	0	4	1	0	0	Bacteria;Actinobacteriota;Actinobacteria;Frankiales;
	ASV1579	5	0	0	0	0	0	0	0	0	0	0	0	0	0	0	0	0	0	0	0	0	0	0	0	0	0	0	0	0	0	0	0	0	0	0	0	0	0	0	0	0	0	0	0	0	Bacteria;Planctomycetota;Phycisphaerae;Tepidisphaerales;WD2101 soil group;
	ASV1580	3	0	0	0	0	0	0	0	0	0	0	0	0	0	0	0	0	0	0	0	0	0	0	0	0	0	0	0	0	0	0	0	0	0	0	0	0	0	0	0	0	0	0	0	0	Bacteria;Verrucomicrobiota;Chlamydiae;Chlamydiales;Simkaniaceae;uncultured;
	ASV1581	5	0	0	0	0	0	0	0	0	0	0	0	0	0	0	0	0	0	0	0	0	0	0	0	0	0	0	0	0	0	0	0	0	0	0	0	0	0	0	0	0	0	0	0	0	Bacteria;Chloroflexi;KD4-96;
	ASV1582	4	0	0	0	0	0	0	0	0	0	0	0	0	0	0	0	0	0	0	0	0	0	0	0	0	0	0	0	0	0	0	0	0	0	0	0	0	0	0	0	0	0	0	0	0	Bacteria;Verrucomicrobiota;Verrucomicrobiae;Pedosphaerales;Pedosphaeraceae;uncultured;
	ASV1583	3	0	0	0	0	0	0	0	0	0	0	0	0	0	0	0	0	0	0	0	0	0	0	0	0	0	0	0	0	0	0	0	0	0	0	0	0	0	0	0	0	0	0	0	0	Bacteria;Planctomycetota;Pla4 lineage;
	ASV1584	6	0	0	0	0	0	0	0	0	0	0	0	0	0	0	0	0	0	0	0	0	0	0	0	0	0	0	0	0	0	0	0	0	0	0	0	0	0	0	0	0	0	0	0	0	Bacteria;Dependentiae;Babeliae;Babeliales;
	ASV1585	3	0	0	0	0	0	0	0	0	0	0	0	0	0	0	0	0	0	0	0	0	0	0	0	0	0	0	0	0	0	0	0	0	0	0	0	0	0	0	0	0	0	0	0	0	Bacteria;Firmicutes;Bacilli;Paenibacillales;Paenibacillaceae;Paenibacillus;
	ASV1586	4	0	0	0	0	0	0	0	0	0	0	0	0	0	0	0	0	0	0	0	0	0	0	0	0	0	0	0	0	0	0	0	0	0	0	0	0	0	0	0	0	0	0	0	0	Bacteria;Patescibacteria;Parcubacteria;Candidatus Staskawiczbacteria;
	ASV1587	4	0	0	0	0	0	0	0	0	0	0	0	0	0	0	0	0	0	0	0	0	0	0	0	0	0	0	0	0	0	0	0	0	0	0	0	0	0	0	0	0	0	0	0	0	Bacteria;Fibrobacterota;Fibrobacteria;Fibrobacterales;
	ASV1588	4	0	0	0	0	0	0	0	0	0	0	0	0	0	0	0	0	0	0	0	0	0	0	0	0	0	0	0	0	0	0	0	0	0	0	0	0	0	0	0	0	0	0	0	0	Bacteria;Bacteroidota;Bacteroidia;Chitinophagales;Chitinophagaceae;
	ASV1589	7	0	0	0	0	0	0	0	0	0	0	0	0	0	0	0	0	0	0	0	0	0	0	0	0	0	0	0	0	0	0	0	0	0	0	0	0	0	0	0	0	0	0	0	0	Bacteria;Verrucomicrobiota;Verrucomicrobiae;Pedosphaerales;Pedosphaeraceae;
	ASV1590	4	0	0	0	0	0	0	0	0	0	0	0	0	0	0	0	0	0	0	0	0	0	0	0	0	0	0	0	0	0	0	0	0	0	0	0	0	0	0	0	0	0	0	0	0	Bacteria;Verrucomicrobiota;Omnitrophia;Omnitrophales;Omnitrophaceae;Candidatus Omnitrophus;
	ASV1591	5	0	0	0	0	0	0	0	0	0	0	0	0	0	0	0	0	0	0	0	0	0	0	0	0	0	0	0	0	0	0	0	0	0	0	0	0	0	0	0	0	0	0	0	0	Bacteria;Proteobacteria;Gammaproteobacteria;Diplorickettsiales;Diplorickettsiaceae;Aquicella;
	ASV1592	4	0	0	0	0	0	0	0	0	0	0	0	0	0	0	0	0	0	0	0	0	0	0	0	0	0	0	0	0	0	0	0	0	0	0	0	0	0	0	0	0	0	0	0	0	Bacteria;Desulfobacterota;Syntrophorhabdia;Syntrophorhabdales;Syntrophorhabdaceae;Syntrophorhabdus;
	ASV1593	6	0	0	0	0	0	0	0	0	0	0	0	0	0	0	0	0	0	0	0	0	0	0	0	0	0	0	0	0	0	0	0	0	0	0	0	0	0	0	0	0	0	0	0	0	Bacteria;Verrucomicrobiota;Verrucomicrobiae;S-BQ2-57 soil group;
	ASV1594	5	0	0	0	0	0	0	0	0	0	0	0	0	0	0	0	0	0	0	0	0	0	0	0	0	0	0	0	0	0	0	0	0	0	0	0	0	0	0	0	0	0	0	0	0	Bacteria;Verrucomicrobiota;Verrucomicrobiae;Pedosphaerales;Pedosphaeraceae;uncultured;
	ASV1595	7	0	0	0	0	0	0	0	0	0	0	0	0	0	0	0	0	0	0	0	0	0	0	0	0	0	0	0	0	0	0	0	0	0	0	0	0	0	0	0	0	0	0	0	0	Bacteria;Bacteroidota;Kryptonia;Kryptoniales;BSV26;
	ASV1596	5	0	0	0	0	0	0	0	0	0	0	0	0	0	0	0	0	0	0	0	0	0	0	0	0	0	0	0	0	0	0	0	0	0	0	0	0	0	0	0	0	0	0	0	0	Bacteria;Verrucomicrobiota;Chlamydiae;Chlamydiales;Simkaniaceae;uncultured;
	ASV1597	4	0	0	0	0	0	0	0	0	0	0	0	0	0	0	0	0	0	0	0	0	0	0	0	0	0	0	0	0	0	0	0	0	0	0	0	0	0	0	0	0	0	0	0	0	Bacteria;Elusimicrobiota;Elusimicrobia;Lineage IV;
	ASV1598	6	0	0	0	0	0	0	0	0	0	0	0	0	0	0	0	0	0	0	0	0	0	0	0	0	0	0	0	0	0	0	0	0	0	0	0	0	0	0	0	0	0	0	0	0	Bacteria;Proteobacteria;Gammaproteobacteria;Legionellales;Legionellaceae;Legionella;
	ASV1599	5	0	0	0	0	0	0	0	0	0	0	0	0	0	0	0	0	0	0	0	0	0	0	0	0	0	0	0	0	0	0	0	0	0	0	0	0	0	0	0	0	0	0	0	0	Bacteria;Acidobacteriota;Acidobacteriae;Subgroup 2;
	ASV1600	4	0	0	0	0	0	0	0	0	0	0	0	0	0	0	0	0	0	0	0	0	0	0	0	0	0	0	0	0	0	0	0	0	0	0	0	0	0	0	0	0	0	0	0	0	Bacteria;Dependentiae;Babeliae;Babeliales;Vermiphilaceae;
	ASV1601	5	0	2	0	0	0	0	0	0	0	0	0	0	0	0	0	0	0	0	0	0	0	0	0	0	0	0	0	0	0	0	0	0	0	0	0	0	0	0	0	0	0	0	0	0	Bacteria;Bdellovibrionota;Oligoflexia;0319-6G20;
	ASV1602	3	0	0	0	0	0	0	0	0	0	0	0	0	0	0	0	0	0	0	0	0	0	0	0	0	0	0	0	0	0	0	0	0	0	0	0	0	0	0	0	0	0	0	0	0	Bacteria;
	ASV1603	2	0	0	0	0	0	0	0	0	0	0	0	0	0	0	0	0	0	0	0	0	0	0	0	0	0	0	0	0	0	0	0	0	0	0	0	0	0	0	0	0	0	0	0	0	Bacteria;Proteobacteria;Alphaproteobacteria;Rhodospirillales;Rhodospirillaceae;uncultured;
	ASV1604	5	3	0	0	0	0	0	0	0	0	0	0	0	0	0	0	0	0	0	0	0	0	0	0	0	0	0	0	0	0	0	0	0	0	0	0	0	0	0	0	0	0	0	0	0	Bacteria;Elusimicrobiota;Lineage IIb;
	ASV1605	2	0	0	0	0	0	0	0	0	0	0	0	0	0	0	0	0	0	0	0	0	0	0	0	0	0	0	0	0	0	0	0	0	0	0	0	0	0	0	0	0	0	0	0	0	Bacteria;Dependentiae;Babeliae;Babeliales;
	ASV1606	3	0	0	0	0	0	0	0	0	0	0	0	2	0	0	0	0	0	0	0	0	0	0	0	0	0	0	0	0	0	0	0	0	0	0	0	0	0	0	0	0	0	0	0	0	Bacteria;WPS-2;
	ASV1607	5	3	0	0	0	0	0	0	0	0	0	0	0	0	0	0	0	0	0	0	0	0	0	0	0	0	0	0	0	0	0	0	0	0	0	0	0	0	0	0	0	0	0	0	0	Bacteria;Planctomycetota;Phycisphaerae;Phycisphaerales;AKAU3564 sediment group;
	ASV1608	2	0	0	0	0	0	0	0	0	0	0	0	0	0	0	0	0	0	0	0	0	0	0	0	0	0	0	0	0	0	0	0	0	0	0	0	0	2	0	0	0	0	0	0	0	Bacteria;Planctomycetota;Planctomycetes;Gemmatales;Gemmataceae;uncultured;
	ASV1609	3	0	0	0	0	0	0	0	0	0	0	0	0	0	0	0	0	0	0	0	0	0	0	0	0	0	0	0	0	0	0	0	0	0	0	0	0	0	0	1	0	0	0	0	0	Bacteria;Proteobacteria;Alphaproteobacteria;Holosporales;Holosporaceae;uncultured;
	ASV1610	3	6	0	0	0	0	0	0	0	0	0	0	0	0	0	0	0	0	0	0	0	0	0	0	0	0	0	0	0	0	0	0	0	0	0	0	0	0	0	0	0	0	0	0	0	Bacteria;Verrucomicrobiota;Chlamydiae;Chlamydiales;Simkaniaceae;uncultured;
	ASV1611	3	0	9	0	0	0	0	0	0	0	0	0	0	0	0	0	0	0	0	0	0	0	0	0	0	0	0	0	0	0	0	0	0	0	0	0	0	0	0	0	0	0	0	0	0	Bacteria;Verrucomicrobiota;Chlamydiae;Chlamydiales;Simkaniaceae;
	ASV1612	3	7	0	0	0	0	0	0	0	0	0	0	0	0	0	0	0	0	0	0	0	0	0	0	0	0	0	0	0	0	0	0	0	0	0	0	0	0	0	0	0	0	0	0	0	Bacteria;Verrucomicrobiota;Chlamydiae;Chlamydiales;Parachlamydiaceae;Candidatus Protochlamydia;
	ASV1613	3	10	0	0	0	0	0	0	0	0	0	0	0	0	0	0	0	0	0	0	0	0	0	0	0	0	0	0	0	0	0	0	0	0	0	0	0	0	0	0	0	0	0	0	0	Bacteria;Bdellovibrionota;Bdellovibrionia;Bdellovibrionales;Bdellovibrionaceae;Bdellovibrio;
	ASV1614	3	0	9	0	0	0	0	0	0	0	0	0	0	0	0	0	0	0	0	0	0	0	0	0	0	0	0	0	0	0	0	0	0	0	0	0	0	0	0	0	0	0	0	0	0	Bacteria;Patescibacteria;Parcubacteria;
	ASV1615	0	0	0	0	0	0	0	0	0	0	0	0	0	0	0	0	0	0	1	0	0	1	0	0	2	0	0	0	0	0	0	0	0	0	0	0	0	1	0	1	0	0	0	0	0	Bacteria;Bacteroidota;Bacteroidia;Bacteroidales;Paludibacteraceae;
	ASV1616	0	19	0	0	0	0	0	0	0	0	0	0	0	0	0	0	0	0	0	0	0	0	0	0	0	0	0	0	0	0	0	0	0	0	0	0	0	0	0	0	0	0	0	0	0	Bacteria;Actinobacteriota;Actinobacteria;Frankiales;Acidothermaceae;Acidothermus;
	ASV1617	0	23	0	0	0	0	0	0	0	0	0	0	0	0	0	0	0	0	0	0	0	0	0	0	0	0	0	0	0	0	0	0	0	0	0	0	0	0	0	0	0	0	0	0	0	Bacteria;Bacteroidota;Bacteroidia;Sphingobacteriales;Sphingobacteriaceae;Mucilaginibacter;
	ASV1618	0	0	0	0	0	0	0	0	0	0	0	0	0	0	0	0	0	0	0	0	2	3	0	5	0	0	0	3	0	0	0	0	0	0	0	0	0	0	0	0	0	0	0	0	0	Bacteria;Verrucomicrobiota;Verrucomicrobiae;Chthoniobacterales;Chthoniobacteraceae;
	ASV1619	0	0	0	11	0	2	0	0	0	0	0	0	0	0	0	0	0	0	0	0	0	0	0	0	0	0	0	0	0	0	0	0	0	0	0	0	0	0	0	0	0	0	0	0	0	Bacteria;Firmicutes;Clostridia;Oscillospirales;Ethanoligenenaceae;Ethanoligenens;
	ASV1620	5	0	0	0	0	0	0	0	0	0	0	0	0	0	0	0	0	0	0	0	0	0	0	0	0	0	0	0	0	0	0	0	0	0	0	0	0	0	0	0	0	0	0	0	0	Bacteria;Patescibacteria;Microgenomatia;Candidatus Woesebacteria;
	ASV1621	5	0	0	0	0	0	0	0	0	0	0	0	0	0	0	0	0	0	0	0	0	0	0	0	0	0	0	0	0	0	0	0	0	0	0	0	0	0	0	0	0	0	0	0	0	Bacteria;WOR-1;
	ASV1622	6	0	0	0	0	0	0	0	0	0	0	0	0	0	0	0	0	0	0	0	0	0	0	0	0	0	0	0	0	0	0	0	0	0	0	0	0	0	0	0	0	0	0	0	0	Bacteria;Gemmatimonadota;Gemmatimonadetes;Gemmatimonadales;Gemmatimonadaceae;uncultured;
	ASV1623	5	0	0	0	0	0	0	0	0	0	0	0	0	0	0	0	0	0	0	0	0	0	0	0	0	0	0	0	0	0	0	0	0	0	0	0	0	0	0	0	0	0	0	0	0	Bacteria;Proteobacteria;Gammaproteobacteria;Diplorickettsiales;Diplorickettsiaceae;Aquicella;
	ASV1624	5	0	0	0	0	0	0	0	0	0	0	0	0	0	0	0	0	0	0	0	0	0	0	0	0	0	0	0	0	0	0	0	0	0	0	0	0	0	0	0	0	0	0	0	0	Bacteria;Firmicutes;Bacilli;Bacillales;Planococcaceae;
	ASV1625	5	0	0	0	0	0	0	0	0	0	0	0	0	0	0	0	0	0	0	0	0	0	0	0	0	0	0	0	0	0	0	0	0	0	0	0	0	0	0	0	0	0	0	0	0	Bacteria;Acidobacteriota;Acidobacteriae;Acidobacteriales;Koribacteraceae;Candidatus Koribacter;
	ASV1626	5	0	0	0	0	0	0	0	0	0	0	0	0	0	0	0	0	0	0	0	0	0	0	0	0	0	0	0	0	0	0	0	0	0	0	0	0	0	0	0	0	0	0	0	0	Bacteria;Verrucomicrobiota;Verrucomicrobiae;
	ASV1627	8	0	0	0	0	0	0	0	0	0	0	0	0	0	0	0	0	0	0	0	0	0	0	0	0	0	0	0	0	0	0	0	0	0	0	0	0	0	0	0	0	0	0	0	0	Bacteria;Actinobacteriota;Acidimicrobiia;uncultured;
	ASV1628	4	0	0	0	0	0	0	0	0	0	0	0	0	0	0	0	0	0	0	0	0	0	0	0	0	0	0	0	0	0	0	0	0	0	0	0	0	0	0	0	0	0	0	0	0	Bacteria;Firmicutes;Bacilli;Bacillales;
	ASV1629	5	0	0	0	0	0	0	0	0	0	0	0	0	0	0	0	0	0	0	0	0	0	0	0	0	0	0	0	0	0	0	0	0	0	0	0	0	0	0	0	0	0	0	0	0	Archaea;Nanoarchaeota;Nanoarchaeia;Woesearchaeales;
	ASV1630	8	0	0	0	0	0	0	0	0	0	0	0	0	0	0	0	0	0	0	0	0	0	0	0	0	0	0	0	0	0	0	0	0	0	0	0	0	0	0	0	0	0	0	0	0	Bacteria;Proteobacteria;Alphaproteobacteria;Holosporales;Holosporaceae;uncultured;
	ASV1631	3	0	0	0	0	0	0	0	0	0	0	0	0	0	0	0	0	0	0	0	0	0	0	0	0	0	0	0	0	0	0	0	0	0	0	0	0	0	0	0	0	0	0	0	0	Archaea;Nanoarchaeota;Nanoarchaeia;Woesearchaeales;SCGC AAA011-D5;
	ASV1632	3	0	0	0	0	0	0	0	0	0	0	0	0	0	0	0	0	0	0	0	0	0	0	0	0	0	0	0	0	0	0	0	0	0	0	0	0	0	0	0	0	0	0	0	0	Bacteria;Patescibacteria;Parcubacteria;Candidatus Moranbacteria;
	ASV1633	9	0	0	0	0	0	0	0	0	0	0	0	0	0	0	0	0	0	0	0	0	0	0	0	0	0	0	0	0	0	0	0	0	0	0	0	0	0	0	0	0	0	0	0	0	Bacteria;Planctomycetota;Phycisphaerae;Tepidisphaerales;CPla-3 termite group;
	ASV1634	6	0	0	0	0	0	0	0	0	0	0	0	0	0	0	0	0	0	0	0	0	0	0	0	0	0	0	0	0	0	0	0	0	0	0	0	0	0	0	0	0	0	0	0	0	Bacteria;Elusimicrobiota;Lineage IIa;
	ASV1635	6	0	0	0	0	0	0	0	0	0	0	0	0	0	0	0	0	0	0	0	0	0	0	0	0	0	0	0	0	0	0	0	0	0	0	0	0	0	0	0	0	0	0	0	0	Bacteria;Proteobacteria;Gammaproteobacteria;Burkholderiales;Chromobacteriaceae;Paludibacterium;
	ASV1636	6	0	0	0	0	0	0	0	0	0	0	0	0	0	0	0	0	0	0	0	0	0	0	0	0	0	0	0	0	0	0	0	0	0	0	0	0	0	0	0	0	0	0	0	0	Bacteria;Acidobacteriota;Acidobacteriae;Bryobacterales;Bryobacteraceae;Bryobacter;
	ASV1637	6	0	0	0	0	0	0	0	0	0	0	0	0	0	0	0	0	0	0	0	0	0	0	0	0	0	0	0	0	0	0	0	0	0	0	0	0	0	0	0	0	0	0	0	0	Bacteria;Spirochaetota;Spirochaetia;Spirochaetales;Spirochaetaceae;Spirochaeta;
	ASV1638	6	0	0	0	0	0	0	0	0	0	0	0	0	0	0	0	0	0	0	0	0	0	0	0	0	0	0	0	0	0	0	0	0	0	0	0	0	0	0	0	0	0	0	0	0	Bacteria;Bacteroidota;Bacteroidia;Sphingobacteriales;Sphingobacteriaceae;Mucilaginibacter;
	ASV1639	4	0	0	0	0	0	0	0	0	0	0	0	0	0	0	0	0	0	0	0	0	0	0	0	0	0	0	0	0	0	0	0	0	0	0	0	0	0	0	0	0	0	0	0	0	Bacteria;Nitrospirota;Thermodesulfovibrionia;uncultured;
	ASV1640	2	2	0	0	0	0	0	0	0	0	0	0	0	0	0	0	0	0	0	0	0	0	0	0	0	0	0	0	0	0	0	0	0	0	0	0	0	0	0	0	0	0	0	0	0	Bacteria;Planctomycetota;Planctomycetes;Gemmatales;Gemmataceae;uncultured;
	ASV1641	4	0	0	0	0	0	0	0	0	0	0	0	0	0	0	3	0	0	0	0	0	0	0	0	0	0	0	0	0	0	0	0	0	0	0	0	0	0	0	0	0	0	0	0	0	Bacteria;Acidobacteriota;Acidobacteriae;AKIW659;
	ASV1642	4	0	5	0	0	0	0	0	0	0	0	0	0	0	0	0	0	0	0	0	0	0	0	0	0	0	0	0	0	0	0	0	0	0	0	0	0	0	0	0	0	0	0	0	0	Bacteria;Verrucomicrobiota;Chlamydiae;Chlamydiales;
	ASV1643	3	4	0	0	0	0	0	0	0	0	0	0	0	0	0	0	0	0	0	0	0	0	0	0	0	0	0	0	0	0	0	0	0	0	0	0	0	0	0	0	0	0	0	0	0	Bacteria;Elusimicrobiota;Endomicrobia;Endomicrobiales;Endomicrobiaceae;Endomicrobium;
	ASV1644	3	0	0	0	0	0	0	0	0	0	0	0	0	0	0	0	0	0	0	0	0	0	0	0	0	0	0	0	0	0	0	0	4	0	0	0	0	0	0	0	0	0	0	0	0	Bacteria;Dependentiae;Babeliae;Babeliales;Vermiphilaceae;
	ASV1645	5	4	3	0	0	0	0	0	0	0	0	0	0	0	0	0	0	0	0	0	0	0	0	0	0	0	0	0	0	0	0	0	0	0	0	0	0	0	0	0	0	0	0	0	0	Archaea;Nanoarchaeota;Nanoarchaeia;Woesearchaeales;SCGC AAA011-D5;
	ASV1646	6	0	8	0	0	0	0	0	0	0	0	0	0	0	0	0	0	0	0	0	0	0	0	0	0	0	0	0	0	0	0	0	0	0	0	0	0	0	0	0	0	0	0	0	0	Bacteria;
	ASV1647	2	0	8	0	0	0	0	0	0	0	0	0	0	0	0	0	0	0	0	0	0	0	0	0	0	0	0	0	0	0	0	0	0	0	0	0	0	0	0	0	0	0	0	0	0	Bacteria;Proteobacteria;Alphaproteobacteria;Defluviicoccales;uncultured;
	ASV1648	2	6	5	0	0	0	0	0	0	0	0	0	0	0	0	0	0	0	0	0	0	0	0	0	0	0	0	0	0	0	0	0	0	0	0	0	0	0	0	0	0	0	0	0	0	Bacteria;Proteobacteria;Gammaproteobacteria;Diplorickettsiales;Diplorickettsiaceae;Rickettsiella;
	ASV1649	0	0	0	0	1	0	0	0	0	8	0	0	0	0	0	0	0	0	0	0	0	0	0	0	0	0	0	0	0	0	0	0	0	0	0	0	0	0	0	0	0	0	0	0	0	Bacteria;Firmicutes;Clostridia;Oscillospirales;Ethanoligenenaceae;
	ASV1650	0	0	0	0	0	0	0	0	0	0	0	0	0	3	0	0	0	0	1	0	0	0	0	0	0	0	0	0	0	0	0	0	0	0	0	0	0	0	0	0	0	0	0	0	0	Bacteria;Proteobacteria;Alphaproteobacteria;Caulobacterales;Caulobacteraceae;Phenylobacterium;
	ASV1651	0	16	0	0	0	0	0	0	0	0	0	0	0	0	0	0	0	0	0	0	0	0	0	0	0	0	0	0	0	0	0	0	0	0	0	0	0	0	0	0	0	0	0	0	0	Bacteria;Planctomycetota;Planctomycetes;Pirellulales;Pirellulaceae;uncultured;
	ASV1652	0	0	0	0	0	0	0	0	0	0	0	0	0	0	0	0	0	0	0	0	0	0	0	16	0	0	0	0	0	0	0	0	0	0	0	0	0	0	0	0	0	0	0	0	0	Bacteria;Desulfobacterota;Desulfobaccia;Desulfobaccales;Desulfobaccaceae;Desulfobacca;
	ASV1653	0	0	22	0	0	0	0	0	0	0	0	0	0	0	0	0	0	0	0	0	0	0	0	0	0	0	0	0	0	0	0	0	0	0	0	0	0	0	0	0	0	0	0	0	0	Bacteria;FCPU426;
	ASV1654	0	0	0	0	0	0	0	0	0	0	0	0	0	0	0	0	0	0	0	0	0	0	0	0	0	0	0	0	0	0	0	0	0	0	0	0	0	0	6	0	0	0	5	0	0	Bacteria;Acidobacteriota;Acidobacteriae;Solibacterales;Solibacteraceae;Candidatus Solibacter;
	ASV1655	0	0	0	9	0	0	1	0	0	0	0	0	0	0	0	0	0	0	0	0	0	0	0	0	0	0	0	0	0	0	0	0	0	0	0	0	0	0	0	0	0	0	0	0	0	Bacteria;Firmicutes;Clostridia;Clostridiales;Clostridiaceae;
	ASV1656	0	0	0	0	0	0	0	0	0	0	0	0	0	0	0	0	0	0	0	0	0	0	0	0	0	0	0	0	0	0	0	0	0	0	0	0	0	0	0	0	0	0	0	16	0	Bacteria;Verrucomicrobiota;Verrucomicrobiae;Pedosphaerales;Pedosphaeraceae;Ellin516;
	ASV1657	0	0	0	0	0	0	0	0	0	0	0	0	0	0	0	0	0	0	0	0	0	0	0	0	0	0	0	0	0	0	0	0	0	0	0	0	0	0	0	0	0	0	0	0	0	Bacteria;Proteobacteria;Gammaproteobacteria;Legionellales;Legionellaceae;Legionella;
	ASV1658	4	0	0	0	0	0	0	0	0	0	0	0	0	0	0	0	0	0	0	0	0	0	0	0	0	0	0	0	0	0	0	0	0	0	0	0	0	0	0	0	0	0	0	0	0	Bacteria;Dependentiae;Babeliae;Babeliales;Vermiphilaceae;
	ASV1659	4	0	0	0	0	0	0	0	0	0	0	0	0	0	0	0	0	0	0	0	0	0	0	0	0	0	0	0	0	0	0	0	0	0	0	0	0	0	0	0	0	0	0	0	0	Bacteria;Verrucomicrobiota;Chlamydiae;Chlamydiales;
	ASV1660	2	0	0	0	0	0	0	0	0	0	0	0	0	0	0	0	0	0	0	0	0	0	0	0	0	0	0	0	0	0	0	0	0	0	0	0	0	0	0	0	0	0	0	0	0	Bacteria;Patescibacteria;Parcubacteria;Candidatus Zambryskibacteria;
	ASV1661	2	0	0	0	0	0	0	0	0	0	0	0	0	0	0	0	0	0	0	0	0	0	0	0	0	0	0	0	0	0	0	0	0	0	0	0	0	0	0	0	0	0	0	0	0	Bacteria;Bacteroidota;Bacteroidia;Chitinophagales;Chitinophagaceae;Edaphobaculum;
	ASV1662	8	0	0	0	0	0	0	0	0	0	0	0	0	0	0	0	0	0	0	0	0	0	0	0	0	0	0	0	0	0	0	0	0	0	0	0	0	0	0	0	0	0	0	0	0	Bacteria;Bacteroidota;Kapabacteria;Kapabacteriales;
	ASV1663	6	0	0	0	0	0	0	0	0	0	0	0	0	0	0	0	0	0	0	0	0	0	0	0	0	0	0	0	0	0	0	0	0	0	0	0	0	0	0	0	0	0	0	0	0	Bacteria;Acidobacteriota;Acidobacteriae;AKIW659;
	ASV1664	5	0	0	0	0	0	0	0	0	0	0	0	0	0	0	0	0	0	0	0	0	0	0	0	0	0	0	0	0	0	0	0	0	0	0	0	0	0	0	0	0	0	0	0	0	Bacteria;Armatimonadota;Fimbriimonadia;Fimbriimonadales;Fimbriimonadaceae;
	ASV1665	3	0	0	0	0	0	0	0	0	0	0	0	0	0	0	0	0	0	0	0	0	0	0	0	0	0	0	0	0	0	0	0	0	0	0	0	0	0	0	0	0	0	0	0	0	Bacteria;Proteobacteria;Gammaproteobacteria;Diplorickettsiales;Diplorickettsiaceae;Aquicella;
	ASV1666	4	0	0	0	0	0	0	0	0	0	0	0	0	0	0	0	0	0	0	0	0	0	0	0	0	0	0	0	0	0	0	0	0	0	0	0	0	0	0	0	0	0	0	0	0	Bacteria;Verrucomicrobiota;Verrucomicrobiae;Pedosphaerales;Pedosphaeraceae;
	ASV1667	3	0	0	0	0	0	0	0	0	0	0	0	0	0	0	0	0	0	0	0	0	0	0	0	0	0	0	0	0	0	0	0	0	0	0	0	0	0	0	0	0	0	0	0	0	Bacteria;Dependentiae;Babeliae;Babeliales;
	ASV1668	3	0	0	0	0	0	0	0	0	0	0	0	0	0	0	0	0	0	0	0	0	0	0	0	0	0	0	0	0	0	0	0	0	0	0	0	0	0	0	0	0	0	0	0	0	Bacteria;Planctomycetota;Planctomycetes;Isosphaerales;Isosphaeraceae;Aquisphaera;
	ASV1669	5	0	0	0	0	0	0	0	0	0	0	0	0	0	0	0	0	0	0	0	0	0	0	0	0	0	0	0	0	0	0	0	0	0	0	0	0	0	0	0	0	0	0	0	0	Bacteria;Acidobacteriota;Acidobacteriae;Solibacterales;Solibacteraceae;Candidatus Solibacter;
	ASV1670	9	0	0	0	0	0	0	0	0	0	0	0	0	0	0	0	0	0	0	0	0	0	0	0	0	0	0	0	0	0	0	0	0	0	0	0	0	0	0	0	0	0	0	0	0	Bacteria;Acidobacteriota;Acidobacteriae;Acidobacteriales;uncultured;
	ASV1671	4	0	0	0	0	0	0	0	0	0	0	0	0	0	0	0	0	0	0	0	0	0	0	0	0	0	0	0	0	0	0	0	0	0	0	0	0	0	0	0	0	0	0	0	0	Bacteria;Planctomycetota;Planctomycetes;Gemmatales;Gemmataceae;uncultured;
	ASV1672	5	0	0	0	0	0	0	0	0	0	0	0	0	0	0	0	0	0	0	0	0	0	0	0	0	0	0	0	0	0	0	0	0	0	0	0	0	0	0	0	0	0	0	0	0	Bacteria;Verrucomicrobiota;Verrucomicrobiae;Chthoniobacterales;Chthoniobacteraceae;LD29;
	ASV1673	6	0	0	0	0	0	0	0	0	0	0	0	0	0	0	0	0	0	0	0	0	0	0	0	0	0	0	0	0	0	0	0	0	0	0	0	0	0	0	0	0	0	0	0	0	Bacteria;Elusimicrobiota;Lineage IIa;
	ASV1674	6	0	0	0	0	0	0	0	0	0	0	0	0	0	0	0	0	0	0	0	0	0	0	0	0	0	0	0	0	0	0	0	0	0	0	0	0	0	0	0	0	0	0	0	0	Bacteria;Proteobacteria;Alphaproteobacteria;Rhizobiales;Beijerinckiaceae;
	ASV1675	5	0	0	0	0	0	0	0	0	0	0	0	0	0	0	0	0	0	0	0	0	0	0	0	0	0	0	0	0	0	0	0	0	0	0	0	0	0	0	0	0	0	0	0	0	Bacteria;Proteobacteria;Alphaproteobacteria;Rickettsiales;Mitochondria;
	ASV1676	5	0	0	0	0	0	0	0	0	0	0	0	0	0	0	0	0	0	0	0	0	0	0	0	0	0	0	0	0	0	0	0	0	0	0	0	0	0	0	0	0	0	0	0	0	Bacteria;Bacteroidota;Bacteroidia;Bacteroidales;Bacteroidetes vadinHA17;
	ASV1677	6	0	0	0	0	0	0	0	0	0	0	0	0	0	0	0	0	0	0	0	0	0	0	0	0	0	0	0	0	0	0	0	0	0	0	0	0	0	0	0	0	0	0	0	0	Bacteria;Acidobacteriota;Acidobacteriae;Bryobacterales;Bryobacteraceae;Bryobacter;
	ASV1678	2	0	0	0	0	0	0	0	0	0	0	0	0	0	0	0	0	0	0	0	0	0	0	0	0	0	0	0	0	0	0	0	0	0	0	0	0	0	0	0	0	0	0	0	0	Bacteria;Armatimonadota;Armatimonadia;Armatimonadales;
	ASV1679	1	0	0	0	0	0	0	0	0	0	0	0	0	0	0	0	0	0	0	0	0	0	0	0	0	0	0	0	0	0	0	0	0	0	0	0	0	0	0	0	0	0	0	0	0	Bacteria;Proteobacteria;Gammaproteobacteria;Legionellales;Legionellaceae;Legionella;
	ASV1680	3	0	0	0	0	0	0	0	0	0	0	0	0	0	0	0	0	0	0	0	0	0	0	0	0	0	0	0	0	0	0	0	0	0	0	0	0	0	0	0	0	0	0	0	0	Bacteria;Proteobacteria;Gammaproteobacteria;Legionellales;Legionellaceae;Legionella;
	ASV1681	5	0	0	0	0	0	0	0	0	0	0	0	0	0	0	0	0	0	0	0	0	0	0	0	0	0	0	0	0	0	0	0	0	0	0	0	0	0	0	0	0	0	0	0	0	Bacteria;Planctomycetota;Planctomycetes;Gemmatales;Gemmataceae;uncultured;
	ASV1682	7	0	0	0	0	0	0	0	0	0	0	0	0	0	0	0	0	0	0	0	0	0	0	0	0	0	0	0	0	0	0	0	0	0	0	0	0	0	0	0	0	0	0	0	0	Bacteria;Verrucomicrobiota;Chlamydiae;Chlamydiales;Parachlamydiaceae;
	ASV1683	6	0	0	0	0	0	0	0	0	0	0	0	0	0	0	0	0	0	0	0	0	0	0	0	0	0	0	0	0	0	0	0	0	0	0	0	0	0	0	0	0	0	0	0	0	Bacteria;Acidobacteriota;Acidobacteriae;
	ASV1684	4	0	0	0	0	0	0	0	0	0	0	0	0	0	0	0	0	0	0	0	0	0	0	0	0	0	0	0	0	0	0	0	0	0	0	0	0	0	0	0	0	0	0	0	0	Bacteria;Proteobacteria;Gammaproteobacteria;Gammaproteobacteria Incertae Sedis;Unknown Family;Candidatus Ovatusbacter;
	ASV1685	6	0	0	0	0	0	0	0	0	0	0	0	0	0	0	0	0	0	0	0	0	0	0	0	0	0	0	0	0	0	0	0	0	0	0	0	0	0	0	0	0	0	0	0	0	Bacteria;Verrucomicrobiota;Chlamydiae;Chlamydiales;Parachlamydiaceae;
	ASV1686	5	0	0	0	0	0	0	0	0	0	0	0	0	0	0	0	0	0	0	0	0	0	0	0	0	0	0	0	0	0	0	0	0	0	0	0	0	0	0	0	0	0	0	0	0	Bacteria;Proteobacteria;Alphaproteobacteria;Rickettsiales;SM2D12;
	ASV1687	4	0	2	0	0	0	0	0	0	0	0	0	0	0	0	0	0	0	0	0	0	0	0	0	0	0	0	0	0	0	0	0	0	0	0	0	0	0	0	0	0	0	0	0	0	Bacteria;Proteobacteria;Gammaproteobacteria;Coxiellales;Coxiellaceae;Coxiella;
	ASV1688	6	4	0	0	0	0	0	0	0	0	0	0	0	0	0	0	0	0	0	0	0	0	0	0	0	0	0	0	0	0	0	0	0	0	0	0	0	0	0	0	0	0	0	0	0	Bacteria;SAR324 clade(Marine group B);
	ASV1689	4	5	0	0	0	0	0	0	0	0	0	0	0	0	0	0	0	0	0	0	0	0	0	0	0	0	0	0	0	0	0	0	0	0	0	0	0	0	0	0	0	0	0	0	0	Unclassified;
	ASV1690	4	0	4	0	0	0	0	0	0	0	0	0	0	0	0	0	0	0	0	0	0	0	0	0	0	0	0	0	0	0	0	0	0	0	0	0	0	0	0	0	0	0	0	0	0	Bacteria;Verrucomicrobiota;Chlamydiae;Chlamydiales;Parachlamydiaceae;
	ASV1691	2	0	0	3	0	0	0	0	0	0	0	0	0	0	0	0	0	0	0	0	0	0	0	0	0	0	0	0	0	0	0	0	0	0	0	0	0	0	0	0	0	0	0	0	0	Bacteria;Actinobacteriota;Acidimicrobiia;uncultured;
	ASV1692	0	0	0	0	0	0	0	0	0	0	0	0	0	0	0	0	3	0	0	0	0	0	0	0	0	0	0	0	0	0	0	0	0	0	0	0	0	0	0	0	0	0	0	0	0	Bacteria;Verrucomicrobiota;Chlamydiae;Chlamydiales;Simkaniaceae;uncultured;
	ASV1693	1	3	7	0	0	0	0	0	0	0	0	0	0	0	0	0	0	0	0	0	0	0	0	0	0	0	0	0	0	0	0	0	0	0	0	0	0	0	0	0	0	0	0	0	0	Bacteria;Proteobacteria;Alphaproteobacteria;Rickettsiales;Mitochondria;
	ASV1694	1	0	6	0	0	0	0	0	0	0	0	0	0	0	0	0	1	0	0	0	0	0	0	0	0	0	0	0	0	0	0	0	0	0	0	0	0	0	0	0	0	0	0	0	0	Bacteria;Proteobacteria;Gammaproteobacteria;
	ASV1695	0	0	0	0	0	0	0	0	0	0	0	0	0	0	0	7	0	0	0	0	0	3	0	0	0	0	0	0	0	0	0	0	0	0	0	0	0	0	0	0	0	0	0	0	0	Bacteria;Proteobacteria;Alphaproteobacteria;Caulobacterales;Caulobacteraceae;
	ASV1696	0	20	0	0	0	0	0	0	0	0	0	0	0	0	0	0	0	0	0	0	0	0	0	0	0	0	0	0	0	0	0	0	0	0	0	0	0	0	0	0	0	0	0	0	0	Bacteria;Acidobacteriota;Acidobacteriae;Solibacterales;Solibacteraceae;Candidatus Solibacter;
	ASV1697	0	18	0	0	0	0	0	0	0	0	0	0	0	0	0	0	0	0	0	0	0	0	0	0	0	0	0	0	0	0	0	0	0	0	0	0	0	0	0	0	0	0	0	0	0	Bacteria;Myxococcota;Polyangia;Polyangiales;BIrii41;
	ASV1698	0	16	0	0	0	0	0	0	0	0	0	0	0	0	0	0	0	0	0	0	0	0	0	0	0	0	1	0	0	0	0	0	0	0	0	0	0	0	0	0	0	0	0	0	0	Bacteria;Actinobacteriota;Actinobacteria;Frankiales;Acidothermaceae;Acidothermus;
	ASV1699	0	0	0	0	0	0	0	0	0	0	0	0	0	0	0	0	0	0	0	0	0	0	0	0	2	0	0	0	0	0	0	0	0	0	0	0	0	0	0	0	0	0	2	0	0	Bacteria;Spirochaetota;Spirochaetia;Spirochaetales;Spirochaetaceae;uncultured;
	ASV1700	0	0	21	0	0	0	0	0	0	0	0	0	0	0	0	0	0	0	0	0	0	0	0	0	0	0	0	0	0	0	0	0	0	0	0	0	0	0	0	0	0	0	0	0	0	Bacteria;Proteobacteria;Gammaproteobacteria;
	ASV1701	0	0	21	0	0	0	0	0	0	0	0	0	0	0	0	0	0	0	0	0	0	0	0	0	0	0	0	0	0	0	0	0	0	0	0	0	0	0	0	0	0	0	0	0	0	Bacteria;Acidobacteriota;Acidobacteriae;
	ASV1702	0	0	0	0	0	0	0	0	0	0	0	0	0	0	0	0	0	0	0	0	0	0	0	0	0	0	0	0	0	0	0	0	0	0	0	0	0	0	0	0	0	0	0	0	0	Bacteria;Proteobacteria;Gammaproteobacteria;Legionellales;Legionellaceae;Legionella;
	ASV1703	0	0	0	0	1	0	4	2	0	0	0	0	0	0	0	0	0	0	0	0	0	0	0	0	0	0	0	0	0	0	0	0	0	0	0	0	0	0	0	0	0	0	0	0	0	Unclassified;
	ASV1704	2	0	0	0	0	0	0	0	0	0	0	0	0	0	0	0	0	0	0	0	0	0	0	0	0	0	0	0	0	0	0	0	0	0	0	0	0	0	0	0	0	0	0	0	0	Bacteria;Verrucomicrobiota;Chlamydiae;Chlamydiales;Parachlamydiaceae;Neochlamydia;
	ASV1705	5	0	0	0	0	0	0	0	0	0	0	0	0	0	0	0	0	0	0	0	0	0	0	0	0	0	0	0	0	0	0	0	0	0	0	0	0	0	0	0	0	0	0	0	0	Bacteria;Bacteroidota;Bacteroidia;Chitinophagales;Chitinophagaceae;Puia;
	ASV1706	5	0	0	0	0	0	0	0	0	0	0	0	0	0	0	0	0	0	0	0	0	0	0	0	0	0	0	0	0	0	0	0	0	0	0	0	0	0	0	0	0	0	0	0	0	Bacteria;TA06;
	ASV1707	4	0	0	0	0	0	0	0	0	0	0	0	0	0	0	0	0	0	0	0	0	0	0	0	0	0	0	0	0	0	0	0	0	0	0	0	0	0	0	0	0	0	0	0	0	Bacteria;Bacteroidota;Bacteroidia;Chitinophagales;37-13;
	ASV1708	2	0	0	0	0	0	0	0	0	0	0	0	0	0	0	0	0	0	0	0	0	0	0	0	0	0	0	0	0	0	0	0	0	0	0	0	0	0	0	0	0	0	0	0	0	Bacteria;Actinobacteriota;Acidimicrobiia;IMCC26256;
	ASV1709	6	0	0	0	0	0	0	0	0	0	0	0	0	0	0	0	0	0	0	0	0	0	0	0	0	0	0	0	0	0	0	0	0	0	0	0	0	0	0	0	0	0	0	0	0	Bacteria;Actinobacteriota;Actinobacteria;Frankiales;Acidothermaceae;Acidothermus;
	ASV1710	7	0	0	0	0	0	0	0	0	0	0	0	0	0	0	0	0	0	0	0	0	0	0	0	0	0	0	0	0	0	0	0	0	0	0	0	0	0	0	0	0	0	0	0	0	Archaea;Crenarchaeota;Nitrososphaeria;Group 1.1c;
	ASV1711	6	0	0	0	0	0	0	0	0	0	0	0	0	0	0	0	0	0	0	0	0	0	0	0	0	0	0	0	0	0	0	0	0	0	0	0	0	0	0	0	0	0	0	0	0	Bacteria;Verrucomicrobiota;Chlamydiae;Chlamydiales;Parachlamydiaceae;Neochlamydia;
	ASV1712	4	0	0	0	0	0	0	0	0	0	0	0	0	0	0	0	0	0	0	0	0	0	0	0	0	0	0	0	0	0	0	0	0	0	0	0	0	0	0	0	0	0	0	0	0	Bacteria;Firmicutes;Bacilli;Paenibacillales;Paenibacillaceae;Paenibacillus;
	ASV1713	5	0	0	0	0	0	0	0	0	0	0	0	0	0	0	0	0	0	0	0	0	0	0	0	0	0	0	0	0	0	0	0	0	0	0	0	0	0	0	0	0	0	0	0	0	Bacteria;Acidobacteriota;Acidobacteriae;Solibacterales;Solibacteraceae;Candidatus Solibacter;
	ASV1714	6	0	0	0	0	0	0	0	0	0	0	0	0	0	0	0	0	0	0	0	0	0	0	0	0	0	0	0	0	0	0	0	0	0	0	0	0	0	0	0	0	0	0	0	0	Bacteria;Proteobacteria;Alphaproteobacteria;Acetobacterales;Acetobacteraceae;uncultured;
	ASV1715	8	0	0	0	0	0	0	0	0	0	0	0	0	0	0	0	0	0	0	0	0	0	0	0	0	0	0	0	0	0	0	0	0	0	0	0	0	0	0	0	0	0	0	0	0	Bacteria;Elusimicrobiota;Endomicrobia;Endomicrobiales;Endomicrobiaceae;Endomicrobium;
	ASV1716	1	0	0	0	0	0	0	0	0	0	0	0	0	0	0	0	0	0	0	0	0	0	0	0	0	0	0	0	0	0	0	0	0	0	0	0	0	0	0	0	0	0	0	0	0	Bacteria;Firmicutes;Clostridia;Oscillospirales;Oscillospiraceae;
	ASV1717	3	0	0	0	0	0	0	0	0	0	0	0	0	0	0	0	0	0	0	0	0	0	0	0	0	0	0	0	0	0	0	0	0	0	0	0	0	0	0	0	0	0	0	0	0	Bacteria;Verrucomicrobiota;Verrucomicrobiae;Pedosphaerales;Pedosphaeraceae;
	ASV1718	4	0	0	0	0	0	0	0	0	0	0	0	0	0	0	0	0	0	0	0	0	0	0	0	0	0	0	0	0	0	0	0	0	0	0	0	0	0	0	0	0	0	0	0	0	Bacteria;Acidobacteriota;Acidobacteriae;Subgroup 2;
	ASV1719	3	0	0	0	0	0	0	0	0	0	0	0	0	0	0	0	0	0	0	0	0	0	0	0	0	0	0	0	0	0	0	0	0	0	0	0	0	0	0	0	0	0	0	0	0	Archaea;Halobacterota;Methanosarcinia;Methanosarciniales;Methanosarcinaceae;Methanosarcina;
	ASV1720	4	0	0	0	0	0	0	0	0	0	0	0	0	0	0	0	0	0	0	0	0	0	0	0	0	0	0	0	0	0	0	0	0	0	0	0	0	0	0	0	0	0	0	0	0	Bacteria;Proteobacteria;Gammaproteobacteria;Legionellales;Legionellaceae;Legionella;
	ASV1721	5	0	0	0	0	0	0	0	0	0	0	0	0	0	0	0	0	0	0	0	0	0	0	0	0	0	0	0	0	0	0	0	0	0	0	0	0	0	1	0	0	0	0	0	0	Bacteria;NB1-j;
	ASV1722	3	0	0	0	0	0	0	0	0	0	0	0	0	0	0	0	0	0	0	0	0	0	0	0	0	0	0	0	0	0	0	0	0	0	0	0	0	0	0	0	0	0	0	0	0	Bacteria;Verrucomicrobiota;Chlamydiae;Chlamydiales;
	ASV1723	2	0	0	0	0	0	0	0	0	0	0	0	0	0	0	0	0	0	0	0	0	0	0	0	0	0	0	0	0	0	0	0	0	0	0	0	0	0	0	0	0	0	0	0	0	Bacteria;Firmicutes;Bacilli;Paenibacillales;Paenibacillaceae;Paenibacillus;
	ASV1724	5	2	0	0	0	0	0	0	0	0	0	0	0	0	0	0	0	0	0	0	0	0	0	0	0	0	0	0	0	0	0	0	0	0	0	0	0	0	0	0	0	0	0	0	0	Bacteria;
	ASV1725	2	0	3	0	0	0	0	0	0	0	0	0	0	0	0	0	0	0	0	0	0	0	0	0	0	0	0	0	0	0	0	0	0	0	0	0	0	0	0	0	0	0	0	0	0	Bacteria;Dependentiae;Babeliae;Babeliales;Vermiphilaceae;
	ASV1726	2	0	0	0	0	0	0	0	0	0	0	0	0	0	0	0	0	0	0	0	0	0	0	3	0	0	0	0	0	0	0	0	0	0	0	0	0	0	0	0	0	0	0	0	0	Archaea;Halobacterota;Methanomicrobia;Methanomicrobiales;Rice Cluster II;
	ASV1727	4	4	0	0	0	0	0	0	0	0	0	0	0	0	0	0	0	0	0	0	0	0	0	0	0	0	0	0	0	0	0	0	0	0	0	0	0	0	0	0	0	0	0	0	0	Bacteria;Proteobacteria;Alphaproteobacteria;Rickettsiales;Mitochondria;
	ASV1728	2	0	5	0	0	0	0	0	0	0	0	0	0	0	0	0	0	0	0	0	0	0	0	0	0	0	0	0	0	0	0	0	0	0	0	0	0	0	0	0	0	0	0	0	0	Bacteria;Proteobacteria;Gammaproteobacteria;Burkholderiales;TRA3-20;
	ASV1729	1	0	5	0	0	0	0	0	0	0	0	0	0	0	0	0	0	0	0	0	0	0	0	0	0	0	0	0	0	0	0	0	0	0	0	0	0	0	0	0	0	0	0	0	0	Bacteria;Patescibacteria;ABY1;Candidatus Falkowbacteria;
	ASV1730	2	0	5	0	0	0	0	0	0	0	0	0	0	0	0	0	0	0	0	0	0	0	0	0	0	0	0	0	0	0	0	0	0	0	0	0	0	0	0	0	0	0	0	0	0	Bacteria;Patescibacteria;Parcubacteria;
	ASV1731	4	8	0	0	0	0	0	0	0	0	0	0	0	0	0	0	0	0	0	0	0	0	0	0	0	0	0	0	0	0	0	0	0	0	0	0	0	0	0	0	0	0	0	0	0	Bacteria;Patescibacteria;Parcubacteria;
	ASV1732	2	5	0	0	1	0	0	0	0	0	0	0	0	0	0	0	0	0	0	0	0	0	0	0	0	0	0	0	0	0	0	0	0	0	0	0	0	0	0	0	0	0	0	0	0	Archaea;Nanoarchaeota;Nanoarchaeia;Woesearchaeales;
	ASV1733	2	0	0	0	0	0	0	0	0	0	0	0	0	2	0	0	0	0	0	0	0	0	0	0	0	0	0	0	0	0	0	0	0	0	0	0	0	0	0	0	0	0	0	0	0	Bacteria;Verrucomicrobiota;Chlamydiae;Chlamydiales;
	ASV1734	0	0	0	0	0	0	0	0	0	0	0	0	0	0	0	0	0	0	4	0	0	0	0	0	0	0	0	0	0	0	0	0	0	0	0	0	0	0	0	0	0	0	2	0	0	Bacteria;Acidobacteriota;Acidobacteriae;Acidobacteriales;Acidobacteriaceae (Subgroup 1);Occallatibacter;
	ASV1735	0	0	0	0	0	0	0	0	0	0	0	0	0	0	0	0	0	0	2	0	0	5	0	0	0	0	0	0	0	0	0	0	0	0	0	0	0	0	0	0	0	0	0	0	0	Bacteria;Proteobacteria;Gammaproteobacteria;Diplorickettsiales;Diplorickettsiaceae;Aquicella;
	ASV1736	0	18	0	0	0	0	0	0	0	0	0	0	0	0	0	0	0	0	0	0	0	0	0	0	0	0	0	0	0	0	0	0	0	0	0	0	0	0	0	0	0	0	0	0	0	Bacteria;Verrucomicrobiota;Verrucomicrobiae;Opitutales;Opitutaceae;
	ASV1737	0	14	0	0	0	0	0	0	0	0	0	0	0	0	0	0	0	0	0	0	0	0	0	0	0	0	0	0	0	0	0	0	0	0	0	3	0	0	0	0	0	0	0	0	0	Bacteria;Firmicutes;Limnochordia;Hydrogenispora;
	ASV1738	0	0	0	0	0	0	0	0	0	0	0	0	0	0	0	0	0	0	0	0	0	4	0	0	0	0	0	0	0	0	0	0	0	0	0	0	0	0	0	0	0	0	0	0	0	Bacteria;Acidobacteriota;Acidobacteriae;Solibacterales;Solibacteraceae;Candidatus Solibacter;
	ASV1739	0	0	0	0	0	0	0	0	0	0	0	0	0	0	0	0	0	0	0	0	0	0	0	0	0	0	0	0	4	7	0	0	0	0	0	0	0	0	0	0	0	0	0	0	0	Bacteria;Firmicutes;Clostridia;Oscillospirales;Ethanoligenenaceae;
	ASV1740	0	0	20	0	0	0	0	0	0	0	0	0	0	0	0	0	0	0	0	0	0	0	0	0	0	0	0	0	0	0	0	0	0	0	0	0	0	0	0	0	0	0	0	0	0	Bacteria;Acidobacteriota;Acidobacteriae;Acidobacteriales;Acidobacteriaceae (Subgroup 1);Occallatibacter;
	ASV1741	0	0	20	0	0	0	0	0	0	0	0	0	0	0	0	0	0	0	0	0	0	0	0	0	0	0	0	0	0	0	0	0	0	0	0	0	0	0	0	0	0	0	0	0	0	Archaea;Crenarchaeota;Bathyarchaeia;
	ASV1742	0	0	0	0	0	0	0	0	0	0	0	0	0	0	0	0	0	0	0	0	0	0	0	0	0	0	0	0	0	0	0	0	0	0	0	0	0	0	0	0	0	0	7	0	0	Bacteria;Proteobacteria;Alphaproteobacteria;Rhizobiales;Beijerinckiaceae;
	ASV1743	0	0	0	0	0	0	0	0	0	0	0	0	0	0	0	0	0	0	0	0	0	0	0	0	0	0	0	0	0	0	0	0	0	0	0	0	0	0	0	0	0	0	0	7	3	Bacteria;Acidobacteriota;Acidobacteriae;Solibacterales;Solibacteraceae;Candidatus Solibacter;
	ASV1744	3	0	0	0	0	0	0	0	0	0	0	0	0	0	0	0	0	0	0	0	0	0	0	0	0	0	0	0	0	0	0	0	0	0	0	0	0	0	0	0	0	0	0	0	0	Bacteria;Verrucomicrobiota;Chlamydiae;Chlamydiales;cvE6;
	ASV1745	3	0	0	0	0	0	0	0	0	0	0	0	0	0	0	0	0	0	0	0	0	0	0	0	0	0	0	0	0	0	0	0	0	0	0	0	0	0	0	0	0	0	0	0	0	Bacteria;Dependentiae;Babeliae;Babeliales;Vermiphilaceae;
	ASV1746	4	0	0	0	0	0	0	0	0	0	0	0	0	0	0	0	0	0	0	0	0	0	0	0	0	0	0	0	0	0	0	0	0	0	0	0	0	0	0	0	0	0	0	0	0	Bacteria;Bacteroidota;Bacteroidia;Chitinophagales;Chitinophagaceae;Puia;
	ASV1747	5	0	0	0	0	0	0	0	0	0	0	0	0	0	0	0	0	0	0	0	0	0	0	0	0	0	0	0	0	0	0	0	0	0	0	0	0	0	0	0	0	0	0	0	0	Bacteria;Proteobacteria;Alphaproteobacteria;Rhodospirillales;uncultured;
	ASV1748	2	0	0	0	0	0	0	0	0	0	0	0	0	0	0	0	0	0	0	0	0	0	0	0	0	0	0	0	0	0	0	0	0	0	0	0	0	0	0	0	0	0	0	0	0	Bacteria;Patescibacteria;Parcubacteria;
	ASV1749	6	0	0	0	0	0	0	0	0	0	0	0	0	0	0	0	0	0	0	0	0	0	0	0	0	0	0	0	0	0	0	0	0	0	0	0	0	0	0	0	0	0	0	0	0	Bacteria;Bacteroidota;Bacteroidia;Sphingobacteriales;
	ASV1750	8	0	0	0	0	0	0	0	0	0	0	0	0	0	0	0	0	0	0	0	0	0	0	0	0	0	0	0	0	0	0	0	0	0	0	0	0	0	0	0	0	0	0	0	0	Bacteria;Dependentiae;Babeliae;Babeliales;Vermiphilaceae;
	ASV1751	5	0	0	0	0	0	0	0	0	0	0	0	0	0	0	0	0	0	0	0	0	0	0	0	0	0	0	0	0	0	0	0	0	0	0	0	0	0	0	0	0	0	0	0	0	Bacteria;Planctomycetota;Planctomycetes;Gemmatales;Gemmataceae;uncultured;
	ASV1752	4	0	0	0	0	0	0	0	0	0	0	0	0	0	0	0	0	0	0	0	0	0	0	0	0	0	0	0	0	0	0	0	0	0	0	0	0	0	0	0	0	0	0	0	0	Bacteria;Verrucomicrobiota;Verrucomicrobiae;Pedosphaerales;Pedosphaeraceae;Ellin516;
	ASV1753	3	0	0	0	0	0	0	0	0	0	0	0	0	0	0	0	0	0	0	0	0	0	0	0	0	0	0	0	0	0	0	0	0	0	0	0	0	0	0	0	0	0	0	0	0	Bacteria;Verrucomicrobiota;Verrucomicrobiae;Pedosphaerales;Pedosphaeraceae;Ellin516;
	ASV1754	2	0	0	0	0	0	0	0	0	0	0	0	0	0	0	0	0	0	0	0	0	0	0	0	0	0	0	0	0	0	0	0	0	0	0	0	0	0	0	0	0	0	0	0	0	Bacteria;Bacteroidota;Bacteroidia;Chitinophagales;37-13;
	ASV1755	4	0	0	0	0	0	0	0	0	0	0	0	0	0	0	0	0	0	0	0	0	0	0	0	0	0	0	0	0	0	0	0	0	0	0	0	0	0	0	0	0	0	0	0	0	Bacteria;Proteobacteria;Gammaproteobacteria;Burkholderiales;
	ASV1756	4	0	0	0	0	0	0	0	0	0	0	0	0	0	0	0	0	0	0	0	0	0	0	0	0	0	0	0	0	0	0	0	0	0	0	0	0	0	0	0	0	0	0	0	0	Bacteria;Bacteroidota;Kryptonia;Kryptoniales;BSV26;
	ASV1757	5	0	0	0	0	0	0	0	0	0	0	0	0	0	0	0	0	0	0	0	0	0	0	0	0	0	0	0	0	0	0	0	0	0	0	0	0	0	0	0	0	0	0	0	0	Bacteria;Verrucomicrobiota;Chlamydiae;Chlamydiales;Parachlamydiaceae;Candidatus Protochlamydia;
	ASV1758	4	0	0	0	0	0	0	0	0	0	0	0	0	0	0	0	0	0	0	0	0	0	0	0	0	0	0	0	0	0	0	0	0	0	0	0	0	0	0	0	0	0	0	0	0	Bacteria;Elusimicrobiota;Lineage IIa;
	ASV1759	2	0	0	0	0	0	0	0	0	0	0	0	0	0	0	0	0	0	0	0	0	0	0	0	0	0	0	0	0	0	0	0	0	0	0	0	0	0	0	0	0	0	0	0	0	Bacteria;Bacteroidota;Kryptonia;Kryptoniales;BSV26;
	ASV1760	2	0	0	0	0	0	0	0	0	0	0	0	0	0	0	0	0	0	0	0	0	0	0	0	0	0	0	0	0	0	0	0	0	0	0	0	0	0	0	0	0	0	0	0	0	Bacteria;Acidobacteriota;Acidobacteriae;Acidobacteriales;Acidobacteriaceae (Subgroup 1);Acidipila-Silvibacterium;
	ASV1761	4	0	0	0	0	0	0	0	0	0	0	0	0	0	0	0	0	0	0	0	0	0	0	0	0	0	0	0	0	0	0	0	0	0	0	0	0	0	0	0	0	0	0	0	0	Bacteria;Armatimonadota;uncultured;
	ASV1762	4	0	0	0	0	0	0	0	0	0	0	0	0	0	0	0	0	0	0	0	0	0	0	0	0	0	0	0	0	0	0	0	0	0	0	0	0	0	0	0	0	0	0	0	0	Bacteria;Verrucomicrobiota;Chlamydiae;Chlamydiales;Parachlamydiaceae;
	ASV1763	5	0	0	0	0	0	0	0	0	0	0	0	0	0	0	0	0	0	0	0	0	0	0	0	0	0	0	0	0	0	0	0	0	0	0	0	0	0	0	0	0	0	0	0	0	Bacteria;Patescibacteria;Parcubacteria;
	ASV1764	3	0	0	0	0	0	0	0	0	0	0	0	0	0	0	0	0	0	0	0	0	0	0	0	0	0	0	0	0	0	0	0	0	0	0	0	0	0	0	0	0	0	0	0	0	Bacteria;Verrucomicrobiota;Chlamydiae;Chlamydiales;Simkaniaceae;uncultured;
	ASV1765	3	0	0	0	0	0	0	0	0	0	0	0	0	0	0	0	0	0	0	0	0	0	0	0	0	0	0	0	0	0	0	0	0	0	0	0	0	0	0	0	0	0	0	0	0	Bacteria;Proteobacteria;Gammaproteobacteria;Diplorickettsiales;Diplorickettsiaceae;uncultured;
	ASV1766	9	0	0	0	0	0	0	0	0	0	0	0	0	0	0	0	0	0	0	0	0	0	0	0	0	0	0	0	0	0	0	0	0	0	0	0	0	0	0	0	0	0	0	0	0	Bacteria;Dependentiae;Babeliae;Babeliales;UBA12409;
	ASV1767	6	0	0	0	0	0	0	0	0	0	0	0	0	0	0	0	0	0	0	0	0	0	0	0	0	0	0	0	0	0	0	0	0	0	0	0	0	0	0	0	0	0	0	0	0	Bacteria;Verrucomicrobiota;Chlamydiae;Chlamydiales;cvE6;
	ASV1768	5	0	0	0	0	0	0	0	0	0	0	0	0	0	0	0	0	0	1	0	0	0	0	0	0	0	0	0	0	0	0	0	0	0	0	0	0	0	0	0	0	0	0	0	0	Bacteria;Elusimicrobiota;Lineage IIa;
	ASV1769	2	0	4	0	0	0	0	0	0	0	0	0	0	0	0	0	0	0	0	0	0	0	0	0	0	0	0	0	0	0	0	0	0	0	0	0	0	0	0	0	0	0	0	0	0	Bacteria;Dependentiae;Babeliae;Babeliales;
	ASV1770	6	0	0	0	0	0	0	0	0	0	0	0	0	0	0	0	0	0	3	0	0	0	0	0	0	0	0	0	0	0	0	0	0	0	0	0	0	0	0	0	0	0	0	0	0	Bacteria;Verrucomicrobiota;Chlamydiae;Chlamydiales;Parachlamydiaceae;Neochlamydia;
	ASV1771	1	3	0	0	0	0	0	0	0	0	0	0	0	0	0	0	0	0	0	0	0	0	0	0	0	0	0	0	0	0	0	0	0	0	0	0	0	0	0	0	0	0	0	0	0	Bacteria;Proteobacteria;Gammaproteobacteria;Coxiellales;Coxiellaceae;Coxiella;
	ASV1772	6	0	0	0	0	0	0	0	0	0	0	0	0	0	0	0	0	0	0	0	0	0	0	0	0	0	0	0	0	0	0	0	0	0	0	0	0	0	0	0	0	0	0	0	3	Bacteria;Actinobacteriota;Thermoleophilia;Gaiellales;uncultured;
	ASV1773	0	0	0	0	0	0	0	0	0	0	0	0	4	0	0	0	0	0	0	0	0	0	0	0	0	0	0	0	0	0	0	0	0	0	0	0	0	0	0	0	0	0	0	0	0	Bacteria;Verrucomicrobiota;Chlamydiae;Chlamydiales;Simkaniaceae;uncultured;
	ASV1774	1	0	7	0	0	0	0	0	0	0	0	0	0	0	0	0	0	0	0	0	0	0	0	0	0	0	0	0	0	0	0	0	0	0	0	0	0	0	0	0	0	0	0	0	0	Bacteria;WOR-1;
	ASV1775	5	7	0	0	0	0	0	0	0	0	0	0	0	0	0	0	0	0	0	0	0	0	0	0	0	0	0	0	0	0	0	0	0	0	0	0	0	0	0	0	0	0	0	0	0	Bacteria;Proteobacteria;Alphaproteobacteria;Micropepsales;Micropepsaceae;uncultured;
	ASV1776	4	7	0	0	0	0	0	0	0	0	0	0	0	0	0	0	0	0	0	0	0	0	0	0	0	0	0	0	0	0	0	0	0	0	0	0	0	0	0	0	0	0	0	0	0	Bacteria;Proteobacteria;Alphaproteobacteria;Azospirillales;Inquilinaceae;Inquilinus;
	ASV1777	1	3	5	0	0	0	0	0	0	0	0	0	0	0	0	0	0	0	0	0	0	0	0	0	0	0	0	0	0	0	0	0	0	0	0	0	0	0	0	0	0	0	0	0	0	Bacteria;Proteobacteria;Alphaproteobacteria;Rhodospirillales;uncultured;
	ASV1778	3	5	0	0	0	0	0	0	0	1	0	0	0	0	0	0	0	0	0	0	0	0	0	0	0	0	0	0	0	0	0	0	0	0	0	0	0	0	0	0	0	0	0	0	0	Bacteria;Elusimicrobiota;Endomicrobia;Endomicrobiales;Endomicrobiaceae;Endomicrobium;
	ASV1779	4	0	9	0	0	0	0	0	0	0	0	0	0	0	0	0	0	0	0	0	0	0	0	0	0	0	0	0	0	0	0	0	0	0	0	0	0	0	0	0	0	0	0	0	0	Bacteria;Verrucomicrobiota;Verrucomicrobiae;S-BQ2-57 soil group;
	ASV1780	2	6	4	0	0	0	0	0	0	0	0	0	0	0	0	0	0	0	0	0	0	0	0	0	0	0	0	0	0	0	0	0	0	0	0	0	0	0	0	0	0	0	0	0	0	Archaea;Nanoarchaeota;Nanoarchaeia;Woesearchaeales;
	ASV1781	0	0	0	0	0	0	0	0	0	0	0	0	0	0	0	0	0	0	5	0	0	0	0	0	0	0	0	0	0	0	0	0	0	0	0	0	0	0	0	0	0	0	0	0	0	Bacteria;Acidobacteriota;Acidobacteriae;Acidobacteriales;Acidobacteriaceae (Subgroup 1);Granulicella;
	ASV1782	0	17	0	0	0	0	0	0	0	0	0	0	0	0	0	0	0	0	0	0	0	0	0	0	0	0	0	0	0	0	0	0	0	0	0	0	0	0	0	0	0	0	0	0	0	Bacteria;Acidobacteriota;Acidobacteriae;Subgroup 2;
	ASV1783	0	18	0	0	0	0	0	0	0	0	0	0	0	0	0	0	0	0	0	0	0	0	0	0	0	0	0	0	0	0	0	0	0	0	0	0	0	0	0	0	0	0	0	0	0	Bacteria;Proteobacteria;Alphaproteobacteria;Rhodospirillales;uncultured;
	ASV1784	0	15	0	0	0	0	0	0	0	0	0	0	0	0	0	0	0	0	0	0	0	0	0	0	0	0	0	0	0	0	0	0	1	0	0	0	0	0	0	0	0	0	0	0	0	Bacteria;Planctomycetota;Pla4 lineage;
	ASV1785	0	13	5	0	0	0	0	0	0	0	0	0	0	0	0	0	0	0	0	0	0	0	0	0	0	0	0	0	0	0	0	0	0	0	0	0	0	0	0	0	0	0	0	0	0	Bacteria;Verrucomicrobiota;Chlamydiae;Chlamydiales;Simkaniaceae;uncultured;
	ASV1786	0	0	0	0	0	0	0	0	0	0	0	0	0	0	0	0	0	0	0	0	0	0	0	0	0	0	2	0	0	0	0	0	0	0	0	0	1	0	0	0	0	1	1	0	0	Unclassified;
	ASV1787	0	0	0	0	0	0	0	0	0	0	0	0	0	0	0	0	0	0	0	0	0	0	0	0	0	0	4	0	0	0	0	0	0	0	0	0	0	0	0	0	0	0	0	0	0	Bacteria;Acidobacteriota;Acidobacteriae;Solibacterales;Solibacteraceae;Candidatus Solibacter;
	ASV1788	0	0	19	0	0	0	0	0	0	0	0	0	0	0	0	0	0	0	0	0	0	0	0	0	0	0	0	0	0	0	0	0	0	0	0	0	0	0	0	0	0	0	0	0	0	Bacteria;Acidobacteriota;Acidobacteriae;Subgroup 2;
	ASV1789	0	0	19	0	0	0	0	0	0	0	0	0	0	0	0	0	0	0	0	0	0	0	0	0	0	0	0	0	0	0	0	0	0	0	0	0	0	0	0	0	0	0	0	0	0	Bacteria;Armatimonadota;Fimbriimonadia;Fimbriimonadales;Fimbriimonadaceae;
	ASV1790	5	0	0	0	0	0	0	0	0	0	0	0	0	0	0	0	0	0	0	0	0	0	0	0	0	0	0	0	0	0	0	0	0	0	0	0	0	0	0	0	0	0	0	0	0	Bacteria;Dependentiae;Babeliae;Babeliales;Babeliaceae;
	ASV1791	6	0	0	0	0	0	0	0	0	0	0	0	0	0	0	0	0	0	0	0	0	0	0	0	0	0	0	0	0	0	0	0	0	0	0	0	0	0	0	0	0	0	0	0	0	Bacteria;Dependentiae;Babeliae;Babeliales;UBA12409;
	ASV1792	6	0	0	0	0	0	0	0	0	0	0	0	0	0	0	0	0	0	0	0	0	0	0	0	0	0	0	0	0	0	0	0	0	0	0	0	0	0	0	0	0	0	0	0	0	Bacteria;Planctomycetota;Phycisphaerae;Phycisphaerales;AKAU3564 sediment group;
	ASV1793	2	0	0	0	0	0	0	0	0	0	0	0	0	0	0	0	0	0	0	0	0	0	0	0	0	0	0	0	0	0	0	0	0	0	0	0	0	0	0	0	0	0	0	0	0	Bacteria;Planctomycetota;Planctomycetes;Pirellulales;Pirellulaceae;uncultured;
	ASV1794	7	0	0	0	0	0	0	0	0	0	0	0	0	0	0	0	0	0	0	0	0	0	0	0	0	0	0	0	0	0	0	0	0	0	0	0	0	0	0	0	0	0	0	0	0	Bacteria;Verrucomicrobiota;Verrucomicrobiae;Pedosphaerales;Pedosphaeraceae;
	ASV1795	3	0	0	0	0	0	0	0	0	0	0	0	0	0	0	0	0	0	0	0	0	0	0	0	0	0	0	0	0	0	0	0	0	0	0	0	0	0	0	0	0	0	0	0	0	Bacteria;Verrucomicrobiota;Chlamydiae;Chlamydiales;Parachlamydiaceae;
	ASV1796	4	0	0	0	0	0	0	0	0	0	0	0	0	0	0	0	0	0	0	0	0	0	0	0	0	0	0	0	0	0	0	0	0	0	0	0	0	0	0	0	0	0	0	0	0	Bacteria;Verrucomicrobiota;Chlamydiae;Chlamydiales;Parachlamydiaceae;
	ASV1797	4	0	0	0	0	0	0	0	0	0	0	0	0	0	0	0	0	0	0	0	0	0	0	0	0	0	0	0	0	0	0	0	0	0	0	0	0	0	0	0	0	0	0	0	0	Bacteria;Verrucomicrobiota;Omnitrophia;Omnitrophales;Omnitrophaceae;Candidatus Omnitrophus;
	ASV1798	2	0	0	0	0	0	0	0	0	0	0	0	0	0	0	0	0	0	0	0	0	0	0	0	0	0	0	0	0	0	0	0	0	0	0	0	0	0	0	0	0	0	0	0	0	Bacteria;Planctomycetota;Planctomycetes;Gemmatales;Gemmataceae;uncultured;
	ASV1799	5	0	0	0	0	0	0	0	0	0	0	0	0	0	0	0	0	0	0	0	0	0	0	0	0	0	0	0	0	0	0	0	0	0	0	0	0	0	0	0	0	0	0	0	0	Bacteria;Verrucomicrobiota;Chlamydiae;Chlamydiales;Parachlamydiaceae;Candidatus Protochlamydia;
	ASV1800	3	0	0	0	0	0	0	0	0	0	0	0	0	0	0	0	0	0	0	0	0	0	0	0	0	0	0	0	0	0	0	0	0	0	0	0	0	0	0	0	0	0	0	0	0	Bacteria;Actinobacteriota;Acidimicrobiia;
	ASV1801	2	0	0	0	0	0	0	0	0	0	0	0	0	0	0	0	0	0	0	0	0	0	0	0	0	0	0	0	0	0	0	0	0	0	0	0	0	0	0	0	0	0	0	0	0	Archaea;Nanoarchaeota;Nanoarchaeia;Woesearchaeales;SCGC AAA011-D5;
	ASV1802	5	0	0	0	0	0	0	0	0	0	0	0	0	0	0	0	0	0	0	0	0	0	0	0	0	0	0	0	0	0	0	0	0	0	0	0	0	0	0	0	0	0	0	0	0	Bacteria;Proteobacteria;Alphaproteobacteria;Rhodospirillales;Rhodospirillaceae;uncultured;
	ASV1803	1	0	0	0	0	0	0	0	0	0	0	0	0	0	0	0	0	0	0	0	0	0	0	0	0	0	0	0	0	0	0	0	0	0	0	0	0	0	0	0	0	0	0	0	0	Bacteria;Acidobacteriota;Acidobacteriae;Solibacterales;Solibacteraceae;Candidatus Solibacter;
	ASV1804	6	0	0	0	0	0	0	0	0	0	0	0	0	0	0	0	0	0	0	0	0	0	0	0	0	0	0	0	0	0	0	0	0	0	0	0	0	0	0	0	0	0	0	0	0	Bacteria;Verrucomicrobiota;Chlamydiae;Chlamydiales;Parachlamydiaceae;
	ASV1805	6	0	0	0	0	0	0	0	0	0	0	0	0	0	0	0	0	0	0	0	0	0	0	0	0	0	0	0	0	0	0	0	0	0	0	0	0	0	0	0	0	0	0	0	0	Bacteria;Acidobacteriota;Subgroup 5;
	ASV1806	2	0	0	0	0	0	0	0	0	0	0	0	0	0	0	0	0	0	0	0	0	0	0	0	0	0	0	0	0	0	0	0	0	0	0	0	0	0	0	0	0	0	0	0	0	Bacteria;Bacteroidota;Kryptonia;Kryptoniales;BSV26;
	ASV1807	7	0	0	0	0	0	0	0	0	0	0	0	0	0	0	0	0	0	0	0	0	0	0	0	0	0	0	0	0	0	0	0	0	0	0	0	0	0	0	0	0	0	0	0	0	Bacteria;Firmicutes;Clostridia;Clostridiales;Caloramatoraceae;Fonticella;
	ASV1808	1	0	0	0	0	0	0	0	0	0	0	0	0	0	0	0	0	0	0	0	0	0	0	0	0	0	0	0	0	0	0	0	0	0	0	0	0	0	0	0	0	0	0	0	0	Bacteria;Desulfobacterota;Desulfuromonadia;Geobacterales;Geobacteraceae;uncultured;
	ASV1809	3	0	0	0	0	0	0	0	0	0	0	0	0	0	0	0	0	0	0	0	0	0	0	0	0	0	0	0	0	0	0	0	0	0	0	0	0	0	0	0	0	0	0	0	0	Bacteria;Proteobacteria;Gammaproteobacteria;Legionellales;Legionellaceae;uncultured;
	ASV1810	4	0	0	0	0	0	0	0	0	0	0	0	0	0	0	0	0	0	0	0	0	0	0	0	0	0	0	0	0	0	0	0	0	0	0	0	0	0	0	0	0	0	0	0	0	Bacteria;Verrucomicrobiota;Chlamydiae;Chlamydiales;Simkaniaceae;
	ASV1811	3	0	0	0	0	0	0	0	0	0	0	0	0	0	0	0	0	0	0	0	0	0	0	0	0	0	0	0	0	0	0	0	0	0	0	0	0	0	0	0	0	0	0	0	0	Bacteria;Chloroflexi;Anaerolineae;SBR1031;
	ASV1812	6	0	0	0	0	0	0	0	0	0	0	0	0	0	0	0	0	0	0	0	0	0	0	0	0	0	0	0	0	0	0	0	0	0	0	0	0	0	0	0	0	0	0	0	0	Bacteria;RCP2-54;
	ASV1813	5	0	0	0	0	0	0	0	0	0	0	0	0	0	0	0	0	0	0	0	0	0	0	0	0	0	0	0	0	0	0	0	0	0	0	0	0	0	0	0	0	0	0	0	0	Bacteria;Acidobacteriota;Acidobacteriae;Subgroup 2;
	ASV1814	2	0	0	0	0	0	0	0	0	0	0	0	0	0	0	0	0	0	0	0	0	0	0	0	0	0	0	0	0	0	0	0	0	0	0	0	0	0	0	0	0	0	0	0	0	Bacteria;Verrucomicrobiota;Chlamydiae;Chlamydiales;
	ASV1815	2	4	0	0	0	0	0	0	0	0	0	0	0	0	0	0	0	0	0	0	0	0	0	0	0	0	0	0	0	0	0	0	0	0	0	0	0	0	0	0	0	0	0	0	0	Bacteria;Bacteroidota;Kapabacteria;Kapabacteriales;
	ASV1816	1	0	5	0	0	0	0	0	0	0	0	0	0	0	0	0	0	0	0	0	0	0	0	0	0	0	0	0	0	0	0	0	0	0	0	0	0	0	0	0	0	0	0	0	0	Bacteria;Firmicutes;Clostridia;
	ASV1817	2	0	5	0	0	0	0	0	0	0	0	0	0	0	0	0	0	0	0	0	0	0	0	0	0	0	0	0	0	0	0	0	0	0	0	0	0	0	0	0	0	0	0	0	0	Bacteria;Planctomycetota;Planctomycetes;Pirellulales;Pirellulaceae;uncultured;
	ASV1818	1	0	6	0	0	0	0	0	0	0	0	0	0	0	0	0	0	0	0	0	0	0	0	0	0	0	0	0	0	0	0	0	0	0	0	0	0	0	0	0	0	0	0	0	0	Bacteria;Verrucomicrobiota;Verrucomicrobiae;
	ASV1819	3	0	6	0	0	0	0	0	0	0	0	0	0	0	0	0	0	0	0	0	0	0	0	0	0	0	0	0	0	0	0	0	0	0	0	0	0	0	0	0	0	0	0	0	0	Bacteria;Patescibacteria;Microgenomatia;Candidatus Gottesmanbacteria;
	ASV1820	4	0	6	0	0	0	0	0	0	0	0	0	0	0	0	0	0	0	0	0	0	0	0	0	0	0	0	0	0	0	0	0	0	0	0	0	0	0	0	0	0	0	0	0	0	Bacteria;Proteobacteria;Gammaproteobacteria;Burkholderiales;TRA3-20;
	ASV1821	3	0	0	0	0	0	0	0	0	0	0	0	0	0	0	0	0	0	0	0	0	0	0	0	0	0	0	0	0	0	0	0	0	0	0	0	0	2	0	0	0	1	0	0	0	Bacteria;
	ASV1822	3	0	0	0	0	0	0	0	0	4	0	0	0	0	0	0	0	0	0	0	0	0	0	0	0	0	0	0	0	0	0	0	0	0	0	0	0	0	0	0	0	0	0	0	0	Bacteria;Proteobacteria;Alphaproteobacteria;Rickettsiales;
	ASV1823	2	4	3	0	0	0	0	0	0	0	0	0	0	0	0	0	0	0	0	0	0	0	0	0	0	0	0	0	0	0	0	0	0	0	0	0	0	0	0	0	0	0	0	0	0	Bacteria;Chloroflexi;Anaerolineae;Anaerolineales;Anaerolineaceae;uncultured;
	ASV1824	2	1	5	0	0	0	0	0	0	0	0	0	0	0	0	0	0	0	0	0	0	0	0	0	0	0	0	0	0	0	0	0	0	0	0	0	0	0	0	0	0	0	0	0	0	Bacteria;Latescibacterota;
	ASV1825	6	0	0	0	0	0	0	0	0	0	0	0	0	0	0	0	0	0	3	0	0	0	0	0	0	0	0	0	0	0	0	0	0	0	0	0	0	0	0	0	0	0	0	0	0	Bacteria;Verrucomicrobiota;Chlamydiae;Chlamydiales;
	ASV1826	3	5	4	0	0	0	0	0	0	0	0	0	0	0	0	0	0	0	0	0	0	0	0	0	0	0	0	0	0	0	0	0	0	0	0	0	0	0	0	0	0	0	0	0	0	Bacteria;Elusimicrobiota;Elusimicrobia;Lineage IV;
	ASV1827	0	0	0	0	0	0	0	0	0	0	0	0	0	0	0	0	0	0	6	0	0	0	0	0	0	0	0	0	0	0	0	0	0	0	0	0	0	0	0	0	0	0	0	0	0	Bacteria;Acidobacteriota;Acidobacteriae;Solibacterales;Solibacteraceae;Candidatus Solibacter;
	ASV1828	0	14	0	0	0	0	0	0	0	0	0	0	0	0	0	0	0	0	0	0	0	0	0	0	0	0	0	0	0	0	0	0	0	0	0	0	0	0	0	0	0	0	0	0	0	Bacteria;Verrucomicrobiota;Chlamydiae;Chlamydiales;Simkaniaceae;uncultured;
	ASV1829	0	0	0	0	0	0	0	0	0	0	0	0	0	0	0	0	0	0	0	0	0	1	0	0	0	0	0	0	0	0	0	0	0	0	0	0	0	0	0	0	0	0	0	0	0	Bacteria;Chloroflexi;KD4-96;
	ASV1830	0	0	0	0	0	0	0	0	0	0	0	0	0	0	0	0	0	0	0	0	0	2	0	0	0	0	0	0	0	0	0	0	0	0	0	0	0	0	0	0	0	0	0	0	4	Bacteria;Acidobacteriota;Acidobacteriae;Acidobacteriales;Acidobacteriaceae (Subgroup 1);
	ASV1831	0	0	0	0	0	0	0	0	0	0	0	0	0	0	0	0	0	0	0	0	0	3	0	0	0	0	0	0	2	0	0	1	0	0	0	0	0	0	0	0	0	0	0	0	0	Bacteria;Proteobacteria;Alphaproteobacteria;Acetobacterales;Acetobacteraceae;Acidocella;
	ASV1832	0	0	0	0	0	0	0	0	0	0	0	0	0	0	0	0	0	0	0	0	0	0	0	0	0	0	3	0	0	0	0	0	0	0	0	0	0	0	0	0	0	0	0	0	5	Bacteria;Desulfobacterota;Syntrophobacteria;Syntrophobacterales;Syntrophobacteraceae;Syntrophobacter;
	ASV1833	0	0	0	0	0	0	0	0	0	0	0	0	0	0	0	0	0	0	0	0	0	0	0	0	0	0	0	0	8	0	0	0	0	0	0	0	0	0	0	0	3	0	0	0	0	Bacteria;Actinobacteriota;Thermoleophilia;Solirubrobacterales;
	ASV1834	0	0	18	0	0	0	0	0	0	0	0	0	0	0	0	0	0	0	0	0	0	0	0	0	0	0	0	0	0	0	0	0	0	0	0	0	0	0	0	0	0	0	0	0	0	Bacteria;Acidobacteriota;Acidobacteriae;Bryobacterales;Bryobacteraceae;Bryobacter;
	ASV1835	0	0	18	0	0	0	0	0	0	0	0	0	0	0	0	0	0	0	0	0	0	0	0	0	0	0	0	0	0	0	0	0	0	0	0	0	0	0	0	0	0	0	0	0	0	Bacteria;Chloroflexi;Anaerolineae;RBG-13-54-9;
	ASV1836	0	0	0	0	0	0	0	0	0	0	0	0	0	0	0	0	0	0	0	0	0	0	0	0	0	0	0	0	0	0	0	0	0	11	0	0	0	0	0	0	0	0	0	0	0	Bacteria;Proteobacteria;Gammaproteobacteria;Enterobacterales;Enterobacteriaceae;Escherichia-Shigella;
	ASV1837	3	0	0	0	0	0	0	0	0	0	0	0	0	0	0	0	0	0	0	0	0	0	0	0	0	0	0	0	0	0	0	0	0	0	0	0	0	0	0	0	0	0	0	0	0	Bacteria;Firmicutes;Clostridia;Oscillospirales;Ruminococcaceae;Candidatus Soleaferrea;
	ASV1838	1	0	0	0	0	0	0	0	0	0	0	0	0	0	0	0	0	0	0	0	0	0	0	0	0	0	0	0	0	0	0	0	0	0	0	0	0	0	0	0	0	0	0	0	0	Bacteria;Proteobacteria;Gammaproteobacteria;Diplorickettsiales;Diplorickettsiaceae;uncultured;
	ASV1839	4	0	0	0	0	0	0	0	0	0	0	0	0	0	0	0	0	0	0	0	0	0	0	0	0	0	0	0	0	0	0	0	0	0	0	0	0	0	0	0	0	0	0	0	0	Bacteria;Planctomycetota;Planctomycetes;Gemmatales;Gemmataceae;uncultured;
	ASV1840	2	0	0	0	0	0	0	0	0	0	0	0	0	0	0	0	0	0	0	0	0	0	0	0	0	0	0	0	0	0	0	0	0	0	0	0	0	0	0	0	0	0	0	0	0	Bacteria;Verrucomicrobiota;Chlamydiae;Chlamydiales;Parachlamydiaceae;
	ASV1841	3	0	0	0	0	0	0	0	0	0	0	0	0	0	0	0	0	0	0	0	0	0	0	0	0	0	0	0	0	0	0	0	0	0	0	0	0	0	0	0	0	0	0	0	0	Bacteria;Actinobacteriota;Acidimicrobiia;uncultured;
	ASV1842	4	0	0	0	0	0	0	0	0	0	0	0	0	0	0	0	0	0	0	0	0	0	0	0	0	0	0	0	0	0	0	0	0	0	0	0	0	0	0	0	0	0	0	0	0	Bacteria;Proteobacteria;Gammaproteobacteria;Burkholderiales;Neisseriaceae;uncultured;
	ASV1843	3	0	0	0	0	0	0	0	0	0	0	0	0	0	0	0	0	0	0	0	0	0	0	0	0	0	0	0	0	0	0	0	0	0	0	0	0	0	0	0	0	0	0	0	0	Bacteria;Proteobacteria;Gammaproteobacteria;
	ASV1844	3	0	0	0	0	0	0	0	0	0	0	0	0	0	0	0	0	0	0	0	0	0	0	0	0	0	0	0	0	0	0	0	0	0	0	0	0	0	0	0	0	0	0	0	0	Bacteria;Planctomycetota;
	ASV1845	3	0	0	0	0	0	0	0	0	0	0	0	0	0	0	0	0	0	0	0	0	0	0	0	0	0	0	0	0	0	0	0	0	0	0	0	0	0	0	0	0	0	0	0	0	Bacteria;Dependentiae;Babeliae;Babeliales;UBA12409;
	ASV1846	9	0	0	0	0	0	0	0	0	0	0	0	0	0	0	0	0	0	0	0	0	0	0	0	0	0	0	0	0	0	0	0	0	0	0	0	0	0	0	0	0	0	0	0	0	Bacteria;Acidobacteriota;Subgroup 18;
	ASV1847	1	0	0	0	0	0	0	0	0	0	0	0	0	0	0	0	0	0	0	0	0	0	0	0	0	0	0	0	0	0	0	0	0	0	0	0	0	0	0	0	0	0	0	0	0	Archaea;Thermoplasmatota;Thermoplasmata;uncultured;
	ASV1848	3	0	0	0	0	0	0	0	0	0	0	0	0	0	0	0	0	0	0	0	0	0	0	0	0	0	0	0	0	0	0	0	0	0	0	0	0	0	0	0	0	0	0	0	0	Bacteria;Acidobacteriota;Acidobacteriae;Acidobacteriales;uncultured;
	ASV1849	5	0	0	0	0	0	0	0	0	0	0	0	0	0	0	0	0	0	0	0	0	0	0	0	0	0	0	0	0	0	0	0	0	0	0	0	0	0	0	0	0	0	0	0	0	Bacteria;Acidobacteriota;Acidobacteriae;Subgroup 2;
	ASV1850	3	0	0	0	0	0	0	0	0	0	0	0	0	0	0	0	0	0	0	0	0	0	0	0	0	0	0	0	0	0	0	0	0	0	0	0	0	0	0	0	0	0	0	0	0	Bacteria;Patescibacteria;Parcubacteria;Candidatus Yanofskybacteria;
	ASV1851	6	0	0	0	0	0	0	0	0	0	0	0	0	0	0	0	0	0	0	0	0	0	0	0	0	0	0	0	0	0	0	0	0	0	0	0	0	0	0	0	0	0	0	0	0	Bacteria;Proteobacteria;Gammaproteobacteria;Diplorickettsiales;Diplorickettsiaceae;Aquicella;
	ASV1852	1	0	0	0	0	0	0	0	0	0	0	0	0	0	0	0	0	0	0	0	0	0	0	0	0	0	0	0	0	0	0	0	0	0	0	0	0	0	0	0	0	0	0	0	0	Bacteria;Acidobacteriota;Acidobacteriae;Acidobacteriales;uncultured;
	ASV1853	5	0	0	0	0	0	0	0	0	0	0	0	0	0	0	0	0	0	0	0	0	0	0	0	0	0	0	0	0	0	0	0	0	0	0	0	0	0	0	0	0	0	0	0	0	Bacteria;Chloroflexi;Anaerolineae;RBG-13-54-9;
	ASV1854	5	0	0	0	0	0	0	0	0	0	0	0	0	0	0	0	0	0	0	0	0	0	0	0	0	0	0	0	0	0	0	0	0	0	0	0	0	0	0	0	0	0	0	0	0	Bacteria;Chloroflexi;Anaerolineae;Anaerolineales;Anaerolineaceae;uncultured;
	ASV1855	7	0	0	0	0	0	0	0	0	0	0	0	0	0	0	0	0	0	0	0	0	0	0	0	0	0	0	0	0	0	0	0	0	0	0	0	0	0	0	0	0	0	0	0	0	Bacteria;Planctomycetota;Phycisphaerae;MSBL9;SG8-4;
	ASV1856	4	0	0	0	0	0	0	0	0	0	0	0	0	0	0	0	0	0	0	0	0	0	0	0	0	0	0	0	0	0	0	0	0	0	0	0	0	0	0	0	0	0	0	0	0	Bacteria;Proteobacteria;Alphaproteobacteria;Rhizobiales;Xanthobacteraceae;uncultured;
	ASV1857	2	0	0	0	0	0	0	0	0	0	0	0	0	0	0	0	0	0	0	0	0	0	0	0	0	0	0	0	0	0	0	0	0	0	0	0	0	0	0	0	0	0	0	0	0	Bacteria;Myxococcota;Myxococcia;Myxococcales;Anaeromyxobacteraceae;Anaeromyxobacter;
	ASV1858	3	0	0	0	0	0	0	0	0	0	0	0	0	0	0	0	0	0	0	0	0	0	0	0	0	0	0	0	0	0	0	0	0	0	0	0	0	0	0	0	0	0	0	0	0	Bacteria;Verrucomicrobiota;Chlamydiae;Chlamydiales;cvE6;
	ASV1859	3	0	0	0	0	0	0	0	0	0	0	0	0	0	0	0	0	0	0	0	0	0	0	0	0	0	0	0	0	0	0	0	0	0	0	0	0	0	0	0	0	0	0	0	0	Bacteria;Bacteroidota;Bacteroidia;Chitinophagales;Chitinophagaceae;Edaphobaculum;
	ASV1860	1	0	0	0	0	0	0	0	0	0	0	0	0	0	0	0	0	0	0	0	0	0	0	0	0	0	0	0	0	0	0	0	0	0	0	0	0	0	0	0	0	0	0	0	0	Bacteria;Proteobacteria;Gammaproteobacteria;Diplorickettsiales;Diplorickettsiaceae;uncultured;
	ASV1861	3	0	0	0	0	0	0	0	0	0	0	0	0	0	0	0	0	0	0	0	0	0	0	0	0	0	0	0	0	0	0	0	0	0	0	0	0	0	0	0	0	0	0	0	0	Bacteria;Myxococcota;Polyangia;mle1-27;
	ASV1862	4	0	0	0	0	0	0	0	0	0	0	0	0	0	0	0	0	0	0	0	0	0	0	0	0	0	0	0	0	0	0	0	0	0	0	0	0	0	0	0	0	0	0	0	0	Bacteria;Firmicutes;Clostridia;Clostridiales;Clostridiaceae;
	ASV1863	3	0	0	0	0	0	0	0	0	0	0	0	0	0	0	0	0	0	0	0	0	0	0	0	0	0	0	0	0	0	0	0	0	0	0	0	0	0	0	0	0	0	0	0	0	Bacteria;Verrucomicrobiota;Chlamydiae;Chlamydiales;cvE6;
	ASV1864	3	0	0	0	0	0	0	0	0	0	0	0	0	0	0	0	0	0	0	0	0	0	0	0	0	0	0	0	0	0	0	0	0	0	0	0	0	0	0	0	0	0	0	0	0	Bacteria;Myxococcota;Polyangia;Polyangiales;Polyangiaceae;Pajaroellobacter;
	ASV1865	3	0	0	0	0	0	0	0	0	0	0	0	0	0	0	0	0	0	0	0	0	0	0	0	0	0	0	0	0	0	0	0	0	0	0	0	0	0	0	0	0	0	0	0	0	Bacteria;Verrucomicrobiota;Chlamydiae;Chlamydiales;Simkaniaceae;uncultured;
	ASV1866	5	0	0	0	0	0	0	0	0	0	0	0	0	0	0	0	0	0	0	0	0	0	0	0	0	0	0	0	0	0	0	0	0	0	0	0	0	0	0	0	0	0	0	0	0	Bacteria;Acidobacteriota;Acidobacteriae;Acidobacteriales;uncultured;
	ASV1867	4	0	0	0	0	0	0	0	0	0	0	0	0	0	0	0	0	0	0	0	0	0	0	0	0	0	0	0	0	0	0	0	0	0	0	0	0	0	0	0	0	0	0	0	0	Bacteria;Dependentiae;Babeliae;Babeliales;UBA12409;
	ASV1868	0	0	0	2	0	0	0	0	0	0	0	0	0	0	0	0	0	0	0	0	0	0	0	0	0	0	0	0	0	0	0	0	0	0	0	0	0	0	0	0	0	0	0	0	0	Bacteria;Planctomycetota;Planctomycetes;Gemmatales;Gemmataceae;uncultured;
	ASV1869	3	0	4	0	0	0	0	0	0	0	0	0	0	0	0	0	0	0	0	0	0	0	0	0	0	0	0	0	0	0	0	0	0	0	0	0	0	0	0	0	0	0	0	0	0	Bacteria;Patescibacteria;Parcubacteria;Candidatus Kaiserbacteria;
	ASV1870	4	0	7	0	0	0	0	0	0	0	0	0	0	0	0	0	0	0	0	0	0	0	0	0	0	0	0	0	0	0	0	0	0	0	0	0	0	0	0	0	0	0	0	0	0	Bacteria;Elusimicrobiota;Elusimicrobia;Lineage IV;
	ASV1871	1	0	0	0	0	0	0	0	0	0	0	0	0	0	0	0	0	3	0	0	0	0	0	0	0	0	0	0	0	0	0	0	0	0	0	0	0	0	0	0	0	0	0	0	0	Bacteria;Verrucomicrobiota;Verrucomicrobiae;Pedosphaerales;Pedosphaeraceae;Ellin516;
	ASV1872	0	0	0	0	0	0	0	0	0	9	0	0	0	0	0	0	0	0	0	0	0	0	0	0	0	0	0	0	0	0	0	0	0	0	0	0	0	0	0	0	0	0	0	0	0	Bacteria;Bacteroidota;Bacteroidia;Sphingobacteriales;Sphingobacteriaceae;Mucilaginibacter;
	ASV1873	0	0	0	0	0	0	0	0	0	0	0	0	0	0	0	0	0	0	2	0	0	0	0	0	0	0	0	0	0	0	0	0	0	0	0	0	0	0	0	0	0	0	0	0	0	Bacteria;Verrucomicrobiota;Verrucomicrobiae;Pedosphaerales;Pedosphaeraceae;
	ASV1874	0	13	0	0	0	0	0	0	0	0	0	0	0	0	0	0	0	0	0	0	0	0	0	0	0	0	0	0	0	0	0	0	0	0	0	0	0	0	0	0	0	0	0	0	0	Bacteria;Acidobacteriota;Acidobacteriae;Acidobacteriales;Acidobacteriaceae (Subgroup 1);
	ASV1875	0	14	0	0	0	0	0	0	0	0	0	0	0	0	0	0	0	0	0	0	0	0	0	0	0	0	0	0	0	0	0	0	0	0	0	0	0	0	0	0	0	0	0	0	0	Bacteria;Myxococcota;Polyangia;Polyangiales;Polyangiaceae;Pajaroellobacter;
	ASV1876	0	8	8	0	0	0	0	0	0	0	0	0	0	0	0	0	0	0	0	0	0	0	0	0	0	0	0	0	0	0	0	0	0	0	0	0	0	0	0	0	0	0	0	0	0	Bacteria;Bacteroidota;Ignavibacteria;Ignavibacteriales;
	ASV1877	0	0	0	0	0	0	0	0	0	0	0	0	0	0	0	0	0	0	0	0	0	0	0	4	0	0	0	0	0	0	0	0	0	0	0	0	0	0	0	0	0	0	0	0	0	Bacteria;Proteobacteria;Alphaproteobacteria;Acetobacterales;Acetobacteraceae;uncultured;
	ASV1878	0	0	0	0	0	0	0	0	0	0	0	0	0	0	0	0	0	0	0	0	0	0	0	0	0	0	0	6	0	0	0	0	0	3	0	0	0	0	0	0	0	0	0	0	0	Bacteria;Proteobacteria;Alphaproteobacteria;Micropepsales;Micropepsaceae;uncultured;
	ASV1879	0	0	0	0	0	0	0	0	0	0	0	0	0	0	0	0	0	0	0	0	0	0	0	0	0	0	0	0	0	3	0	0	4	0	0	0	0	0	0	0	0	0	0	0	0	Bacteria;Proteobacteria;Alphaproteobacteria;Acetobacterales;Acetobacteraceae;
	ASV1880	0	0	0	0	0	0	0	0	0	0	0	0	0	0	0	0	0	0	0	0	0	0	0	0	0	0	0	0	0	0	0	0	0	0	0	0	4	4	0	0	0	0	0	0	0	Bacteria;Proteobacteria;Gammaproteobacteria;Burkholderiales;Comamonadaceae;Aquabacterium;
	ASV1881	0	0	0	0	0	0	0	0	0	0	0	0	0	0	0	0	0	0	0	0	0	0	0	0	0	0	0	0	0	0	0	0	0	0	0	0	0	4	0	0	3	0	0	1	0	Bacteria;Actinobacteriota;Acidimicrobiia;uncultured;
	ASV1882	0	0	0	0	0	0	0	0	0	0	0	0	0	0	0	0	0	0	0	0	0	0	0	0	0	0	0	0	0	0	0	0	0	0	0	0	0	0	0	0	0	0	4	4	0	Bacteria;Acidobacteriota;Acidobacteriae;Solibacterales;Solibacteraceae;Candidatus Solibacter;
	ASV1883	0	0	0	0	1	0	0	0	0	0	0	0	0	0	0	0	0	0	0	0	0	0	0	0	0	0	0	0	0	0	0	0	0	0	0	0	0	0	0	0	0	0	0	0	0	Bacteria;Firmicutes;Negativicutes;Veillonellales-Selenomonadales;
	ASV1884	0	0	0	0	2	0	0	0	0	0	0	0	0	0	0	0	0	0	0	0	0	0	0	0	0	0	0	0	0	0	0	0	0	0	0	0	0	0	0	0	0	0	0	0	0	Bacteria;Acidobacteriota;Acidobacteriae;Subgroup 2;
	ASV1885	4	0	0	0	0	0	0	0	0	0	0	0	0	0	0	0	0	0	0	0	0	0	0	0	0	0	0	0	0	0	0	0	0	0	0	0	0	0	0	0	0	0	0	0	0	Bacteria;Proteobacteria;Gammaproteobacteria;Burkholderiales;Rhodocyclaceae;Sterolibacterium;
	ASV1886	4	0	0	0	0	0	0	0	0	0	0	0	0	0	0	0	0	0	0	0	0	0	0	0	0	0	0	0	0	0	0	0	0	0	0	0	0	0	0	0	0	0	0	0	0	Bacteria;Dependentiae;Babeliae;Babeliales;Babeliaceae;
	ASV1887	3	0	0	0	0	0	0	0	0	0	0	0	0	0	0	0	0	0	0	0	0	0	0	0	0	0	0	0	0	0	0	0	0	0	0	0	0	0	0	0	0	0	0	0	0	Bacteria;WPS-2;
	ASV1888	4	0	0	0	0	0	0	0	0	0	0	0	0	0	0	0	0	0	0	0	0	0	0	0	0	0	0	0	0	0	0	0	0	0	0	0	0	0	0	0	0	0	0	0	0	Bacteria;Proteobacteria;Gammaproteobacteria;
	ASV1889	2	0	0	0	0	0	0	0	0	0	0	0	0	0	0	0	0	0	0	0	0	0	0	0	0	0	0	0	0	0	0	0	0	0	0	0	0	0	0	0	0	0	0	0	0	Bacteria;Verrucomicrobiota;Chlamydiae;Chlamydiales;Simkaniaceae;uncultured;
	ASV1890	2	0	0	0	0	0	0	0	0	0	0	0	0	0	0	0	0	0	0	0	0	0	0	0	0	0	0	0	0	0	0	0	0	0	0	0	0	0	0	0	0	0	0	0	0	Bacteria;Patescibacteria;Parcubacteria;
	ASV1891	2	0	0	0	0	0	0	0	0	0	0	0	0	0	0	0	0	0	0	0	0	0	0	0	0	0	0	0	0	0	0	0	0	0	0	0	0	0	0	0	0	0	0	0	0	Bacteria;Acidobacteriota;Holophagae;Holophagales;Holophagaceae;Geothrix;
	ASV1892	5	0	0	0	0	0	0	0	0	0	0	0	0	0	0	0	0	0	0	0	0	0	0	0	0	0	0	0	0	0	0	0	0	0	0	0	0	0	0	0	0	0	0	0	0	Bacteria;Patescibacteria;Parcubacteria;
	ASV1893	5	0	0	0	0	0	0	0	0	0	0	0	0	0	0	0	0	0	0	0	0	0	0	0	0	0	0	0	0	0	0	0	0	0	0	0	0	0	0	0	0	0	0	0	0	Bacteria;Verrucomicrobiota;Chlamydiae;Chlamydiales;cvE6;
	ASV1894	5	0	0	0	0	0	0	0	0	0	0	0	0	0	0	0	0	0	0	0	0	0	0	0	0	0	0	0	0	0	0	0	0	0	0	0	0	0	0	0	0	0	0	0	0	Bacteria;Firmicutes;Bacilli;Paenibacillales;Paenibacillaceae;Paenibacillus;
	ASV1895	3	0	0	0	0	0	0	0	0	0	0	0	0	0	0	0	0	0	0	0	0	0	0	0	0	0	0	0	0	0	0	0	0	0	0	0	0	0	0	0	0	0	0	0	0	Bacteria;Elusimicrobiota;Elusimicrobia;Lineage IV;
	ASV1896	2	0	0	0	0	0	0	0	0	0	0	0	0	0	0	0	0	0	0	0	0	0	0	0	0	0	0	0	0	0	0	0	0	0	0	0	0	0	0	0	0	0	0	0	0	Bacteria;Dependentiae;Babeliae;Babeliales;
	ASV1897	4	0	0	0	0	0	0	0	0	0	0	0	0	0	0	0	0	0	0	0	0	0	0	0	0	0	0	0	0	0	0	0	0	0	0	0	0	0	0	0	0	0	0	0	0	Bacteria;Bacteroidota;Kapabacteria;Kapabacteriales;
	ASV1898	4	0	0	0	0	0	0	0	0	0	0	0	0	0	0	0	0	0	0	0	0	0	0	0	0	0	0	0	0	0	0	0	0	0	0	0	0	0	0	0	0	0	0	0	0	Bacteria;Proteobacteria;Alphaproteobacteria;Paracaedibacterales;Paracaedibacteraceae;Candidatus Paracaedibacter;
	ASV1899	6	0	0	0	0	0	0	0	0	0	0	0	0	0	0	0	0	0	0	0	0	0	0	0	0	0	0	0	0	0	0	0	0	0	0	0	0	0	0	0	0	0	0	0	0	Bacteria;Planctomycetota;Phycisphaerae;Phycisphaerales;Phycisphaeraceae;uncultured;
	ASV1900	1	0	0	0	0	0	0	0	0	0	0	0	0	0	0	0	0	0	0	0	0	0	0	0	0	0	0	0	0	0	0	0	0	0	0	0	0	0	0	0	0	0	0	0	0	Bacteria;Proteobacteria;Alphaproteobacteria;Rhizobiales;KF-JG30-B3;
	ASV1901	3	0	0	0	0	0	0	0	0	0	0	0	0	0	0	0	0	0	0	0	0	0	0	0	0	0	0	0	0	0	0	0	0	0	0	0	0	0	0	0	0	0	0	0	0	Bacteria;Bacteroidota;Bacteroidia;Cytophagales;Microscillaceae;uncultured;
	ASV1902	4	0	0	0	0	0	0	0	0	0	0	0	0	0	0	0	0	0	0	0	0	0	0	0	0	0	0	0	0	0	0	0	0	0	0	0	0	0	0	0	0	0	0	0	0	Bacteria;Proteobacteria;Alphaproteobacteria;
	ASV1903	4	0	0	0	0	0	0	0	0	0	0	0	0	0	0	0	0	0	0	0	0	0	0	0	0	0	0	0	0	0	0	0	0	0	0	0	0	0	0	0	0	0	0	0	0	Bacteria;Proteobacteria;Gammaproteobacteria;Gammaproteobacteria Incertae Sedis;Unknown Family;Candidatus Ovatusbacter;
	ASV1904	6	0	0	0	0	0	0	0	0	0	0	0	0	0	0	0	0	0	0	0	0	0	0	0	0	0	0	0	0	0	0	0	0	0	0	0	0	0	0	0	0	0	0	0	0	Bacteria;Bacteroidota;Bacteroidia;Bacteroidales;SB-5;
	ASV1905	4	0	0	0	0	0	0	0	0	0	0	0	0	0	0	0	0	0	0	0	0	0	0	0	0	0	0	0	0	0	0	0	0	0	0	0	0	0	0	0	0	0	0	0	0	Bacteria;Planctomycetota;Planctomycetes;Pirellulales;Pirellulaceae;
	ASV1906	1	0	0	0	0	0	0	0	0	0	0	0	0	0	0	0	0	0	0	0	0	0	0	0	0	0	0	0	0	0	0	0	0	0	0	0	0	0	0	0	0	0	0	0	0	Bacteria;Proteobacteria;Gammaproteobacteria;
	ASV1907	7	0	0	0	0	0	0	0	0	0	0	0	0	0	0	0	0	0	0	0	0	0	0	0	0	0	0	0	0	0	0	0	0	0	0	0	0	0	0	0	0	0	0	0	0	Bacteria;Dependentiae;Babeliae;Babeliales;UBA12409;
	ASV1908	2	0	0	0	0	0	0	0	0	0	0	0	0	0	0	0	0	0	0	0	0	0	0	0	0	0	0	0	0	0	0	0	0	0	0	0	0	0	0	0	0	0	0	0	0	Bacteria;Myxococcota;Polyangia;Polyangiales;Polyangiaceae;Pajaroellobacter;
	ASV1909	2	0	0	2	0	0	0	0	0	0	0	0	0	0	0	0	0	0	0	0	0	0	0	0	0	0	0	0	0	0	0	0	0	0	0	0	0	0	0	0	0	0	0	0	0	Bacteria;Verrucomicrobiota;Chlamydiae;Chlamydiales;Parachlamydiaceae;
	ASV1910	3	0	3	0	0	0	0	0	0	0	0	0	0	0	0	0	0	0	0	0	0	0	0	0	0	0	0	0	0	0	0	0	0	0	0	0	0	0	0	0	0	0	0	0	0	Bacteria;Patescibacteria;ABY1;
	ASV1911	4	2	0	0	0	0	0	0	0	0	0	0	0	0	0	0	0	0	0	0	0	0	0	0	0	0	0	0	0	0	0	0	0	0	0	0	0	0	0	0	0	0	0	0	0	Unclassified;
	ASV1912	4	0	0	0	0	0	0	0	0	0	0	0	0	0	0	0	0	0	0	0	0	0	0	0	0	0	0	0	0	1	0	0	0	0	0	0	0	0	0	0	0	0	0	0	0	Bacteria;Verrucomicrobiota;Chlamydiae;Chlamydiales;Parachlamydiaceae;
	ASV1913	1	0	5	0	0	0	0	0	0	0	0	0	0	0	0	0	0	0	0	0	0	0	0	0	0	0	0	0	0	0	0	0	0	0	0	0	0	0	0	0	0	0	0	0	0	Bacteria;Patescibacteria;Parcubacteria;
	ASV1914	2	0	0	0	0	0	0	0	0	0	0	0	0	0	0	0	0	0	0	0	2	0	0	0	0	2	0	0	0	0	0	0	0	0	0	0	0	0	0	0	0	0	0	0	0	Bacteria;Dependentiae;Babeliae;Babeliales;
	ASV1915	2	0	3	0	0	0	0	0	0	0	0	0	0	0	0	0	0	0	0	0	0	0	0	0	0	0	0	0	0	0	0	0	0	0	0	0	0	0	0	0	0	0	0	0	0	Bacteria;Cyanobacteria;Sericytochromatia;
	ASV1916	1	2	4	0	0	0	0	0	0	0	0	0	0	0	0	0	0	0	0	0	0	0	0	0	0	0	0	0	0	0	0	0	0	0	0	0	0	0	0	0	0	0	0	0	0	Bacteria;Patescibacteria;ABY1;
	ASV1917	2	6	0	0	0	0	0	0	0	0	0	0	0	0	0	0	0	0	0	0	0	0	0	0	0	0	0	0	0	0	0	0	0	0	0	0	0	0	0	0	0	0	0	0	0	Bacteria;Patescibacteria;Parcubacteria;Candidatus Kaiserbacteria;
	ASV1918	3	0	7	0	0	0	0	0	0	0	0	0	0	0	0	0	0	0	0	0	0	0	0	0	0	0	0	0	0	0	0	0	0	0	0	0	0	0	0	0	0	0	0	0	0	Bacteria;Verrucomicrobiota;Chlamydiae;Chlamydiales;cvE6;
	ASV1919	2	5	0	0	0	0	0	0	0	0	0	0	0	0	0	0	0	0	0	0	0	0	0	0	0	0	0	0	0	0	0	0	0	0	0	0	0	0	0	0	0	0	0	0	0	Bacteria;Verrucomicrobiota;Chlamydiae;Chlamydiales;
	ASV1920	2	0	8	0	0	0	0	0	0	0	0	0	0	0	0	0	0	0	0	0	0	0	0	0	0	0	0	0	0	0	0	0	0	0	0	0	0	0	0	0	0	0	0	0	0	Bacteria;Verrucomicrobiota;Chlamydiae;Chlamydiales;
	ASV1921	0	0	0	0	0	0	0	0	0	5	0	0	0	0	0	0	0	0	0	0	0	0	0	0	0	0	0	0	0	0	0	0	0	0	0	0	0	0	0	0	0	0	0	0	0	Bacteria;Planctomycetota;Planctomycetes;Pirellulales;Pirellulaceae;uncultured;
	ASV1922	0	0	0	0	0	0	0	0	0	0	0	0	0	0	0	0	0	6	0	0	0	0	0	0	0	0	0	0	0	0	0	0	0	0	0	0	0	0	0	0	0	0	0	0	0	Bacteria;Planctomycetota;Planctomycetes;Pirellulales;Pirellulaceae;uncultured;
	ASV1923	0	0	0	0	0	0	0	0	0	0	0	0	0	0	0	0	0	0	0	0	0	0	0	0	0	2	2	0	0	0	0	0	0	0	0	0	0	0	0	0	0	0	0	0	1	Bacteria;Planctomycetota;Phycisphaerae;Tepidisphaerales;CPla-3 termite group;
	ASV1924	0	8	8	0	0	0	0	0	0	0	0	0	0	0	0	0	0	0	0	0	0	0	0	0	0	0	0	0	0	0	0	0	0	0	0	0	0	0	0	0	0	0	0	0	0	Bacteria;Proteobacteria;Gammaproteobacteria;Pseudomonadales;Thioglobaceae;SUP05 cluster;
	ASV1925	0	0	0	0	0	0	0	0	0	0	0	0	0	0	0	0	0	0	0	0	0	0	0	0	0	0	8	0	0	0	0	0	0	0	0	0	0	0	0	0	0	0	0	0	0	Bacteria;Proteobacteria;Alphaproteobacteria;Acetobacterales;Acetobacteraceae;uncultured;
	ASV1926	0	0	16	0	0	0	0	0	0	0	0	0	0	0	0	0	0	0	0	0	0	0	0	0	0	0	0	0	0	0	0	0	0	0	0	0	0	0	0	0	0	0	0	0	0	Bacteria;Myxococcota;Polyangia;Polyangiales;Polyangiaceae;Pajaroellobacter;
	ASV1927	0	0	0	0	0	0	0	0	0	0	0	0	0	0	0	0	0	0	0	0	0	0	0	0	0	0	0	0	0	0	0	0	0	0	0	0	0	0	1	0	0	0	0	0	0	Bacteria;Desulfobacterota;Desulfovibrionia;Desulfovibrionales;Desulfovibrionaceae;Desulfovibrio;
	ASV1928	0	0	0	0	0	0	0	0	0	0	0	0	0	0	0	0	0	0	0	0	0	0	0	0	0	0	0	0	0	0	0	0	0	0	0	0	0	0	8	0	0	0	0	0	0	Bacteria;Planctomycetota;Planctomycetes;Gemmatales;Gemmataceae;uncultured;
	ASV1929	0	0	0	0	0	0	0	0	0	0	0	0	0	0	0	0	0	0	0	0	0	0	0	0	0	0	0	0	0	0	0	0	0	0	0	0	0	0	9	0	0	0	0	0	0	Bacteria;Proteobacteria;Gammaproteobacteria;Legionellales;Legionellaceae;Legionella;
	ASV1930	0	0	0	8	0	0	0	0	0	0	0	0	0	0	0	0	0	0	0	0	0	0	0	0	0	0	0	0	0	0	0	0	0	0	0	0	0	0	0	0	0	0	0	0	0	Bacteria;Firmicutes;Clostridia;Oscillospirales;Ethanoligenenaceae;Incertae Sedis;
	ASV1931	0	0	0	0	0	0	0	0	0	0	0	0	0	0	0	0	0	0	0	0	0	0	0	0	0	0	0	0	0	0	0	0	0	0	0	0	0	0	0	7	0	0	0	0	0	Bacteria;Proteobacteria;Gammaproteobacteria;Legionellales;Legionellaceae;Legionella;
	ASV1932	0	0	0	0	0	0	0	0	0	0	0	0	0	0	0	0	0	0	0	0	0	0	0	0	0	0	0	0	0	0	0	0	0	0	0	0	0	0	0	0	0	4	0	0	0	Bacteria;Desulfobacterota;Desulfovibrionia;Desulfovibrionales;Desulfovibrionaceae;Desulfovibrio;
	ASV1933	0	0	0	0	0	0	0	0	0	0	0	0	0	0	0	0	0	0	0	0	0	0	0	0	0	0	0	0	0	0	0	0	0	0	0	0	0	0	0	0	0	0	5	0	0	Bacteria;Proteobacteria;Gammaproteobacteria;Legionellales;Legionellaceae;Legionella;
	ASV1934	2	0	0	0	0	0	0	0	0	0	0	0	0	0	0	0	0	0	0	0	0	0	0	0	0	0	0	0	0	0	0	0	0	0	0	0	0	0	0	0	0	0	0	0	0	Bacteria;Verrucomicrobiota;Verrucomicrobiae;Pedosphaerales;Pedosphaeraceae;uncultured;
	ASV1935	3	0	0	0	0	0	0	0	0	0	0	0	0	0	0	0	0	0	0	0	0	0	0	0	0	0	0	0	0	0	0	0	0	0	0	0	0	0	0	0	0	0	0	0	0	Bacteria;Patescibacteria;Parcubacteria;Candidatus Adlerbacteria;
	ASV1936	3	0	0	0	0	0	0	0	0	0	0	0	0	0	0	0	0	0	0	0	0	0	0	0	0	0	0	0	0	0	0	0	0	0	0	0	0	0	0	0	0	0	0	0	0	Bacteria;Planctomycetota;Planctomycetes;Gemmatales;Gemmataceae;uncultured;
	ASV1937	1	0	0	0	0	0	0	0	0	0	0	0	0	0	0	0	0	0	0	0	0	0	0	0	0	0	0	0	0	0	0	0	0	0	0	0	0	0	0	0	0	0	0	0	0	Bacteria;Acidobacteriota;Acidobacteriae;Acidobacteriales;uncultured;
	ASV1938	4	0	0	0	0	0	0	0	0	0	0	0	0	0	0	0	0	0	0	0	0	0	0	0	0	0	0	0	0	0	0	0	0	0	0	0	0	0	0	0	0	0	0	0	0	Bacteria;Patescibacteria;Parcubacteria;Candidatus Wolfebacteria;
	ASV1939	4	0	0	0	0	0	0	0	0	0	0	0	0	0	0	0	0	0	0	0	0	0	0	0	0	0	0	0	0	0	0	0	0	0	0	0	0	0	0	0	0	0	0	0	0	Bacteria;Patescibacteria;Parcubacteria;
	ASV1940	4	0	0	0	0	0	0	0	0	0	0	0	0	0	0	0	0	0	0	0	0	0	0	0	0	0	0	0	0	0	0	0	0	0	0	0	0	0	0	0	0	0	0	0	0	Bacteria;Proteobacteria;Gammaproteobacteria;Diplorickettsiales;Diplorickettsiaceae;Aquicella;
	ASV1941	2	0	0	0	0	0	0	0	0	0	0	0	0	0	0	0	0	0	0	0	0	0	0	0	0	0	0	0	0	0	0	0	0	0	0	0	0	0	0	0	0	0	0	0	0	Bacteria;Verrucomicrobiota;Verrucomicrobiae;Pedosphaerales;Pedosphaeraceae;
	ASV1942	1	0	0	0	0	0	0	0	0	0	0	0	0	0	0	0	0	0	0	0	0	0	0	0	0	0	0	0	0	0	0	0	0	0	0	0	0	0	0	0	0	0	0	0	0	Bacteria;Firmicutes;Negativicutes;Veillonellales-Selenomonadales;Sporomusaceae;Pelosinus;
	ASV1943	3	0	0	0	0	0	0	0	0	0	0	0	0	0	0	0	0	0	0	0	0	0	0	0	0	0	0	0	0	0	0	0	0	0	0	0	0	0	0	0	0	0	0	0	0	Bacteria;Verrucomicrobiota;Chlamydiae;Chlamydiales;Parachlamydiaceae;Neochlamydia;
	ASV1944	3	0	0	0	0	0	0	0	0	0	0	0	0	0	0	0	0	0	0	0	0	0	0	0	0	0	0	0	0	0	0	0	0	0	0	0	0	0	0	0	0	0	0	0	0	Bacteria;Bacteroidota;Bacteroidia;Chitinophagales;Chitinophagaceae;uncultured;
	ASV1945	3	0	0	0	0	0	0	0	0	0	0	0	0	0	0	0	0	0	0	0	0	0	0	0	0	0	0	0	0	0	0	0	0	0	0	0	0	0	0	0	0	0	0	0	0	Bacteria;Acidobacteriota;Acidobacteriae;Subgroup 13;
	ASV1946	2	0	0	0	0	0	0	0	0	0	0	0	0	0	0	0	0	0	0	0	0	0	0	0	0	0	0	0	0	0	0	0	0	0	0	0	0	0	0	0	0	0	0	0	0	Bacteria;Proteobacteria;Gammaproteobacteria;Legionellales;Legionellaceae;Legionella;
	ASV1947	4	0	0	0	0	0	0	0	0	0	0	0	0	0	0	0	0	0	0	0	0	0	0	0	0	0	0	0	0	0	0	0	0	0	0	0	0	0	0	0	0	0	0	0	0	Bacteria;Planctomycetota;Phycisphaerae;MSBL9;SG8-4;
	ASV1948	6	0	0	0	0	0	0	0	0	0	0	0	0	0	0	0	0	0	0	0	0	0	0	0	0	0	0	0	0	0	0	0	0	0	0	0	0	0	0	0	0	0	0	0	0	Bacteria;Bdellovibrionota;Bdellovibrionia;Bdellovibrionales;Bdellovibrionaceae;Bdellovibrio;
	ASV1949	3	0	0	0	0	0	0	0	0	0	0	0	0	0	0	0	0	0	0	0	0	0	0	0	0	0	0	0	0	0	0	0	0	0	0	0	0	0	0	0	0	0	0	0	0	Archaea;Crenarchaeota;Bathyarchaeia;
	ASV1950	3	0	0	0	0	0	0	0	0	0	0	0	0	0	0	0	0	0	0	0	0	0	0	0	0	0	0	0	0	0	0	0	0	0	0	0	0	0	0	0	0	0	0	0	0	Bacteria;Desulfobacterota;Desulfomonilia;Desulfomonilales;Desulfomonilaceae;Desulfomonile;
	ASV1951	4	0	0	0	0	0	0	0	0	0	0	0	0	0	0	0	0	0	0	0	0	0	0	0	0	0	0	0	0	0	0	0	0	0	0	0	0	0	0	0	0	0	0	0	0	Bacteria;Proteobacteria;Alphaproteobacteria;Elsterales;uncultured;
	ASV1952	3	0	0	0	0	0	0	0	0	0	0	0	0	0	0	0	0	0	0	0	0	0	0	0	0	0	0	0	0	0	0	0	0	0	0	0	0	0	0	0	0	0	0	0	0	Bacteria;Proteobacteria;Gammaproteobacteria;Coxiellales;Coxiellaceae;Coxiella;
	ASV1953	6	0	0	0	0	0	0	0	0	0	0	0	0	0	0	0	0	0	0	0	0	0	0	0	0	0	0	0	0	0	0	0	0	0	0	0	0	0	0	0	0	0	0	0	0	Bacteria;Firmicutes;Clostridia;Lachnospirales;Lachnospiraceae;
	ASV1954	1	0	0	0	0	0	0	0	0	0	0	0	0	0	0	0	0	0	0	0	0	0	0	0	0	0	0	0	0	0	0	0	0	0	0	0	0	0	0	0	0	0	0	0	0	Bacteria;Elusimicrobiota;Endomicrobia;Endomicrobiales;Endomicrobiaceae;Endomicrobium;
	ASV1955	4	0	0	0	0	0	0	0	0	0	0	0	0	0	0	0	0	0	0	0	0	0	0	0	0	0	0	0	0	0	0	0	0	0	0	0	0	0	0	0	0	0	0	0	0	Bacteria;Bacteroidota;Bacteroidia;Sphingobacteriales;env.OPS 17;
	ASV1956	2	0	0	0	0	0	0	0	0	0	0	0	0	0	0	0	0	0	0	0	0	0	0	0	0	0	0	0	0	0	0	0	0	0	0	0	0	0	0	0	0	0	0	0	0	Bacteria;Proteobacteria;Alphaproteobacteria;Elsterales;uncultured;
	ASV1957	4	0	0	0	0	0	0	0	0	0	0	0	0	0	0	0	0	0	0	0	0	0	0	0	0	0	0	0	0	0	0	0	0	0	0	0	0	0	0	0	0	0	0	0	0	Bacteria;Proteobacteria;Alphaproteobacteria;Caulobacterales;Caulobacteraceae;
	ASV1958	4	0	0	0	0	0	0	0	0	0	0	0	0	0	0	0	0	0	0	0	0	0	0	0	0	0	0	0	0	0	0	0	0	0	0	0	0	0	0	0	0	0	0	0	0	Bacteria;Chloroflexi;
	ASV1959	3	0	0	0	0	0	0	0	0	0	0	0	0	0	0	0	0	0	0	0	0	0	0	0	0	0	0	0	0	0	0	0	0	0	0	0	0	0	0	0	0	0	0	0	0	Bacteria;Proteobacteria;Gammaproteobacteria;Burkholderiales;
	ASV1960	2	0	0	0	0	0	0	0	0	0	0	0	0	0	0	0	0	0	0	0	0	0	0	0	0	0	0	0	0	0	0	0	0	0	0	0	0	0	0	0	0	0	0	0	0	Bacteria;Acidobacteriota;Aminicenantia;Aminicenantales;
	ASV1961	2	0	0	0	0	0	0	0	0	0	0	0	0	0	0	0	0	0	0	0	0	0	0	0	0	0	0	0	0	0	0	0	0	0	0	0	0	0	0	0	0	0	0	0	0	Bacteria;WPS-2;
	ASV1962	4	0	0	0	0	0	0	0	0	0	0	0	0	0	0	0	0	0	0	0	0	0	0	0	0	0	0	0	0	0	0	0	0	0	0	0	0	0	0	0	0	0	0	0	0	Bacteria;Proteobacteria;Alphaproteobacteria;Acetobacterales;Acetobacteraceae;
	ASV1963	6	0	0	0	0	0	0	0	0	0	0	0	0	0	0	0	0	0	0	0	0	0	0	0	0	0	0	0	0	0	0	0	0	0	0	0	0	0	0	0	0	0	0	0	0	Bacteria;Proteobacteria;Alphaproteobacteria;Acetobacterales;Acetobacteraceae;
	ASV1964	2	0	0	0	0	0	0	0	0	0	0	0	0	0	0	0	0	0	0	0	0	0	0	0	0	0	0	0	0	0	0	0	0	0	0	0	0	0	0	0	0	0	0	0	0	Bacteria;Desulfobacterota;Syntrophia;Syntrophales;uncultured;
	ASV1965	1	0	0	0	0	0	0	0	0	0	0	0	0	0	0	0	0	0	0	0	0	0	0	0	0	0	0	0	0	0	0	0	0	0	0	0	0	0	0	0	0	0	0	0	0	Bacteria;Bacteroidota;Kapabacteria;Kapabacteriales;
	ASV1966	7	0	2	0	0	0	0	0	0	0	0	0	0	0	0	0	0	0	0	0	0	0	0	0	0	0	0	0	0	0	0	0	0	0	0	0	0	0	0	0	0	0	0	0	0	Bacteria;Chloroflexi;Dehalococcoidia;661239;
	ASV1967	3	0	0	0	0	0	0	0	0	0	0	0	0	0	0	0	0	0	0	0	0	0	0	0	0	0	0	0	0	0	0	0	1	0	0	0	0	0	0	0	0	0	0	0	0	Bacteria;Dependentiae;Babeliae;Babeliales;Vermiphilaceae;
	ASV1968	3	0	0	0	0	0	0	0	1	0	0	0	0	0	0	0	0	0	0	0	0	0	0	0	0	0	0	0	0	0	0	0	0	0	0	0	0	0	0	0	0	0	0	0	0	Bacteria;Bacteroidota;Bacteroidia;Bacteroidales;Prolixibacteraceae;BSV13;
	ASV1969	3	0	0	0	0	0	0	0	0	0	0	0	0	0	0	0	0	0	0	0	0	0	0	0	0	0	0	0	0	0	0	0	0	0	0	0	0	0	0	0	0	0	0	0	0	Bacteria;Firmicutes;Bacilli;Paenibacillales;Paenibacillaceae;Paenibacillus;
	ASV1970	3	0	0	0	0	0	0	0	0	0	0	0	0	0	0	0	0	0	0	0	0	0	0	0	0	0	0	0	0	0	0	0	0	0	0	0	0	0	0	0	0	0	0	0	0	Bacteria;WPS-2;
	ASV1971	3	4	0	0	0	0	0	0	0	0	0	0	0	0	0	0	0	0	0	0	0	0	0	0	0	0	0	0	0	0	0	0	0	0	0	0	0	0	0	0	0	0	0	0	0	Bacteria;Bacteroidota;Bacteroidia;Sphingobacteriales;KD3-93;
	ASV1972	1	0	6	0	0	0	0	0	0	0	0	0	0	0	0	0	0	0	0	0	0	0	0	0	0	0	0	0	0	0	0	0	0	0	0	0	0	0	0	0	0	0	0	0	0	Bacteria;Patescibacteria;Microgenomatia;Candidatus Woesebacteria;
	ASV1973	0	0	0	0	0	0	0	0	0	10	0	0	0	0	0	0	0	0	0	0	0	0	0	0	0	0	0	0	0	0	0	0	0	0	0	0	0	0	0	0	0	0	0	0	0	Bacteria;Bacteroidota;Bacteroidia;Sphingobacteriales;Sphingobacteriaceae;Mucilaginibacter;
	ASV1974	0	0	0	0	0	0	0	0	0	8	0	0	0	0	0	0	0	0	0	0	0	0	0	0	0	0	0	0	0	0	0	0	0	0	0	0	0	3	0	0	0	0	0	0	0	Bacteria;Proteobacteria;Alphaproteobacteria;Rickettsiales;Anaplasmataceae;uncultured;
	ASV1975	0	0	0	0	0	0	0	0	0	0	0	0	0	1	0	0	0	0	0	0	0	0	0	0	0	0	0	0	0	0	0	0	0	0	0	0	0	0	0	0	0	0	0	0	0	Bacteria;Proteobacteria;Alphaproteobacteria;Micropepsales;Micropepsaceae;uncultured;
	ASV1976	0	0	10	0	0	0	0	0	0	0	0	0	0	0	0	0	1	0	0	0	0	0	0	0	0	0	0	0	0	0	0	0	0	0	0	0	0	0	0	0	0	0	0	1	0	Bacteria;Verrucomicrobiota;Chlamydiae;Chlamydiales;
	ASV1977	0	0	0	0	0	0	0	0	0	0	0	0	0	0	0	0	0	0	1	0	0	0	0	0	0	0	0	0	0	0	0	0	0	3	0	0	0	0	0	0	0	0	0	0	0	Bacteria;Verrucomicrobiota;Verrucomicrobiae;Pedosphaerales;Pedosphaeraceae;uncultured;
	ASV1978	0	12	0	0	0	0	0	0	0	0	0	0	0	0	0	0	0	0	0	0	0	0	0	0	0	0	0	0	0	0	0	0	0	0	0	0	0	0	0	0	0	0	0	0	0	Bacteria;Acidobacteriota;Acidobacteriae;Bryobacterales;Bryobacteraceae;Bryobacter;
	ASV1979	0	12	0	0	0	0	0	0	0	0	0	0	0	0	0	0	0	0	0	0	0	0	0	0	0	0	0	0	0	0	0	0	0	0	0	0	0	0	0	0	0	0	0	0	0	Bacteria;Proteobacteria;Gammaproteobacteria;Diplorickettsiales;Diplorickettsiaceae;Aquicella;
	ASV1980	0	13	0	0	0	0	0	0	0	0	0	0	0	0	0	0	0	0	0	0	0	0	0	0	0	0	0	0	0	0	0	0	0	0	0	0	0	0	0	0	0	0	0	0	0	Bacteria;Armatimonadota;Fimbriimonadia;Fimbriimonadales;Fimbriimonadaceae;
	ASV1981	0	0	0	0	0	0	0	0	0	0	0	0	0	0	0	0	0	0	0	0	0	1	0	0	0	0	0	0	0	0	0	0	0	0	0	0	0	0	0	0	0	0	0	0	0	Bacteria;Proteobacteria;Alphaproteobacteria;Rhodospirillales;Rhodospirillaceae;uncultured;
	ASV1982	0	0	0	0	0	0	0	0	0	0	0	0	0	0	0	0	0	0	0	0	0	1	0	0	0	0	0	1	0	0	0	0	0	0	0	0	0	0	0	0	0	0	0	4	0	Bacteria;Proteobacteria;Alphaproteobacteria;Sphingomonadales;Sphingomonadaceae;Novosphingobium;
	ASV1983	0	0	0	0	0	0	0	0	0	0	0	0	0	0	0	0	0	0	0	0	0	0	0	0	0	0	0	0	0	0	0	0	0	0	0	0	1	0	0	0	0	0	1	0	0	Bacteria;Chloroflexi;Anaerolineae;RBG-13-54-9;
	ASV1984	0	0	15	0	0	0	0	0	0	0	0	0	0	0	0	0	0	0	0	0	0	0	0	0	0	0	0	0	0	0	0	0	0	0	0	0	0	0	0	0	0	0	0	0	0	Bacteria;Proteobacteria;Alphaproteobacteria;Rhodospirillales;Magnetospirillaceae;
	ASV1985	0	0	15	0	0	0	0	0	0	0	0	0	0	0	0	0	0	0	0	0	0	0	0	0	0	0	0	0	0	0	0	0	0	0	0	0	0	0	0	0	0	0	0	0	0	Bacteria;Firmicutes;Clostridia;Clostridiales;Caloramatoraceae;Fonticella;
	ASV1986	0	0	0	5	0	0	0	0	0	0	0	0	0	0	0	0	0	0	0	0	0	0	0	0	0	0	0	0	0	0	0	0	0	0	0	0	0	0	0	0	0	0	0	0	0	Bacteria;Firmicutes;Clostridia;Clostridiales;Clostridiaceae;
	ASV1987	4	0	0	0	0	0	0	0	0	0	0	0	0	0	0	0	0	0	0	0	0	0	0	0	0	0	0	0	0	0	0	0	0	0	0	0	0	0	0	0	0	0	0	0	0	Bacteria;Verrucomicrobiota;Verrucomicrobiae;Pedosphaerales;Pedosphaeraceae;
	ASV1988	3	0	0	0	0	0	0	0	0	0	0	0	0	0	0	0	0	0	0	0	0	0	0	0	0	0	0	0	0	0	0	0	0	0	0	0	0	0	0	0	0	0	0	0	0	Bacteria;WPS-2;
	ASV1989	1	0	0	0	0	0	0	0	0	0	0	0	0	0	0	0	0	0	0	0	0	0	0	0	0	0	0	0	0	0	0	0	0	0	0	0	0	0	0	0	0	0	0	0	0	Bacteria;
	ASV1990	5	0	0	0	0	0	0	0	0	0	0	0	0	0	0	0	0	0	0	0	0	0	0	0	0	0	0	0	0	0	0	0	0	0	0	0	0	0	0	0	0	0	0	0	0	Bacteria;Firmicutes;Bacilli;Paenibacillales;Paenibacillaceae;Cohnella;
	ASV1991	2	0	0	0	0	0	0	0	0	0	0	0	0	0	0	0	0	0	0	0	0	0	0	0	0	0	0	0	0	0	0	0	0	0	0	0	0	0	0	0	0	0	0	0	0	Bacteria;Proteobacteria;Alphaproteobacteria;Rickettsiales;AB1;
	ASV1992	4	0	0	0	0	0	0	0	0	0	0	0	0	0	0	0	0	0	0	0	0	0	0	0	0	0	0	0	0	0	0	0	0	0	0	0	0	0	0	0	0	0	0	0	0	Bacteria;Verrucomicrobiota;Chlamydiae;Chlamydiales;cvE6;
	ASV1993	7	0	0	0	0	0	0	0	0	0	0	0	0	0	0	0	0	0	0	0	0	0	0	0	0	0	0	0	0	0	0	0	0	0	0	0	0	0	0	0	0	0	0	0	0	Bacteria;Proteobacteria;Gammaproteobacteria;Legionellales;Legionellaceae;Legionella;
	ASV1994	4	0	0	0	0	0	0	0	0	0	0	0	0	0	0	0	0	0	0	0	0	0	0	0	0	0	0	0	0	0	0	0	0	0	0	0	0	0	0	0	0	0	0	0	0	Bacteria;Firmicutes;Bacilli;Alicyclobacillales;Alicyclobacillaceae;Tumebacillus;
	ASV1995	4	0	0	0	0	0	0	0	0	0	0	0	0	0	0	0	0	0	0	0	0	0	0	0	0	0	0	0	0	0	0	0	0	0	0	0	0	0	0	0	0	0	0	0	0	Bacteria;Verrucomicrobiota;Chlamydiae;Chlamydiales;Simkaniaceae;uncultured;
	ASV1996	3	0	0	0	0	0	0	0	0	0	0	0	0	0	0	0	0	0	0	0	0	0	0	0	0	0	0	0	0	0	0	0	0	0	0	0	0	0	0	0	0	0	0	0	0	Bacteria;Elusimicrobiota;Elusimicrobia;Lineage IV;
	ASV1997	2	0	0	0	0	0	0	0	0	0	0	0	0	0	0	0	0	0	0	0	0	0	0	0	0	0	0	0	0	0	0	0	0	0	0	0	0	0	0	0	0	0	0	0	0	Bacteria;Verrucomicrobiota;Verrucomicrobiae;Pedosphaerales;Pedosphaeraceae;
	ASV1998	4	0	0	0	0	0	0	0	0	0	0	0	0	0	0	0	0	0	0	0	0	0	0	0	0	0	0	0	0	0	0	0	0	0	0	0	0	0	0	0	0	0	0	0	0	Bacteria;Proteobacteria;Gammaproteobacteria;Diplorickettsiales;Diplorickettsiaceae;uncultured;
[truncated: 1,211 more rows]

## Sheet: Figure 2
Figure 2			Mapped metagenome reads (RPKM)						Mapped metatranscriptome reads (RPKM)
	MAG ID	Classification	Oxic replicate 1	Oxic replicate 2	Oxic replicate 3	Anoxic replicate 1	Anoxic replicate 2	Anoxic replicate 3	Oxic replicate 1	Oxic replicate 2	Oxic replicate 3	Oxic replicate 4	Anoxic replicate 1	Anoxic replicate 2	Anoxic replicate 3	Anoxic replicate 4
	BO56	d__Archaea;p__Thermoproteota;c__Nitrososphaeria;o__Nitrososphaerales;f__Nitrosopumilaceae;g__Nitrosotalea;s__	0.140957	0.148866	0.184304	0.162062	0.159719	0.167389	0.0284173	0.00335985	0.00318815	0.00904467	0.00705792	0.00386811	0.004399	0.00905399
	CO108	d__Bacteria;p__Acidobacteriota;c__Acidobacteriae;o__Acidobacteriales;f__Acidobacteriaceae;g__;s__	10.5722	10.4222	10.5829	10.6623	10.0128	9.61267	10.8859	10.4844	9.91325	9.92552	14.79	12.6701	9.72969	15.8673
	BO262	d__Bacteria;p__Acidobacteriota;c__Acidobacteriae;o__Acidobacteriales;f__Acidobacteriaceae;g__Palsa-288;s__	12.4302	12.7254	12.5886	13.5087	13.6111	12.6974	31.4381	31.6583	31.1093	25.7532	30.3178	31.9425	29.6851	27.0277
	BA147	d__Bacteria;p__Acidobacteriota;c__Acidobacteriae;o__Acidobacteriales;f__Acidobacteriaceae;g__Terracidiphilus;s__	1.94635	1.98893	1.98583	2.23806	2.24023	2.09592	2.20431	1.82668	1.85924	2.01342	1.19379	1.24408	1.19674	1.34924
	BO159	d__Bacteria;p__Acidobacteriota;c__Acidobacteriae;o__Acidobacteriales;f__Acidobacteriaceae;g__Terracidiphilus;s__	0.478298	0.492026	0.487798	0.551046	0.543828	0.514925	0.0614439	0.0516457	0.0462777	0.0511277	0.0431912	0.0545127	0.0502438	0.0348127
	BO208	d__Bacteria;p__Acidobacteriota;c__Acidobacteriae;o__Acidobacteriales;f__Acidobacteriaceae;g__Terracidiphilus;s__	4.84541	4.84195	4.98128	4.449	4.45651	4.35329	8.34651	6.87094	7.0725	6.05718	6.07688	6.47957	6.37244	6.05285
	BO222	d__Bacteria;p__Acidobacteriota;c__Acidobacteriae;o__Acidobacteriales;f__Acidobacteriaceae;g__Terracidiphilus;s__	4.65786	4.62603	4.65137	5.03815	5.06116	4.92265	10.9303	12.5177	12.0123	10.6681	13.6257	14.9466	14.5195	11.0344
	BO317	d__Bacteria;p__Acidobacteriota;c__Acidobacteriae;o__Acidobacteriales;f__Acidobacteriaceae;g__Terracidiphilus;s__	3.90042	3.94423	3.9263	4.47386	4.41695	4.08151	2.19979	2.292	2.22474	1.81809	2.79319	3.0526	3.18916	2.62482
	BO331	d__Bacteria;p__Acidobacteriota;c__Acidobacteriae;o__Acidobacteriales;f__Acidobacteriaceae;g__Terracidiphilus;s__	2.42863	2.42851	2.38689	3.55584	3.54149	3.37239	0.898751	1.05277	1.00019	0.840066	0.852458	1.01354	1.18971	0.795413
	BO34	d__Bacteria;p__Acidobacteriota;c__Acidobacteriae;o__Acidobacteriales;f__Acidobacteriaceae;g__Terracidiphilus;s__	1.88504	1.89851	1.85842	2.54644	2.52321	2.35664	0.593444	0.590241	0.58003	0.540933	0.331462	0.382922	0.412351	0.323432
	BA46	d__Bacteria;p__Acidobacteriota;c__Acidobacteriae;o__Acidobacteriales;f__Acidobacteriaceae;g__Terracidiphilus;s__	1.81265	1.81306	1.81886	2.05705	2.03148	1.89999	0.461674	0.502882	0.440604	0.377221	0.757236	0.832722	0.91806	0.733058
	CO120	d__Bacteria;p__Acidobacteriota;c__Acidobacteriae;o__Acidobacteriales;f__Acidobacteriaceae;g__Terracidiphilus;s__	0.775377	0.758629	0.761478	0.781824	0.751523	0.737785	0.707151	0.904122	0.928772	1.05406	0.344983	0.387772	0.425437	0.320738
	BO43	d__Bacteria;p__Acidobacteriota;c__Acidobacteriae;o__Acidobacteriales;f__Koribacteraceae;g__;s__	0.594684	0.593748	0.608641	0.677139	0.706499	0.692393	0.0589432	0.0613434	0.0384132	0.0480697	0.0366406	0.0330706	0.0401546	0.0282537
	BO89	d__Bacteria;p__Acidobacteriota;c__Acidobacteriae;o__Acidobacteriales;f__Koribacteraceae;g__TOLSYN;s__	2.97324	2.99578	2.9414	3.23016	3.22487	2.97617	1.2189	1.35023	1.33942	1.40947	1.25087	1.45161	1.74881	1.44609
	BO209	d__Bacteria;p__Acidobacteriota;c__Acidobacteriae;o__Acidoferrales;f__UBA7541;g__Palsa-295;s__	0.257758	0.18381	0.197756	0.203957	0.206832	0.23472	0.022578	0.00989092	0.010135	0.0111543	0.0158393	0.0110703	0.0202816	0.0134542
	CO324	d__Bacteria;p__Acidobacteriota;c__Acidobacteriae;o__Bryobacterales;f__Bryobacteraceae;g__CAIVVT01;s__	11.1699	10.9341	10.9009	11.6731	11.6133	10.7557	19.916	24.1024	22.9496	24.1146	15.9519	13.4925	12.4861	17.3107
	CO124	d__Bacteria;p__Acidobacteriota;c__Acidobacteriae;o__Bryobacterales;f__Bryobacteraceae;g__Sulfopaludibacter;s__	0.379663	0.38471	0.36526	0.420822	0.41573	0.410447	1.00008	1.04104	1.05249	1.016	1.46639	1.41958	1.01	1.27937
	BO2	d__Bacteria;p__Acidobacteriota;c__Acidobacteriae;o__UBA7540;f__UBA7540;g__Bog-366;s__	0.339169	0.347495	0.365332	0.423464	0.43011	0.425754	0.443344	0.393718	0.412976	0.413573	0.454783	0.509213	0.560489	0.51042
	CO275	d__Bacteria;p__Acidobacteriota;c__Holophagae;o__Holophagales;f__Holophagaceae;g__Geothrix;s__	1.48443	1.22247	1.38905	1.47812	1.51438	1.57072	1.49039	1.95221	2.20522	2.10254	0.770104	0.889647	0.914043	0.664482
	BO186	d__Bacteria;p__Acidobacteriota;c__Holophagae;o__Holophagales;f__Holophagaceae;g__Holophaga;s__	0.559957	0.574759	0.60872	0.482053	0.500201	0.540875	0.272124	0.310193	0.364336	0.382696	0.303743	0.35375	0.478563	0.340666
	BO157	d__Bacteria;p__Actinobacteriota;c__Acidimicrobiia;o__Acidimicrobiales;f__UBA8190;g__Chersky-840;s__	0.237195	0.219455	0.225795	0.236651	0.255585	0.295077	0.0124048	0.0184666	0.0148739	0.0233733	0.0148363	0.0183855	0.0310451	0.0140187
	BA163	d__Bacteria;p__Actinobacteriota;c__Actinomycetia;o__Mycobacteriales;f__Mycobacteriaceae;g__Mycobacterium;s__	0.254277	0.236025	0.194157	0.295997	0.337568	0.522968	0.0484886	0.0773303	0.0797362	0.0617726	0.00636541	0.00943594	0.00723131	0.00527555
	CO287	d__Bacteria;p__Actinobacteriota;c__Actinomycetia;o__Mycobacteriales;f__Mycobacteriaceae;g__Mycobacterium;s__	0.203568	0.189308	0.159638	0.283434	0.279207	0.370546	0.101173	0.122556	0.135989	0.101533	0.0871767	0.0903648	0.102132	0.0671309
	BA287	d__Bacteria;p__Actinobacteriota;c__Coriobacteriia;o__OPB41;f__JAAXUF01;g__;s__	0.24152	0.213408	0.164938	0.175643	0.205273	0.327673	0.130457	0.146735	0.181106	0.150696	0.146906	0.182894	0.309752	0.123517
	BO11	d__Bacteria;p__Armatimonadota;c__Armatimonadia;o__Armatimonadales;f__Capsulimonadaceae;g__;s__	1.22783	1.32731	1.29507	0.928389	0.925014	0.910095	2.99824	2.85568	3.05415	3.37934	0.738344	0.73757	0.920509	0.75041
	BO249	d__Bacteria;p__Armatimonadota;c__Fimbriimonadia;o__Fimbriimonadales;f__Fimbriimonadaceae;g__Fimbriimonas;s__	0.433331	0.418807	0.433501	0.505728	0.540512	0.517575	0.83696	0.680916	0.635479	0.591964	0.720675	0.709133	0.857185	0.860856
	CO152	d__Bacteria;p__Bacteroidota;c__Bacteroidia;o__Bacteroidales;f__Paludibacteraceae;g__JAFGVL01;s__	17.6318	18.9676	19.8068	21.8859	21.746	21.5774	18.2036	13.0256	13.1025	15.843	21.4677	21.3912	21.1567	22.5071
	BO7	d__Bacteria;p__Bacteroidota;c__Bacteroidia;o__Bacteroidales;f__Paludibacteraceae;g__Paludibacter;s__	4.30396	4.66955	4.65925	4.54381	4.33744	4.34252	0.493406	0.422886	0.390994	0.499042	0.294354	0.29493	0.401875	0.353964
	CO247	d__Bacteria;p__Bacteroidota;c__Bacteroidia;o__Chitinophagales;f__Chitinophagaceae;g__Flavipsychrobacter;s__	2.42732	2.46156	2.60028	2.51755	2.514	2.41811	2.64603	1.9532	1.90604	2.15121	0.424545	0.418433	0.372754	0.457399
	CO254	d__Bacteria;p__Bacteroidota;c__Bacteroidia;o__Chitinophagales;f__Chitinophagaceae;g__Puia;s__	0.670817	0.664434	0.67198	0.859798	0.821835	0.801628	0.326543	0.252249	0.261934	0.29444	0.188892	0.182228	0.15994	0.228793
	BO124	d__Bacteria;p__Bacteroidota;c__Bacteroidia;o__Sphingobacteriales;f__Sphingobacteriaceae;g__Mucilaginibacter;s__	0.702786	0.689365	0.749141	0.63092	0.626211	0.639211	0.84637	0.65199	0.62581	0.630853	0.153227	0.135428	0.139291	0.142452
	BO79	d__Bacteria;p__Bacteroidota;c__Ignavibacteria;o__Ignavibacteriales;f__Ignavibacteriaceae;g__FEN-1297;s__	0.19423	0.146023	0.165872	0.112816	0.114897	0.137029	0.223216	0.13164	0.120205	0.150414	0.060978	0.0539693	0.0832654	0.0706047
	BO162	d__Bacteria;p__Bacteroidota;c__Ignavibacteria;o__Ignavibacteriales;f__Ignavibacteriaceae;g__Fen-1301;s__	4.94111	5.16578	5.38371	5.74991	5.80455	5.6112	1.44828	0.988647	1.04328	1.05702	0.974127	0.94776	1.14197	0.902641
	CO62	d__Bacteria;p__Bacteroidota;c__Ignavibacteria;o__Ignavibacteriales;f__Ignavibacteriaceae;g__Fen-1301;s__	0.422131	0.444505	0.460047	0.601308	0.604278	0.598688	0.505755	0.508228	0.488664	0.592588	0.611407	0.574822	0.557995	0.568248
	CO165	d__Bacteria;p__Bdellovibrionota;c__Bdellovibrionia_A;o__UBA1018;f__UBA1018;g__;s__	0.298184	0.282882	0.294673	4.13892	4.25537	4.05826	0.369714	0.394938	0.39047	0.429183	4.93298	4.86982	4.08025	5.68602
	BO327	d__Bacteria;p__Chlamydiota;c__Chlamydiia;o__Chlamydiales;f__VFKH01;g__;s__	3.42316	2.98795	3.03825	4.16442	4.19012	4.90576	10.9309	8.16119	7.91693	8.91065	1.74303	1.57892	1.24729	1.70373
	CO170	d__Bacteria;p__Chloroflexota;c__Anaerolineae;o__Anaerolineales;f__Anaerolineaceae;g__;s__	0.632709	0.643767	0.642374	0.772638	0.75988	0.763777	3.11063	2.47905	2.4559	2.75759	1.82199	1.98091	2.39228	2.15751
	CO269	d__Bacteria;p__Chloroflexota;c__Limnocylindria;o__Limnocylindrales;f__CSP1-4;g__CTSoil-043;s__	0.783177	0.725645	0.74681	1.29722	1.31194	1.36945	0.0965701	0.127692	0.155481	0.11606	0.180163	0.207685	0.227298	0.119966
	CO261	d__Bacteria;p__Cyanobacteria;c__Vampirovibrionia;o__Obscuribacterales;f__Obscuribacteraceae;g__;s__	2.28994	2.37185	2.375	3.06453	3.01597	3.08703	1.76686	1.60377	1.57836	1.5364	0.975865	1.0426	1.06334	1.05736
	BO39	d__Bacteria;p__Dependentiae;c__Babeliae;o__Babeliales;f__JABDEC01;g__;s__	0.261017	0.23494	0.268338	0.140502	0.13904	0.162766	1.01722	0.627072	0.688973	0.7744	0.0742189	0.0717136	0.0571343	0.100702
	CA299	d__Bacteria;p__Dependentiae;c__Babeliae;o__Babeliales;f__Vermiphilaceae;g__;s__	0.796495	0.684084	0.810574	0.390939	0.396553	0.406775	2.62886	1.71315	1.61933	2.08256	0.742802	0.677955	0.451484	1.07045
	CA64	d__Bacteria;p__Desulfobacterota;c__Desulfobulbia;o__Desulfobulbales;f__Desulfocapsaceae;g__CAIUQR01;s__	1.41065	1.4391	1.57961	3.50522	3.6784	3.70431	3.61525	3.50969	3.25565	3.40149	9.21412	9.82905	12.4927	9.79588
	BA410	d__Bacteria;p__Desulfobacterota;c__Desulfomonilia;o__Desulfomonilales;f__Desulfomonilaceae;g__CAJBEZ01;s__	0.220544	0.221997	0.189559	0.37109	0.388713	0.754083	1.49702	1.19436	1.19437	1.164	2.55179	2.66226	6.77728	2.12478
	BA72	d__Bacteria;p__Desulfobacterota;c__Desulfuromonadia;o__Geobacterales;f__Pseudopelobacteraceae;g__Oryzomonas;s__	1.98566	2.00973	2.14364	3.05493	2.89784	2.82111	1.36945	1.18184	1.16321	1.07108	1.21151	1.13314	1.7679	1.04122
	BA129	d__Bacteria;p__Desulfobacterota;c__Syntrophobacteria;o__Syntrophobacterales;f__Syntrophobacteraceae;g__SbD1;s__	0.147085	0.143494	0.134693	0.615247	0.662341	0.738888	1.80434	1.45708	1.5428	1.67265	3.74395	4.14927	7.53716	3.75399
	BA69	d__Bacteria;p__Desulfobacterota;c__Syntrophobacteria;o__Syntrophobacterales;f__Syntrophobacteraceae;g__SbD1;s__	0.305855	0.302941	0.289926	0.379545	0.371331	0.458997	1.8373	2.9872	1.69644	1.713	1.61304	1.5609	2.24806	1.58511
	BO58	d__Bacteria;p__Desulfobacterota_I;c__Desulfovibrionia;o__Desulfovibrionales;f__Desulfovibrionaceae;g__Humidesulfovibrio;s__	2.53608	2.43361	2.44988	2.94653	3.05837	3.15782	0.733343	0.820028	0.698238	0.686063	1.98812	2.34726	3.62014	1.91707
	CA253	d__Bacteria;p__Firmicutes_A;c__Clostridia;o__Clostridiales;f__Clostridiaceae;g__Clostridium;s__	0.746224	0.769593	0.768469	0.747489	0.701501	0.828021	1.46945	0.80422	0.884279	1.08331	0.567486	0.4793	0.532213	0.748984
	BO3	d__Bacteria;p__Firmicutes_A;c__Clostridia;o__Oscillospirales;f__Ethanoligenenaceae;g__;s__	0.164996	0.170882	0.172122	0.158999	0.157781	0.150812	0.141641	0.134546	0.124601	0.136918	0.0933216	0.112241	0.127297	0.0861117
	CA265	d__Bacteria;p__Firmicutes_A;c__Clostridia;o__Oscillospirales;f__Ethanoligenenaceae;g__;s__	0.0781187	0.0831615	0.0804322	0.101965	0.0980202	0.0973237	0.0696033	0.0584186	0.0540171	0.0573598	0.0304365	0.03092	0.0483674	0.0300692
	BO167	d__Bacteria;p__Firmicutes_B;c__Desulfitobacteriia;o__Desulfitobacteriales;f__Desulfitobacteriaceae;g__Desulfosporosinus;s__	0.372498	0.363013	0.367902	0.390794	0.400586	0.446418	0.704077	0.518844	0.507725	0.565628	2.59071	2.58025	3.19556	2.7434
	BO295	d__Bacteria;p__Firmicutes_B;c__Desulfitobacteriia;o__Desulfitobacteriales;f__Desulfitobacteriaceae;g__Desulfosporosinus;s__	1.08519	0.967655	1.00387	1.37348	1.26957	1.43023	14.9028	10.1972	10.0907	11.602	43.737	40.5275	47.8011	41.9367
	CO4	d__Bacteria;p__Firmicutes_B;c__Desulfitobacteriia;o__Desulfitobacteriales;f__Desulfitobacteriaceae;g__Desulfosporosinus;s__	1.5011	1.50967	1.56489	1.50585	1.45131	1.47749	3.26217	2.29503	2.3087	2.61102	1.99858	1.83413	1.91846	2.33062
	CO142	d__Bacteria;p__Firmicutes_C;c__Negativicutes;o__Sporomusales;f__UBA7701;g__;s__	0.343723	0.357302	0.368009	0.326119	0.318501	0.327967	0.199982	0.171512	0.181146	0.199744	0.237439	0.241572	0.393218	0.245194
	CA155	d__Bacteria;p__Firmicutes_C;c__Negativicutes;o__Sporomusales;f__UBA7701;g__;s__	0.37337	0.393076	0.397546	0.366151	0.362772	0.37432	0.542507	0.510162	0.49566	0.416865	0.835671	0.821719	0.711377	0.714825
	CO250	d__Bacteria;p__Patescibacteria;c__Doudnabacteria;o__UBA920;f__UBA920;g__PALSA-1336;s__	0.879985	0.862564	0.901862	1.32112	1.36494	1.36773	0.502727	0.395344	0.425613	0.344969	0.438541	0.418352	0.457691	0.450331
	BA90	d__Bacteria;p__Patescibacteria;c__Paceibacteria;o__Moranbacterales;f__UBA2206;g__;s__	0.13692	0.1301	0.143947	0.576253	0.621133	0.681433	0.130109	0.210215	0.133546	0.104269	0.242271	0.226175	0.288848	0.18769
	CO280	d__Bacteria;p__Patescibacteria;c__Paceibacteria;o__Moranbacterales;f__UBA2206;g__;s__	0.0114507	0.0137582	0.0123247	0.0771068	0.0793884	0.0795065	0.0589058	0.0520463	0.040337	0.0528204	0.0838715	0.0871646	0.113982	0.091776
	CO256	d__Bacteria;p__Patescibacteria;c__Paceibacteria;o__UBA6257;f__2-01-FULL-56-20;g__;s__	4.90973	4.78954	4.90944	5.3351	4.65507	4.71585	4.4422	4.37089	4.26507	4.4528	4.66437	4.52892	3.74992	4.80803
	CO277	d__Bacteria;p__Patescibacteria;c__Paceibacteria;o__UBA9983_A;f__PALSA-1337;g__;s__	0.153024	0.152115	0.165466	0.214634	0.215163	0.220738	0.454163	0.445673	0.38417	0.511319	0.433865	0.431748	0.307415	0.526325
	CO249	d__Bacteria;p__Patescibacteria;c__Paceibacteria;o__UBA9983_A;f__UBA2100;g__UBA10103;s__	0.297514	0.272845	0.27332	0.196802	0.205077	0.229593	0.706009	0.791011	0.947244	0.93501	0.132515	0.150445	0.128556	0.138429
	CO270	d__Bacteria;p__Patescibacteria;c__Paceibacteria;o__UBA9983_A;f__UBA2103;g__C7867-001;s__	2.82842	2.67867	2.75326	3.1331	2.50091	2.57879	11.2543	10.7296	9.4115	10.598	10.2281	7.52055	5.14523	12.2023
	BO118	d__Bacteria;p__Patescibacteria;c__Paceibacteria;o__UBA9983_A;f__UBA9973;g__UBA9973;s__	0.284188	0.268229	0.313371	0.370141	0.378888	0.427088	1.41314	1.22616	1.48287	1.59188	0.632875	0.607306	0.39071	0.519482
	BA398	d__Bacteria;p__Planctomycetota;c__Planctomycetia;o__Isosphaerales;f__Isosphaeraceae;g__;s__	0.125521	0.118191	0.102094	0.216868	0.227302	0.288323	0.871114	0.909895	1.01655	1.06057	1.27857	1.42316	1.27444	1.28878
	BA406	d__Bacteria;p__Planctomycetota;c__Planctomycetia;o__Isosphaerales;f__Isosphaeraceae;g__Paludisphaera;s__Paludisphaera borealis	0.323684	0.297684	0.268853	0.310678	0.319077	0.487361	0.755063	0.856932	0.942458	0.895686	0.37116	0.417487	0.436317	0.327853
	BA309	d__Bacteria;p__Proteobacteria;c__Alphaproteobacteria;o__Acetobacterales;f__Acetobacteraceae;g__69-11;s__	0.613314	0.589615	0.571758	0.681695	0.685134	0.662401	0.1939	0.230593	0.252079	0.199252	0.546349	0.567318	0.737944	0.387753
	BA416	d__Bacteria;p__Proteobacteria;c__Alphaproteobacteria;o__Acetobacterales;f__Acetobacteraceae;g__Acidocella;s__	6.48915	6.47019	6.46387	6.17706	6.27236	5.94878	1.69795	1.86563	1.84267	1.75726	1.96838	2.20383	2.4626	2.04875
	CA405	d__Bacteria;p__Proteobacteria;c__Alphaproteobacteria;o__Acetobacterales;f__Acetobacteraceae;g__Acidocella;s__	33.7792	32.9591	32.814	10.0667	9.97066	10.1047	109.805	131.284	148.239	137.94	35.4961	37.8228	40.9531	32.2448
	BA70	d__Bacteria;p__Proteobacteria;c__Alphaproteobacteria;o__Acetobacterales;f__Acetobacteraceae;g__CAIQQQ01;s__	1.49846	1.41267	1.47612	0.889227	0.892273	0.925632	0.282322	0.354247	0.386007	0.39067	0.116324	0.127509	0.12882	0.13634
	BA151	d__Bacteria;p__Proteobacteria;c__Alphaproteobacteria;o__Acetobacterales;f__Acetobacteraceae;g__Rhodopila;s__	0.30874	0.302484	0.27474	0.27962	0.288748	0.337817	0.257184	0.281916	0.310131	0.249483	0.0892444	0.103501	0.1058	0.0719249
	BA399	d__Bacteria;p__Proteobacteria;c__Alphaproteobacteria;o__Azospirillales;f__Azospirillaceae;g__;s__	7.94302	6.44065	6.95094	6.24274	5.7911	5.97171	48.4192	40.587	39.2115	39.0491	50.4446	49.3733	32.0132	53.6683
	BA131	d__Bacteria;p__Proteobacteria;c__Alphaproteobacteria;o__Caulobacterales;f__Caulobacteraceae;g__BOG-935;s__	0.302824	0.28802	0.304831	0.261474	0.256627	0.274758	0.0678665	0.0986934	0.0925791	0.0836523	0.0569929	0.0609263	0.0638102	0.0416862
	BA202	d__Bacteria;p__Proteobacteria;c__Alphaproteobacteria;o__Caulobacterales;f__Caulobacteraceae;g__BOG-935;s__	6.0144	5.50301	5.86519	6.40567	6.34521	6.16342	0.505687	0.672577	0.710446	0.567498	0.32417	0.414834	0.428055	0.231468
	CA125	d__Bacteria;p__Proteobacteria;c__Alphaproteobacteria;o__Micropepsales;f__Micropepsaceae;g__Rhizomicrobium;s__	2.17825	2.17858	2.19136	4.19782	4.18995	3.92769	1.40963	1.61552	1.52053	1.25624	2.89388	2.89401	3.53354	3.49276
	BA296	d__Bacteria;p__Proteobacteria;c__Alphaproteobacteria;o__Parvibaculales;f__Parvibaculaceae;g__Parvibaculum;s__	0.318725	0.300594	0.304213	0.33841	0.315376	0.301262	0.0909647	0.100983	0.112172	0.089718	0.0579887	0.0543155	0.0498327	0.0366011
	BA230	d__Bacteria;p__Proteobacteria;c__Alphaproteobacteria;o__Rhizobiales;f__Ancalomicrobiaceae;g__CAIYYN01;s__	1.56868	1.51799	1.27533	1.53229	1.65283	2.12179	1.43025	1.66977	1.76805	1.71792	1.42027	1.68243	1.69767	1.2411
	BA87	d__Bacteria;p__Proteobacteria;c__Alphaproteobacteria;o__Rhizobiales;f__Ancalomicrobiaceae;g__CAIYYN01;s__	0.460501	0.453858	0.388536	0.429293	0.458964	0.575651	0.488984	0.560199	0.593272	0.595624	0.391689	0.465432	0.423133	0.361059
	BA316	d__Bacteria;p__Proteobacteria;c__Alphaproteobacteria;o__Rhizobiales;f__Beijerinckiaceae;g__Methylovirgula;s__	0.762176	0.721942	0.604403	0.649252	0.705144	0.874801	0.494972	0.549303	0.531742	0.434081	0.419933	0.439114	0.483619	0.33421
	BA168	d__Bacteria;p__Proteobacteria;c__Alphaproteobacteria;o__Rhizobiales;f__Beijerinckiaceae;g__RH-AL1;s__	1.43604	1.45324	1.33752	1.42047	1.45318	1.51029	1.11391	1.18349	1.30828	1.2459	0.910156	0.992336	1.17382	0.764764
	CA30	d__Bacteria;p__Proteobacteria;c__Alphaproteobacteria;o__Rhizobiales;f__Devosiaceae;g__Devosia_A;s__	0.48881	0.469388	0.434236	0.547087	0.561115	0.602273	0.403139	0.419028	0.432668	0.402463	0.3415	0.370646	0.328314	0.289393
	CA61	d__Bacteria;p__Proteobacteria;c__Alphaproteobacteria;o__Rhizobiales;f__Xanthobacteraceae;g__BOG-931;s__	0.593495	0.543363	0.467767	0.596878	0.655776	0.933963	0.170733	0.221781	0.204492	0.202342	0.122671	0.146602	0.198371	0.1011
	BA244	d__Bacteria;p__Proteobacteria;c__Alphaproteobacteria;o__Rhizobiales;f__Xanthobacteraceae;g__Bradyrhizobium;s__	0.482046	0.466323	0.406264	0.437358	0.475494	0.683223	0.440306	0.469363	0.452883	0.431303	0.216615	0.238899	0.248901	0.20229
	BA17	d__Bacteria;p__Proteobacteria;c__Alphaproteobacteria;o__Rhizobiales;f__Xanthobacteraceae;g__U87765;s__	0.902028	0.867329	0.815808	0.9319	0.962406	0.999827	0.233315	0.279411	0.303997	0.278929	0.168535	0.175351	0.190842	0.140097
	CA127	d__Bacteria;p__Proteobacteria;c__Alphaproteobacteria;o__Rhodospirillales;f__Magnetospirillaceae;g__Telmatospirillum;s__	1.97321	1.90148	1.86301	1.80873	1.81097	1.8513	0.410755	0.449455	0.520045	0.448606	0.440839	0.512055	0.573259	0.380689
	CA1	d__Bacteria;p__Proteobacteria;c__Alphaproteobacteria;o__UBA9219;f__UBA9219;g__;s__	0.244875	0.234869	0.222765	0.236209	0.244378	0.267887	0.280018	0.224771	0.203251	0.223253	0.106497	0.113756	0.125723	0.108507
	CA70	d__Bacteria;p__Proteobacteria;c__Alphaproteobacteria;o__UBA9219;f__UBA9219;g__CAIXLI01;s__	0.519983	0.521522	0.51057	0.882912	0.881235	0.986154	0.133085	0.190003	0.133759	0.136179	0.280834	0.271665	0.275168	0.237124
	BO332	d__Bacteria;p__Proteobacteria;c__Gammaproteobacteria;o__Burkholderiales;f__Burkholderiaceae;g__Cupriavidus;s__Cupriavidus basilensis	0.344712	0.336357	0.333006	0.360562	0.349923	0.329627	0.0938928	0.0998209	0.114	0.0901193	0.0808044	0.0912803	0.133549	0.0520926
	BA404	d__Bacteria;p__Proteobacteria;c__Gammaproteobacteria;o__Burkholderiales;f__Burkholderiaceae;g__Pandoraea;s__	1.27207	1.24813	1.2689	1.18374	1.19677	1.21434	0.198539	0.235792	0.239663	0.222759	0.166845	0.18974	0.180684	0.142759
	BA346	d__Bacteria;p__Proteobacteria;c__Gammaproteobacteria;o__Burkholderiales;f__Burkholderiaceae;g__PKWO01;s__	0.653352	0.797981	0.614996	0.597623	0.546897	0.638456	0.503711	0.513612	0.541879	0.467563	0.125459	0.131919	0.132123	0.115167
	BA11	d__Bacteria;p__Proteobacteria;c__Gammaproteobacteria;o__Burkholderiales;f__Burkholderiaceae;g__Rhodoferax;s__	34.7623	36.9261	35.5889	33.0076	32.8906	31.3697	15.7383	16.8908	16.1414	15.2315	12.2569	14.217	13.9204	11.9119
	CA144	d__Bacteria;p__Proteobacteria;c__Gammaproteobacteria;o__Burkholderiales;f__Burkholderiaceae;g__Rhodoferax_A;s__	0.3812	0.361014	0.359817	0.507377	0.46211	0.460228	0.0968266	0.116445	0.0959986	0.0974711	0.0542524	0.0554275	0.0488897	0.0468152
	CA269	d__Bacteria;p__Proteobacteria;c__Gammaproteobacteria;o__Burkholderiales;f__Chitinibacteraceae;g__Formivibrio;s__	1.09199	1.13577	1.12324	1.13051	1.11553	1.07492	0.528629	0.543903	0.538515	0.52704	0.558375	0.599493	0.594458	0.59545
	CA230	d__Bacteria;p__Proteobacteria;c__Gammaproteobacteria;o__Burkholderiales;f__Chitinibacteraceae;g__Silvimonas;s__	2.12563	2.09254	2.10284	1.52494	1.51743	1.49556	1.43964	1.50414	1.44452	1.62725	0.696789	0.734092	0.806152	0.697895
	CA113	d__Bacteria;p__Proteobacteria;c__Gammaproteobacteria;o__Burkholderiales;f__Sulfuriferulaceae;g__Sulfuriferula_A;s__	8.12037	8.1739	8.52572	4.32294	4.30681	4.5296	10.714	10.585	11.3225	11.1935	1.50169	1.57451	2.36979	1.65192
	CA184	d__Bacteria;p__Proteobacteria;c__Gammaproteobacteria;o__Burkholderiales;f__Thiobacillaceae;g__Parasulfuritortus;s__	16.392	16.8305	16.5219	16.4571	16.2712	15.8714	7.3027	8.00391	8.16332	8.9487	7.60455	7.59231	7.28685	8.70285
	CA161	d__Bacteria;p__Proteobacteria;c__Gammaproteobacteria;o__DSM-16500;f__DSM-16500;g__UBA5158;s__	0.170852	0.167105	0.169392	0.400794	0.421517	0.449365	0.211761	0.10619	0.106476	0.162695	0.087681	0.0930108	0.101327	0.0920501
	CA28	d__Bacteria;p__Proteobacteria;c__Gammaproteobacteria;o__DSM-16500;f__DSM-16500;g__UBA5158;s__	1.03896	0.949	1.00676	0.46847	0.469613	0.551899	3.72133	2.49212	2.61061	3.3902	0.134617	0.117281	0.127467	0.126312
	CA117	d__Bacteria;p__Proteobacteria;c__Gammaproteobacteria;o__Enterobacterales;f__Enterobacteriaceae;g__Rouxiella;s__Rouxiella aceris	0.449366	0.468938	0.459411	0.659304	0.630222	0.660348	0.234937	0.245264	0.227259	0.269135	0.927834	0.857868	1.06521	0.79786
	BO158	d__Bacteria;p__Proteobacteria;c__Gammaproteobacteria;o__Legionellales;f__Legionellaceae;g__Legionella;s__	2.15617	1.921	1.65907	1.43895	1.63001	2.77926	4.41467	2.97915	2.96774	2.87462	1.38672	1.37604	2.06517	1.33396
	CO105	d__Bacteria;p__Proteobacteria;c__Gammaproteobacteria;o__Legionellales;f__Legionellaceae;g__Legionella;s__	2.14196	2.04551	1.94431	2.52195	2.64418	3.42544	5.26003	3.83618	3.84692	4.01758	5.69831	5.73717	8.10743	5.56948
	CA22	d__Bacteria;p__Proteobacteria;c__Gammaproteobacteria;o__Nevskiales;f__Nevskiaceae;g__Nevskia;s__	0.97147	0.842866	0.937307	0.930231	0.68744	0.802211	0.191374	0.283427	0.224991	0.250047	0.149473	0.106117	0.101773	0.107188
	CA191	d__Bacteria;p__Proteobacteria;c__Gammaproteobacteria;o__Xanthomonadales;f__Rhodanobacteraceae;g__Dyella;s__Dyella sp002878475	1.14246	1.04417	1.08433	1.818	1.91035	1.95114	0.0334966	0.0463762	0.042964	0.0422663	0.458765	0.573951	0.582652	0.394427
	CA158	d__Bacteria;p__Proteobacteria;c__Gammaproteobacteria;o__Xanthomonadales;f__Rhodanobacteraceae;g__Rudaea;s__	0.311406	0.288696	0.281235	0.364148	0.368063	0.365718	0.0636452	0.0701101	0.047988	0.0622721	0.0831317	0.0746418	0.0603706	0.0510217
	CO328	d__Bacteria;p__Verrucomicrobiota;c__Verrucomicrobiae;o__Chthoniobacterales;f__Chthoniobacteraceae;g__Chthoniobacter;s__	4.07613	4.01426	3.98822	3.19953	3.21619	3.00707	1.55077	1.61558	1.60034	1.62498	0.37396	0.343226	0.547637	0.531776
	BO64	d__Bacteria;p__Verrucomicrobiota;c__Verrucomicrobiae;o__Pedosphaerales;f__UBA11358;g__UBA11358;s__	0.743603	0.754173	0.749727	0.884773	0.860647	0.786865	0.838561	0.949866	0.849827	0.873912	1.36328	1.14714	0.714038	1.49091
	CO88	d__Bacteria;p__Verrucomicrobiota;c__Verrucomicrobiae;o__Pedosphaerales;f__UBA11358;g__UBA11358;s__	3.06512	3.06176	3.04542	3.13286	3.10837	2.85653	13.2661	17.4417	14.3389	16.1582	24.692	20.8177	13.9146	26.6053

## Sheet: Figure 3a
Figure 3a	Annotation	Log2 mean of norm. counts	Log2 fold change	P-value adj.
	00001_hypothetical_protein	-0.468815	-3.01978	1
	00002_hypothetical_protein	-1.27056	0.862081	1
	00003_Pyruvate-flavodoxin_oxidoreductase	2.16284	-1.39553	0.000521439
	00004_Dihydroorotate_dehydrogenase	1.90203	-1.6864	0.00140155
	00005_Nodulation_protein_NolG	1.29327	-0.636622	0.587788
	00006_Methane_oxygenase_PmoA	0.136382	5.61664	0.0408869
	00007_hypothetical_protein	-1.84345	2.57159	1
	00008_ANTAR_domain;GAF_domain;GAF_domain;GAF_domain	1.49379	-2.88849	0.000188777
	00009_Tetratricopeptide_repeat;Tetratricopeptide_repeat;Tetratricopeptide_repeat;Tetratricopeptide_repeat	0	0	1
	00010_hypothetical_protein	0	0	1
	00011_hypothetical_protein	-1.67579	-2.37295	1
	00012_hypothetical_protein	0.281532	-1.0191	0.671803
	00013_Uncharacterized_HTH-type_transcriptional_regulator_YdiP	0	0	1
	00014_PA_domain;Peptidase_family_M20/M25/M40;Peptidase_family_M28	-1.63531	2.5827	1
	00015_hypothetical_protein	0.797425	1.95006	0.158718
	00016_N-acetylmuramic_acid_6-phosphate_etherase	-1.53785	1.60569	1
	00017_UDP-N-acetylglucosamine_1-carboxyvinyltransferase	-2.37987	-0.685247	1
	00018_Rhodanese-like_domain	-2.43938	2.08733	1
	00019_Quinoprotein_glucose_dehydrogenase_A	-3.66289	0.0664979	1
	00020_glutamate_synthase_(NADPH);_homotetrameric	-0.464959	-1.38353	1
	00021_hypothetical_protein	-0.247301	-1.67697	0.588175
	00022_hypothetical_protein	0	0	1
	00023_HAMP_domain;Histidine_kinase-;_DNA_gyrase_B-;_and_HSP90-like_ATPase;His_Kinase_A_(phospho-acceptor)_domain	0	0	1
	00024_Transcriptional_regulatory_protein_CpxR	-2.16164	2.32367	1
	00025_acidobacterial_duplicated_orphan_permease	0.997299	0.777955	0.595639
	00026_RuBisCO_operon_transcriptional_regulator	0.87712	0.50225	0.771002
	00027_hypothetical_protein	-0.359846	2.268	1
	00028_hypothetical_protein	0	0	1
	00029_Type_ISP_C-terminal_specificity_domain	0	0	1
	00030_hypothetical_protein	0	0	1
	00031_Probable_low-salt_glycan_biosynthesis_reductase_Agl14	-1.72521	1.60397	1
	00032_VWFA-related_Acidobacterial_domain	0.00551659	-0.00801059	0.99826
	00033_DNA-3-methyladenine_glycosylase_1	-1.32549	2.99059	1
	00034_hypothetical_protein	-0.830632	-0.319482	1
	00035_Sulfatase	-0.136508	0.577395	1
	00036_CDP-diacylglycerol--glycerol-3-phosphate_3-phosphatidyltransferase	-0.450114	-1.37746	1
	00037_Domain_of_unknown_function_(DUF4115);Helix-turn-helix_domain;Helix-turn-helix_domain	0.557336	-1.15694	0.530385
	00038_N-acetylglucosaminyl-diphospho-decaprenol_L-rhamnosyltransferase	0	0	1
	00039_Methyltransferase_domain;Methyltransferase_domain;Methyltransferase_domain;Methyltransferase_domain;Methyltransferase_domain;Methionine_biosynthesis_protein_MetW	0	0	1
	00040_Methyltransferase_domain;Methyltransferase_domain;Methyltransferase_domain	0	0	1
	00041_tRNA_pseudouridine_synthase_B	0	0	1
	00042_HAMP_domain;Histidine_kinase-;_DNA_gyrase_B-;_and_HSP90-like_ATPase;His_Kinase_A_(phospho-acceptor)_domain;Single_cache_domain_4	0.428546	-4.69442	0.00375342
	00043_Archaemetzincin	0	0	1
	00044_Transcriptional_regulatory_protein_ZraR	-1.56444	-1.96988	1
	00045_hypothetical_protein	-3.43894	0.0664977	1
	00046_hypothetical_protein	-1.89704	2.74121	1
	00047_hypothetical_protein	-1.63747	-2.46795	1
	00048_Glycine_cleavage_H-protein	0	0	1
	00049_Menaquinone_reductase;_integral_membrane_subunit	0.199899	-4.37797	0.0181846
	00050_Menaquinone_reductase;_iron-sulfur_cluster-binding_subunit	-1.88322	-1.15144	1
	00051_hypothetical_protein	-0.0634766	-4.1086	0.0582147
	00052_Cytochrome_c7_and_related_cytochrome_c;Cytochrome_c3;Class_III_cytochrome_C_family	-0.171824	-3.58979	0.137135
	00053_Glycine_cleavage_H-protein	0.459057	-4.72731	0.00304131
	00054_hypothetical_protein	-0.566057	-3.10607	1
	00055_Glutamate_racemase	0	0	1
	00056_Phosphoribosylformylglycinamidine_synthase_subunit_PurS	0	0	1
	00057_Glutamine--fructose-6-phosphate_aminotransferase_[isomerizing]	-0.0734707	1.9099	0.428017
	00058_hypothetical_protein	0	0	1
	00059_Anti-sigma_F_factor_antagonist	0.28747	-1.17816	0.6234
	00060_hypothetical_protein	-0.425967	1.69003	1
	00061_hypothetical_protein	-0.775452	2.77999	1
	00062_UvrABC_system_protein_C	-3.43894	0.0664977	1
	00063_Aldo/keto_reductase_family	-3.66289	0.0664979	1
	00064_Threonine--tRNA_ligase	0.978031	1.51546	0.239006
	00065_ECF_RNA_polymerase_sigma_factor_SigW	1.04777	-0.15103	0.930715
	00066_Putative_zinc-finger	-0.0958968	-3.31897	0.142023
	00067_Solibacter_uncharacterized_C-terminal_domain	-1.3349	-1.88844	1
	00068_AraC-like_ligand_binding_domain;Cupin_domain	-0.689843	-0.360175	1
	00069_hypothetical_protein	-2.03618	-1.60885	1
	00070_Ribonuclease_PH	-1.84345	2.57159	1
	00071_dITP/XTP_pyrophosphatase	0	0	1
	00072_MgtC_family	0	0	1
	00073_hypothetical_protein	-0.765692	2.80454	1
	00074_hypothetical_protein	0	0	1
	00075_hypothetical_protein	0	0	1
	00076_DinB_superfamily;Protein_of_unknown_function_(DUF664)	-2.37987	-0.685247	1
	00077_D-galactarolactone_cycloisomerase	-0.774953	3.94916	1
	00078_Thiazole_synthase	0.704028	0.378165	0.855857
	00079_Beta-lactamase;Domain_of_unknown_function_(DUF3471)	-0.0573044	-0.939866	0.756461
	00080_Elongation_factor_G_2	1.81455	-0.948511	0.138025
	00081_LysM_domain;Transglycosylase_SLT_domain	1.74644	1.60118	0.0109674
	00082_hypothetical_protein	1.06583	0.371067	0.816529
	00083_hypothetical_protein	-0.757647	1.45528	1
	00084_hypothetical_protein	0	0	1
	00085_Putative_branched-chain-amino-acid_aminotransferase	-0.365589	0.35147	1
	00086_hypothetical_protein	-2.43938	2.08733	1
	00087_ATPase_family_associated_with_various_cellular_activities_(AAA);AAA_ATPase_domain;AAA_domain;AAA_domain_(dynein-related_subfamily);Protein_of_unknown_function_(DUF815);Rad17_P-loop_domain;Holliday_junction_DNA_helicase_RuvB_P-loop_domain	-1.01945	3.46763	1
	00088_Zinc_carboxypeptidase	1.72347	2.44774	2.17e-05
	00089_Recombinase	0.429842	-1.38914	0.715069
	00090_NADP_oxidoreductase_coenzyme_F420-dependent;Oxidoreductase_family;_NAD-binding_Rossmann_fold;Oxidoreductase_family;_C-terminal_alpha/beta_domain;Oxidoreductase_family;_C-terminal_alpha/beta_domain	2.28277	-0.396135	0.374232
	00091_VWFA-related_Acidobacterial_domain	0.745972	1.50958	0.302915
	00092_CarboxypepD_reg-like_domain;Carboxypeptidase_regulatory-like_domain	1.29583	0.860434	0.429363
	00093_soil-associated_protein;_TIGR03435_family	-0.00996526	2.26031	0.33915
	00094_soil-associated_protein;_TIGR03435_family	0.808639	0.610219	0.718124
	00095_soil-associated_protein;_TIGR03435_family	-0.479053	-1.30308	1
	00096_Penicillinase_repressor	0	0	1
	00097_acidobacterial_duplicated_orphan_permease	-2.16164	2.32367	1
	00098_Transcriptional_regulator_PadR-like_family	0	0	1
	00099_Glucose/galactose_transporter	-0.420741	-2.5407	0.594062
	00100_Arabinose-proton_symporter	-0.34923	0.391829	1
	00101_Glucokinase	-0.520429	-0.878817	1
	00102_hypothetical_protein	-0.614121	4.31806	0.132123
	00103_hypothetical_protein	-2.43938	2.08733	1
	00104_hypothetical_protein	0	0	1
	00105_hypothetical_protein	0	0	1
	00106_hypothetical_protein	0.970504	4.08495	0.000319316
	00107_hypothetical_protein	0	0	1
	00108_Cytochrome_C_oxidase;_cbb3-type;_subunit_III_;Cytochrome_c;Cytochrome_c-550_domain;Di-haem_oxidoreductase;_putative_peroxidase	0.375223	0.0312293	0.992205
	00109_Xylose_isomerase-like_TIM_barrel	0	0	1
	00110_Oxidoreductase_family;_NAD-binding_Rossmann_fold;Oxidoreductase_family;_C-terminal_alpha/beta_domain;Oxidoreductase_family;_C-terminal_alpha/beta_domain	-0.570996	3.05033	1
	00111_Transcriptional_regulator_BlaI	-0.337915	4.41603	0.079608
	00112_hypothetical_protein	-1.23553	3.40225	1
	00113_hypothetical_protein	0	0	1
	00114_Protein_kinase_domain;Protein_tyrosine_and_serine/threonine_kinase	0	0	1
	00115_ECF_RNA_polymerase_sigma_factor_SigE	0	0	1
	00116_Carboxypeptidase_regulatory-like_domain;TonB_dependent_receptor	1.05092	-2.89336	0.0163589
	00117_hypothetical_protein	0	0	1
	00118_hypothetical_protein	0	0	1
	00119_hypothetical_protein	-3.32311	0.0664976	1
	00120_soil-associated_protein;_TIGR03435_family	0.127965	2.1848	0.350313
	00121_AhpC/TSA_family;Redoxin;Thioredoxin;Thioredoxin-like;F_plasmid_transfer_operon_protein	0.235852	0.451855	0.868008
	00122_Methylthioribose-1-phosphate_isomerase	-0.658993	1.09986	1
	00123_CPBP_intramembrane_metalloprotease	0	0	1
	00124_hypothetical_protein	-1.1271	3.53401	1
	00125_UvrABC_system_protein_A	0.778706	0.0942113	0.966184
	00126_hypothetical_protein	-0.39004	0.252924	1
	00127_Uncharacterized_RNA_pseudouridine_synthase_aq_1758	0	0	1
	00128_VWFA-related_Acidobacterial_domain	1.37432	0.877348	0.379776
	00129_hypothetical_protein	-1.63531	2.5827	1
	00130_Acetyltransferase_(GNAT)_family;Acetyltransferase_(GNAT)_domain;Acetyltransferase_(GNAT)_domain;FR47-like_protein	0	0	1
	00131_Protein_of_unknown_function_(DUF465)	2.48321	-2.52551	1.53e-15
	00132_Endonuclease_MutS2	0	0	1
	00133_Putative_Ig_domain	2.03213	1.81829	3.78e-05
	00134_hypothetical_protein	-1.22374	-0.33172	1
	00135_Glycosyl-hydrolase_family_116;_catalytic_region	-1.15481	-2.46769	1
	00136_DnaJ_domain;PilZ_domain	0	0	1
	00137_Exodeoxyribonuclease_7_small_subunit	-1.59148	-1.79139	1
	00138_Heterodimeric_geranylgeranyl_pyrophosphate_synthase_large_subunit_1;_chloroplastic	0	0	1
	00139_Uncharacterized_glycosidase_Rv0584	-1.85975	-1.44284	1
	00140_L-lactate_transporter	-2.43938	2.08733	1
	00141_Carboxypeptidase_regulatory-like_domain;TonB_dependent_receptor	1.46631	4.17457	2.55e-08
	00142_hypothetical_protein	-1.46977	2.79142	1
	00143_hypothetical_protein	-0.884615	2.68275	1
	00144_Alpha-xylosidase	0.532994	-4.88881	0.00140155
	00145_Formate_hydrogenlyase_transcriptional_activator	1.86916	-6.23256	1.04e-14
	00146_Tetratricopeptide_repeat;TPR_repeat;Tetratricopeptide_repeat;Tetratricopeptide_repeat;Tetratricopeptide_repeat;Tetratricopeptide_repeat	0.831664	-5.60887	2.53e-05
	00147_Protein_of_unknown_function_(DUF3047)	1.04075	-6.18891	6.27e-07
	00148_hypothetical_protein	1.58155	-8.11851	5.91e-13
	00149_hypothetical_protein	-1.37901	-2.36038	1
	00150_Coenzyme_A_disulfide_reductase	0.102166	-4.40173	0.0249935
	00151_7;8-dihydropterin-6-methyl-4-(beta-D-ribofuranosyl)-aminobenzene-5'-phosphate_synthase	-1.8509	-1.52077	1
	00152_Peroxiredoxin	1.29124	-3.2191	0.000782084
	00153_Aminotransferase_class-V	-0.0694292	3.89193	0.0905361
	00154_Beta-barrel_assembly-enhancing_protease	1.16851	1.07807	0.363722
	00155_hypothetical_protein	0.516068	-0.457774	0.843093
	00156_hypothetical_protein	1.7787	-2.25004	0.000133409
	00157_Citrate_synthase	2.71841	-3.38269	3.93e-50
	00158_hypothetical_protein	-1.09755	-0.0654404	1
	00159_Solibacter_uncharacterized_C-terminal_domain	0	0	1
	00160_Solibacter_uncharacterized_C-terminal_domain	0	0	1
	00161_hypothetical_protein	-1.72521	1.60397	1
	00162_ECF_RNA_polymerase_sigma-E_factor	2.02604	2.49045	1.04e-08
	00163_HEAT_repeats;Putative_zinc-finger	0.902925	0.167358	0.927788
	00164_hypothetical_protein	1.18315	1.21566	0.263343
	00165_Probable_periplasmic_serine_endoprotease_DegP-like	1.2552	3.62019	6.47e-05
	00166_Methyltransferase_domain;Methyltransferase_domain;Methyltransferase_domain;Methyltransferase_domain;Methionine_biosynthesis_protein_MetW	-1.53785	1.60569	1
	00167_NADPH-dependent_7-cyano-7-deazaguanine_reductase	-2.21993	2.25883	1
	00168_hypothetical_protein	-1.92514	1.35459	1
	00169_Signal_transduction_histidine-protein_kinase_BarA	-2.16164	2.32367	1
	00170_YfiR/HmsC-like	-3.66289	0.0664979	1
	00171_Iron-regulated_outer_membrane_virulence_protein	0	0	1
	00172_hypothetical_protein	-2.21993	2.25883	1
	00173_Oxidoreductase_family;_NAD-binding_Rossmann_fold;Oxidoreductase_family;_C-terminal_alpha/beta_domain;Oxidoreductase_family;_C-terminal_alpha/beta_domain	-1.16337	-3.00374	1
	00174_Macrolide_export_ATP-binding/permease_protein_MacB	-0.294681	-1.43761	1
	00175_Macrolide_export_ATP-binding/permease_protein_MacB	-0.114474	0.508068	0.877296
	00176_Alpha/beta_hydrolase_family;Serine_aminopeptidase;_S33	-2.16164	2.32367	1
	00177_AhpC/TSA_family;Copper_binding_periplasmic_protein_CusF;Redoxin;SCO1/SenC	-0.883718	2.61635	1
	00178_FG-GAP_repeat;PPIC-type_PPIASE_domain;PPIC-type_PPIASE_domain;PPIC-type_PPIASE_domain;ASPIC_and_UnbV;Repeat_domain_in_Vibrio;_Colwellia;_Bradyrhizobium_and_Shewanella	-0.658628	4.59386	0.348171
	00179_FG-GAP_repeat;ASPIC_and_UnbV;Repeat_domain_in_Vibrio;_Colwellia;_Bradyrhizobium_and_Shewanella	-1.48356	1.82264	1
	00180_hypothetical_protein	-0.0163135	-4.11909	0.0550324
	00181_Cytochrome_c7_and_related_cytochrome_c;Cytochrome_c3;Doubled_CXXCH_motif_(Paired_CXXCH_1)	-0.312013	0.169969	0.978041
	00182_hypothetical_protein	0	0	1
	00183_hypothetical_protein	-0.70269	-0.574447	1
	00184_CarboxypepD_reg-like_domain;Carboxypeptidase_regulatory-like_domain	1.44748	-4.95647	9.78e-07
	00185_hypothetical_protein	1.0064	-0.431472	0.790772
	00186_Aldose_1-epimerase	1.02051	-1.31288	0.299069
	00187_hypothetical_protein	-1.29384	3.03919	1
	00189_Sialidase	-2.21993	2.25883	1
	00190_BNR/Asp-box_repeat;BNR_repeat-like_domain;BNR-Asp_box_repeat;FlgD_Ig-like_domain;Photosynthesis_system_II_assembly_factor_YCF48;Sortilin;_neurotensin_receptor_3;	-0.993793	3.50381	1
	00191_Peptidase_family_M1_domain;Peptidase_M1_N-terminal_domain	-1.57541	1.53933	1
	00192_Sulfite_exporter_TauE/SafE	0	0	1
	00193_Cis-3-hydroxy-L-proline_dehydratase	-0.720658	4.16754	1
	00194_Oxidoreductase_family;_NAD-binding_Rossmann_fold;Oxidoreductase_family;_C-terminal_alpha/beta_domain	-0.818058	2.80327	1
	00195_hypothetical_protein	0.295732	1.42079	0.508429
	00196_Probable_phosphoketolase	-2.43938	2.08733	1
	00197_hypothetical_protein	0	0	1
	00198_SH3_domain-containing_YSC84-like_protein_1	-2.1791	-0.740177	1
	00199_Heat_induced_stress_protein_YflT	-3.32311	0.0664976	1
	00200_hypothetical_protein	-1.37131	-2.10535	1
	00201_Protein_of_unknown_function_(DUF1501)	-3.04816	0.0664972	1
	00202_Protein_of_unknown_function_(DUF1800)	-1.00838	3.55064	1
	00203_Protein_of_unknown_function_(DUF541)	1.08217	0.313981	0.84006
	00204_Peptide_methionine_sulfoxide_reductase_MsrA	0.243772	-0.547076	0.839525
	00205_phosphodiesterase;_MJ0936_family	-1.62852	1.60494	1
	00206_Alginate_lyase	-3.32311	0.0664976	1
	00207_N-acetylglucosamine-6-phosphate_deacetylase	-2.43938	2.08733	1
	00208_Putative_branched-chain-amino-acid_aminotransferase	1.29988	2.21135	0.0087593
	00209_Solibacter_uncharacterized_C-terminal_domain	-0.591572	0.323027	1
	00210_DUF218_domain	0	0	1
	00211_TIGR00374_family_protein	-0.175055	-1.36291	1
	00212_hypothetical_protein	0.72504	0.48541	0.807882
	00213_Alkaline_phosphatase_synthesis_transcriptional_regulatory_protein_SphR	-1.78644	-1.61821	1
	00214_Histidine_kinase-;_DNA_gyrase_B-;_and_HSP90-like_ATPase;His_Kinase_A_(phospho-acceptor)_domain	-0.741045	-2.8732	1
	00215_CarboxypepD_reg-like_domain;Carboxypeptidase_regulatory-like_domain	-0.92414	0.65747	1
	00216_VWFA-related_Acidobacterial_domain	-1.03855	2.32335	1
	00217_hypothetical_protein	-0.764161	1.18542	1
	00218_Phosphoserine_phosphatase_RsbP	-2.21993	2.25883	1
	00219_Mono(2-hydroxyethyl)_terephthalate_hydrolase	0.525036	2.86813	0.0763732
	00220_efflux_transporter;_RND_family;_MFP_subunit	-1.17763	-2.40898	1
	00221_Probable_4-methylmuconolactone_transporter	-0.0482688	0.309891	0.927025
	00222_Histidine_N-alpha-methyltransferase	-0.307565	4.5689	0.0574507
	00223_DinB_superfamily;Sulfatase-modifying_factor_enzyme_1	-0.0342542	1.26106	0.649179
	00224_hypothetical_protein	-3.12303	1.50919	1
	00225_Dipeptidyl_peptidase_IV_(DPP_IV)_N-terminal_region;Lipoprotein_LpqB_beta-propeller_domain;WD40-like_Beta_Propeller_Repeat;Prolyl_oligopeptidase;_N-terminal_beta-propeller_domain	-0.848852	2.61565	1
	00226_Protein_of_unknown_function_(DUF3108)	-1.50408	2.10361	1
	00227_acidobacterial_duplicated_orphan_permease	0.884131	2.16524	0.0917945
	00228_hypothetical_protein	-0.494621	-1.23472	1
	00229_hypothetical_protein	0.47705	0.352274	0.877905
	00230_Anaphase-promoting_complex;_cyclosome;_subunit_3;Tetratricopeptide_repeat;TPR_repeat;Tetratricopeptide_repeat;Tetratricopeptide_repeat;Tetratricopeptide_repeat;Tetratricopeptide_repeat;Tetratricopeptide_repeat;Tetratricopeptide_repeat;Tetratricopeptide_repeat	0.269683	-2.71484	0.181109
	00231_Domain_of_unknown_function_(DUF4352)	0.0884402	-2.37445	0.31338
	00232_hypothetical_protein	-0.655107	-1.73493	1
	00233_Putative_zinc-finger	1.67728	-1.74554	0.0157653
	00234_ECF_RNA_polymerase_sigma_factor_SigX	1.71405	-2.1665	0.000648732
	00235_Iron-sulfur_cluster_insertion_protein_ErpA	2.67173	-1.5562	1.95e-11
	00236_hypothetical_protein	0.857166	-3.12217	0.0237439
	00237_CHASE2_domain	-0.894132	2.46719	1
	00238_HicB_like_antitoxin_of_bacterial_toxin-antitoxin_system	-3.43894	0.0664977	1
	00239_acidobacterial_duplicated_orphan_permease	1.18348	-4.88609	6.61e-05
	00240_hypothetical_protein	-2.24513	-1.28591	1
	00241_hypothetical_protein	0	0	1
	00242_acidobacterial_duplicated_orphan_permease	0	0	1
	00243_transcriptional_regulator;_Acidobacterial;_PadR-family	0	0	1
	00244_Peptidase_C13_family;Caspase_domain	-2.43938	2.08733	1
	00245_hypothetical_protein	-0.953134	0.37952	1
	00246_CarboxypepD_reg-like_domain;Carboxypeptidase_regulatory-like_domain;Protein_of_unknown_function_(DUF2012);Polysaccharide_lyase_family_4;_domain_II;SdrD_B-like_domain;Prealbumin-like_fold_domain	-1.8509	-1.52077	1
	00247_Carboxypeptidase_regulatory-like_domain;Polysaccharide_lyase_family_4;_domain_II;Prealbumin-like_fold_domain	-3.66289	0.0664979	1
	00248_Multidrug_resistance_protein_MdtA	1.02402	0.918588	0.49043
	00249_Multidrug_resistance_protein_MdtB	0.978379	0.485321	0.763482
	00250_Sodium/iodide_cotransporter	-1.47789	2.76753	1
	00251_Serine/threonine_exchanger_SteT	-1.84345	2.57159	1
	00252_hypothetical_protein	-3.66289	0.0664979	1
	00253_Protease_Do-like_1;_chloroplastic	0.660151	1.1935	0.497135
	00254_Dephospho-CoA_kinase	-0.743515	1.04849	1
	00255_Bifunctional_protein_FolD	-2.50959	-1.00159	1
	00256_hypothetical_protein	-0.715479	-0.71108	1
	00257_PIN_domain	-0.809418	-1.21037	1
	00258_transcriptional_regulator;_AbrB_family	-1.46552	-1.94739	1
	00259_bacillithiol_biosynthesis_deacetylase_BshB1	-0.598755	-0.624577	1
	00260_Glutaredoxin-like_domain_(DUF836);Glutaredoxin	-3.12303	1.50919	1
	00261_Rhomboid_family	1.19821	-2.8454	0.00385562
	00262_Sulfofructose_kinase	-0.979384	-0.0257144	1
	00263_Acetyltransferase_(GNAT)_family;Acetyltransferase_(GNAT)_domain;Acetyltransferase_(GNAT)_domain	0	0	1
	00264_hypothetical_protein	-3.66289	0.0664979	1
	00265_Penicillinase_repressor	0	0	1
	00266_TonB_family_C-terminal_domain	-0.387127	-0.206677	0.961537
	00267_hypothetical_protein	1.09739	-1.44834	0.211028
	00268_hypothetical_protein	-1.03887	1.3396	1
	00269_Tetratricopeptide_repeat;TPR_repeat;Tetratricopeptide_repeat;Tetratricopeptide_repeat;Tetratricopeptide_repeat;Tetratricopeptide_repeat;Tetratricopeptide_repeat	-0.500823	-1.18971	1
	00270_soil-associated_protein;_TIGR03435_family	-0.333376	2.28126	1
	00271_hypothetical_protein	0	0	1
	00272_PAS_domain_S-box_protein	-1.00756	-0.0692151	1
	00273_Hpt_domain;Response_regulator_receiver_domain	-0.00618291	-0.538081	0.859297
	00274_hypothetical_protein	-1.81461	1.35145	1
	00275_Glycosyl_transferase_family_2	-1.06266	-2.33549	1
	00276_hypothetical_protein	1.93941	-4.78535	4.69e-15
	00277_Xylose_isomerase-like_TIM_barrel	-3.32311	0.0664976	1
	00278_UDP-N-acetylglucosamine_4-epimerase	-1.62852	1.60494	1
	00279_Putative_NADP-dependent_oxidoreductase_YfmJ	-3.04816	0.0664972	1
	00280_acidobacterial_duplicated_orphan_permease	-2.0698	-1.64132	1
	00281_FG-GAP_repeat;Repeat_domain_in_Vibrio;_Colwellia;_Bradyrhizobium_and_Shewanella	-3.66289	0.0664979	1
	00282_hypothetical_protein	0.636438	-0.37514	0.855857
	00283_putative_alpha-1;2-mannosidase	0.561856	-3.11582	0.0676984
	00284_Uncharacterized_glycosidase_Rv0584	0.161776	-4.26125	0.0243321
	00285_Glycosyl_hydrolase_family_99	-0.963412	-2.7728	1
	00286_hypothetical_protein	-0.442552	-2.30157	0.439633
	00287_Lactonase;_7-bladed_beta-propeller;NHL_repeat;SMP-30/Gluconolactonase/LRE-like_region	-0.607817	3.34956	1
	00288_Peptidase_family_M23	-1.66855	1.53898	1
	00289_Transcriptional_regulator_PadR-like_family	0	0	1
	00290_hypothetical_protein	0	0	1
	00291_Carboxypeptidase_regulatory-like_domain	0.308819	-1.59291	0.442807
	00292_FeoA_domain;Iron_dependent_repressor;_N-terminal_DNA_binding_domain;Iron_dependent_repressor;_metal_binding_and_dimerisation_domain	-2.33448	-1.17014	1
	00293_putative_lipoprotein;_rSAM/lipoprotein_system	0.213137	-4.78103	0.00639067
	00294_Intracellular_multiplication_and_human_macrophage-killing;Protein_kinase_domain;Protein_tyrosine_and_serine/threonine_kinase	-3.12303	1.50919	1
	00295_hypothetical_protein	0	0	1
	00296_YCII-related_domain	0	0	1
	00297_Protein_of_unknown_function_(DUF1326)	0.731937	3.30352	0.0150921
	00298_Oxidoreductase_family;_NAD-binding_Rossmann_fold;Oxidoreductase_family;_C-terminal_alpha/beta_domain	-0.144416	-3.69719	0.113358
	00299_Solibacter_uncharacterized_C-terminal_domain	0.73915	1.51795	0.33915
	00300_hypothetical_protein	0.323209	4.36066	0.0168088
[truncated: 5,908 more rows]

## Sheet: Figure 3b
Figure 3b		Mapped metatranscriptome reads (RPKM)								Normalized counts from DESeq2								DESeq2 results
[truncated: 36 more rows]

[truncated: 7 more sheets: Figure 4b, Supplementary Figure S1, Supplementary Figure S2a, Supplementary Figure S2b, Supplementary Figure S3a, Supplementary Figure S3b, Supplementary Figure S5]
